# Supplementary material for: Crystal structures of (N-methyl-N-phenyl­amino)(N-methyl-N-phenyl­carbamoyl)sulfide and the corresponding disulfane
Source: Acta Crystallogr E Crystallogr Commun. 2015 Oct 24;71(Pt 11):1371–4. doi: 10.1107/S2056989015018289 (PMC4645008; doi:10.1107/S2056989015018289)
Supplement: Supplementary file 1 [file e-71-01371-sup1.cif]

##############################################################################
#                                                                            #
# This CIF contains the data in a paper accepted for publication in          #
# Acta Crystallographica Section E. It conforms to the requirements of       #
# Notes for Authors for Acta Crystallographica Section E, and has been       #
# peer reviewed under the auspices of the IUCr Commission on Journals.       #
#                                                                            #
# Full details of the Crystallographic Information File format               #
# are given in the paper "The Crystallographic Information File (CIF):       #
# a New Standard Archive File for Crystallography" by S. R. Hall, F. H.      #
# Allen and I. D. Brown [Acta Cryst. (1991), A47, 655-685].                  #
#                                                                            #
# The current version of the core CIF dictionary is obtainable from          #
# ftp://ftp.iucr.org/pub/cif_core.dic.                                       #
#                                                                            #
# Software is freely available for graphical display of the structure(s)     #
# in this CIF. For information consult the CIF software page                 #
# http://www.iucr.org/resources/cif/software.                                #
#                                                                            #
# This file may be used for bona fide research purposes within the           #
# scientific community so long as proper attribution is given to the journal # 
# article from which it was obtained.                                        #
#                                                                            #
##############################################################################
data_I
_audit_creation_method     SHELXL-2014
_database_code_depnum_ccdc_archive     'CCDC 1428651'
_chemical_name_systematic
;\
(<i>N</i>-Methyl-<i>N-</i>phenylamino)(<i>N</i>-methyl-<i>N</i>-\
phenylcarbamoyl)sulfide
;
_chemical_name_common     14195a
_chemical_formula_moiety     'C15 H16 N2 O S'
_chemical_formula_sum     'C15 H16 N2 O S'
_chemical_formula_iupac     'C15 H16 N2 O S'
_chemical_formula_weight     272.36
_chemical_melting_point     ?
_shelx_space_group_comment
;
The symmetry employed for this shelxl refinement is uniquely defined
by the following loop, which should always be used as a source of
symmetry information in preference to the above space-group names.
They are only intended as comments.
;
_space_group_crystal_system     monoclinic
_space_group_name_H-M_alt     'P 21'
_space_group_name_Hall     'P 2yb'
loop_
    _space_group_symop_operation_xyz
    'x, y, z'
    '-x, y+1/2, -z'
_cell_length_a     9.0682(7)
_cell_length_b     6.8402(5)
_cell_length_c     11.4686(9)
_cell_angle_alpha     90
_cell_angle_beta     103.3490(10)
_cell_angle_gamma     90
_cell_volume     692.16(9)
_cell_formula_units_Z     2
_cell_measurement_reflns_used     2915
_cell_measurement_theta_min     2.31
_cell_measurement_theta_max     27.43
_cell_measurement_temperature     173(2)
_exptl_crystal_description     'Plate'
_exptl_crystal_colour     'colourless'
_exptl_crystal_size_max     0.400
_exptl_crystal_size_mid     0.350
_exptl_crystal_size_min     0.120
_exptl_crystal_density_diffrn     1.307
_exptl_crystal_density_meas     ?
_exptl_crystal_density_method     ?
_exptl_crystal_F_000     288
_exptl_absorpt_coefficient_mu     0.227
_exptl_absorpt_correction_type     multi-scan
_exptl_absorpt_process_details
;
(SADABS; Bruker, 2002)
;
_shelx_estimated_absorpt_T_min     0.915
_shelx_estimated_absorpt_T_max     0.973
_exptl_absorpt_correction_T_min     0.6873
_exptl_absorpt_correction_T_max     0.7456
_exptl_special_details     ?
_diffrn_ambient_temperature     173(2)
_diffrn_radiation_type     MoK\a
_diffrn_radiation_wavelength     0.71073
_diffrn_measurement_device_type     'Bruker SMART APEXII'
_diffrn_measurement_method     '\f and \w scans'
_diffrn_detector_area_resol_mean     ?
_diffrn_reflns_number     8061
_diffrn_reflns_av_R_equivalents     0.0223
_diffrn_reflns_theta_min     1.825
_diffrn_reflns_theta_max     27.439
_diffrn_reflns_theta_full     25.242
_diffrn_measured_fraction_theta_max     1.000
_diffrn_measured_fraction_theta_full     1.000
_diffrn_reflns_limit_h_min     -11
_diffrn_reflns_limit_h_max     11
_diffrn_reflns_limit_k_min     -8
_diffrn_reflns_limit_k_max     8
_diffrn_reflns_limit_l_min     -14
_diffrn_reflns_limit_l_max     14
_refine_special_details     ?
_reflns_number_total     3145
_reflns_number_gt     2961
_reflns_threshold_expression     'I > 2\s(I)'
_refine_ls_structure_factor_coef     Fsqd
_refine_ls_matrix_type     full
_refine_ls_R_factor_all     0.0292
_refine_ls_R_factor_gt     0.0268
_refine_ls_wR_factor_gt     0.0655
_refine_ls_wR_factor_ref     0.0672
_refine_ls_goodness_of_fit_ref     1.052
_refine_ls_restrained_S_all     1.052
_refine_ls_number_reflns     3145
_refine_ls_number_parameters     174
_refine_ls_number_restraints     1
_refine_ls_hydrogen_treatment     constr
_refine_ls_weighting_scheme     calc
_refine_ls_weighting_details
              'w=1/[\s^2^(Fo^2^)+(0.0297P)^2^+0.1164P] where P=(Fo^2^+2Fc^2^)/3'
_atom_sites_solution_hydrogens     geom
_atom_sites_solution_primary     ?
_atom_sites_solution_secondary     ?
_refine_ls_shift/su_max     0.000
_refine_ls_shift/su_mean     0.000
_refine_diff_density_max     0.189
_refine_diff_density_min     -0.147
_refine_ls_extinction_method     none
_refine_ls_extinction_coef     .
_refine_ls_abs_structure_details
;
Flack <i>x</i> determined using 1285 quotients
[(<i>I</i>^+^)-(<i>I</i>^-^)]/[(<i>I</i>^+^)+(<i>I</i>^-^)]
(Parsons <i>et al.</i>,  2013)
;
_refine_ls_abs_structure_Flack     0.05(3)
loop_
    _atom_type_symbol
    _atom_type_description
    _atom_type_scat_dispersion_real
    _atom_type_scat_dispersion_imag
    _atom_type_scat_source
    'C' 'C' 0.0033 0.0016
                         'International Tables Vol C Tables 4.2.6.8 and 6.1.1.4'
    'H' 'H' 0.0000 0.0000
                         'International Tables Vol C Tables 4.2.6.8 and 6.1.1.4'
    'N' 'N' 0.0061 0.0033
                         'International Tables Vol C Tables 4.2.6.8 and 6.1.1.4'
    'O' 'O' 0.0106 0.0060
                         'International Tables Vol C Tables 4.2.6.8 and 6.1.1.4'
    'S' 'S' 0.1246 0.1234
                         'International Tables Vol C Tables 4.2.6.8 and 6.1.1.4'
_computing_data_collection
;
APEX2 (Bruker, 2002)
;
_computing_cell_refinement
;
SAINT (Bruker, 2002)
;
_computing_data_reduction
;
SAINT (Bruker, 2002)
;
_computing_structure_solution
;
SHELXS97 (Sheldrick, 2008)
;
_computing_structure_refinement
;
SHELXL2014 (Sheldrick, 2015)
;
_computing_molecular_graphics
;
Mercury (Macrae <i>et al.</i>, 2008)
;
_computing_publication_material
;
SHELXTL (Sheldrick, 2008)
;
loop_
    _atom_site_type_symbol
    _atom_site_label
    _atom_site_fract_x
    _atom_site_fract_y
    _atom_site_fract_z
    _atom_site_U_iso_or_equiv
    _atom_site_adp_type
    _atom_site_calc_flag
    _atom_site_occupancy
    _atom_site_disorder_assembly
    _atom_site_disorder_group
    S S1 0.32124(5) 0.41906(8) 0.67886(4) 0.02848(13) Uani d 1 . .
    O O1 0.41605(17) 0.0518(2) 0.71103(13) 0.0314(3) Uani d 1 . .
    N N1 0.2797(2) 0.1212(3) 0.52292(15) 0.0265(4) Uani d 1 . .
    N N2 0.39549(17) 0.4094(3) 0.82703(13) 0.0264(3) Uani d 1 . .
    C C1 0.2020(2) 0.2644(3) 0.43921(17) 0.0248(4) Uani d 1 . .
    C C2 0.2834(2) 0.3936(4) 0.38553(17) 0.0289(5) Uani d 1 . .
    H H2A 0.3910 0.3938 0.4080 0.035 Uiso calc 1 . .
    C C3 0.2080(3) 0.5227(3) 0.2990(2) 0.0352(5) Uani d 1 . .
    H H3A 0.2637 0.6114 0.2619 0.042 Uiso calc 1 . .
    C C4 0.0517(3) 0.5218(4) 0.2669(2) 0.0383(6) Uani d 1 . .
    H H4A -0.0001 0.6109 0.2079 0.046 Uiso calc 1 . .
    C C5 -0.0302(2) 0.3922(4) 0.31988(19) 0.0391(6) Uani d 1 . .
    H H5A -0.1378 0.3926 0.2972 0.047 Uiso calc 1 . .
    C C6 0.0446(2) 0.2620(4) 0.40601(19) 0.0317(5) Uani d 1 . .
    H H6A -0.0112 0.1719 0.4420 0.038 Uiso calc 1 . .
    C C7 0.2839(2) -0.0795(4) 0.47987(18) 0.0317(4) Uani d 1 . .
    H H7A 0.3168 -0.1675 0.5483 0.048 Uiso calc 1 . .
    H H7B 0.3553 -0.0877 0.4276 0.048 Uiso calc 1 . .
    H H7C 0.1826 -0.1176 0.4348 0.048 Uiso calc 1 . .
    C C8 0.3469(2) 0.1659(3) 0.63758(18) 0.0247(4) Uani d 1 . .
    C C9 0.3038(3) 0.3084(4) 0.8984(2) 0.0330(5) Uani d 1 . .
    H H9A 0.3380 0.3467 0.9827 0.050 Uiso calc 1 . .
    H H9B 0.3151 0.1668 0.8911 0.050 Uiso calc 1 . .
    H H9C 0.1970 0.3443 0.8691 0.050 Uiso calc 1 . .
    C C10 0.5557(2) 0.4074(4) 0.86869(15) 0.0248(4) Uani d 1 . .
    C C11 0.6441(3) 0.5337(4) 0.81829(18) 0.0317(5) Uani d 1 . .
    H H11A 0.5971 0.6177 0.7545 0.038 Uiso calc 1 . .
    C C12 0.8000(3) 0.5379(4) 0.8604(2) 0.0364(5) Uani d 1 . .
    H H12A 0.8592 0.6238 0.8248 0.044 Uiso calc 1 . .
    C C13 0.8703(2) 0.4179(5) 0.95412(18) 0.0363(5) Uani d 1 . .
    H H13A 0.9774 0.4200 0.9825 0.044 Uiso calc 1 . .
    C C14 0.7824(3) 0.2954(4) 1.0056(2) 0.0357(5) Uani d 1 . .
    H H14A 0.8297 0.2139 1.0706 0.043 Uiso calc 1 . .
    C C15 0.6264(3) 0.2891(3) 0.9641(2) 0.0306(5) Uani d 1 . .
    H H15A 0.5676 0.2041 1.0008 0.037 Uiso calc 1 . .
loop_
    _atom_site_aniso_label
    _atom_site_aniso_U_11
    _atom_site_aniso_U_22
    _atom_site_aniso_U_33
    _atom_site_aniso_U_12
    _atom_site_aniso_U_13
    _atom_site_aniso_U_23
    S1 0.0321(2) 0.0234(2) 0.0263(2) 0.0027(2) -0.00070(17) -0.0012(2)
    O1 0.0339(8) 0.0284(8) 0.0284(8) 0.0061(6) 0.0002(6) 0.0003(7)
    N1 0.0291(9) 0.0245(9) 0.0240(8) -0.0005(7) 0.0019(7) -0.0019(7)
    N2 0.0278(8) 0.0279(8) 0.0232(7) -0.0030(9) 0.0053(6) -0.0007(9)
    C1 0.0266(10) 0.0259(10) 0.0207(10) 0.0016(8) 0.0031(8) -0.0037(8)
    C2 0.0283(10) 0.0291(13) 0.0273(9) -0.0012(9) 0.0021(8) -0.0029(9)
    C3 0.0461(13) 0.0285(12) 0.0294(11) -0.0029(10) 0.0054(10) -0.0002(9)
    C4 0.0475(14) 0.0365(13) 0.0268(11) 0.0149(11) -0.0002(10) 0.0002(10)
    C5 0.0275(10) 0.0534(17) 0.0340(11) 0.0107(12) 0.0024(8) -0.0059(12)
    C6 0.0253(10) 0.0419(13) 0.0285(11) 0.0011(9) 0.0075(8) -0.0026(9)
    C7 0.0364(10) 0.0276(9) 0.0309(10) 0.0006(12) 0.0073(8) -0.0040(12)
    C8 0.0222(9) 0.0231(10) 0.0287(10) -0.0003(8) 0.0059(8) -0.0021(8)
    C9 0.0323(11) 0.0330(12) 0.0355(12) -0.0054(10) 0.0115(9) -0.0031(10)
    C10 0.0292(9) 0.0252(9) 0.0197(8) -0.0028(10) 0.0049(7) -0.0053(9)
    C11 0.0363(11) 0.0364(12) 0.0218(10) -0.0061(10) 0.0055(9) 0.0016(9)
    C12 0.0351(12) 0.0457(14) 0.0302(11) -0.0135(11) 0.0115(10) -0.0034(10)
    C13 0.0286(10) 0.0442(12) 0.0348(10) -0.0034(13) 0.0045(8) -0.0094(14)
    C14 0.0363(12) 0.0343(11) 0.0322(12) 0.0010(10) -0.0007(9) 0.0006(10)
    C15 0.0345(11) 0.0261(10) 0.0307(11) -0.0027(10) 0.0069(9) 0.0017(9)
_geom_special_details
;
All e.s.d.'s
are estimated using the full covariance matrix. The cell e.s.d.'s are taken
into account individually in the estimation of e.s.d.'s in distances, angles
and torsion angles; correlations between e.s.d.'s in cell parameters are only
used when they are defined by crystal symmetry. An approximate (isotropic)
treatment of cell e.s.d.'s is used for estimating e.s.d.'s involving l.s.
planes.
;
loop_
    _geom_bond_atom_site_label_1
    _geom_bond_atom_site_label_2
    _geom_bond_site_symmetry_2
    _geom_bond_distance
    _geom_bond_publ_flag
    S1 N2 . 1.6784(15) ?
    S1 C8 . 1.824(2) ?
    O1 C8 . 1.212(3) ?
    N1 C8 . 1.351(3) ?
    N1 C1 . 1.437(3) ?
    N1 C7 . 1.462(3) ?
    N2 C10 . 1.421(2) ?
    N2 C9 . 1.467(3) ?
    C1 C2 . 1.383(3) ?
    C1 C6 . 1.390(3) ?
    C2 C3 . 1.385(3) ?
    C2 H2A . 0.9500 ?
    C3 C4 . 1.380(3) ?
    C3 H3A . 0.9500 ?
    C4 C5 . 1.384(4) ?
    C4 H4A . 0.9500 ?
    C5 C6 . 1.386(3) ?
    C5 H5A . 0.9500 ?
    C6 H6A . 0.9500 ?
    C7 H7A . 0.9800 ?
    C7 H7B . 0.9800 ?
    C7 H7C . 0.9800 ?
    C9 H9A . 0.9800 ?
    C9 H9B . 0.9800 ?
    C9 H9C . 0.9800 ?
    C10 C11 . 1.392(3) ?
    C10 C15 . 1.393(3) ?
    C11 C12 . 1.385(3) ?
    C11 H11A . 0.9500 ?
    C12 C13 . 1.385(4) ?
    C12 H12A . 0.9500 ?
    C13 C14 . 1.379(4) ?
    C13 H13A . 0.9500 ?
    C14 C15 . 1.385(3) ?
    C14 H14A . 0.9500 ?
    C15 H15A . 0.9500 ?
loop_
    _geom_angle_atom_site_label_1
    _geom_angle_atom_site_label_2
    _geom_angle_atom_site_label_3
    _geom_angle_site_symmetry_1
    _geom_angle_site_symmetry_3
    _geom_angle
    _geom_angle_publ_flag
    N2 S1 C8 . . 100.36(10) ?
    C8 N1 C1 . . 122.48(18) ?
    C8 N1 C7 . . 120.04(17) ?
    C1 N1 C7 . . 117.48(16) ?
    C10 N2 C9 . . 118.37(17) ?
    C10 N2 S1 . . 118.74(12) ?
    C9 N2 S1 . . 115.90(14) ?
    C2 C1 C6 . . 120.34(19) ?
    C2 C1 N1 . . 120.23(18) ?
    C6 C1 N1 . . 119.25(19) ?
    C1 C2 C3 . . 120.05(19) ?
    C1 C2 H2A . . 120.0 ?
    C3 C2 H2A . . 120.0 ?
    C4 C3 C2 . . 119.7(2) ?
    C4 C3 H3A . . 120.2 ?
    C2 C3 H3A . . 120.2 ?
    C3 C4 C5 . . 120.5(2) ?
    C3 C4 H4A . . 119.7 ?
    C5 C4 H4A . . 119.7 ?
    C4 C5 C6 . . 120.1(2) ?
    C4 C5 H5A . . 120.0 ?
    C6 C5 H5A . . 120.0 ?
    C5 C6 C1 . . 119.4(2) ?
    C5 C6 H6A . . 120.3 ?
    C1 C6 H6A . . 120.3 ?
    N1 C7 H7A . . 109.5 ?
    N1 C7 H7B . . 109.5 ?
    H7A C7 H7B . . 109.5 ?
    N1 C7 H7C . . 109.5 ?
    H7A C7 H7C . . 109.5 ?
    H7B C7 H7C . . 109.5 ?
    O1 C8 N1 . . 125.12(19) ?
    O1 C8 S1 . . 120.52(16) ?
    N1 C8 S1 . . 114.34(15) ?
    N2 C9 H9A . . 109.5 ?
    N2 C9 H9B . . 109.5 ?
    H9A C9 H9B . . 109.5 ?
    N2 C9 H9C . . 109.5 ?
    H9A C9 H9C . . 109.5 ?
    H9B C9 H9C . . 109.5 ?
    C11 C10 C15 . . 118.84(18) ?
    C11 C10 N2 . . 119.8(2) ?
    C15 C10 N2 . . 121.28(19) ?
    C12 C11 C10 . . 120.5(2) ?
    C12 C11 H11A . . 119.8 ?
    C10 C11 H11A . . 119.8 ?
    C11 C12 C13 . . 120.6(2) ?
    C11 C12 H12A . . 119.7 ?
    C13 C12 H12A . . 119.7 ?
    C14 C13 C12 . . 118.91(19) ?
    C14 C13 H13A . . 120.5 ?
    C12 C13 H13A . . 120.5 ?
    C13 C14 C15 . . 121.1(2) ?
    C13 C14 H14A . . 119.4 ?
    C15 C14 H14A . . 119.4 ?
    C14 C15 C10 . . 120.0(2) ?
    C14 C15 H15A . . 120.0 ?
    C10 C15 H15A . . 120.0 ?
loop_
    _geom_torsion_atom_site_label_1
    _geom_torsion_atom_site_label_2
    _geom_torsion_atom_site_label_3
    _geom_torsion_atom_site_label_4
    _geom_torsion_site_symmetry_1
    _geom_torsion_site_symmetry_2
    _geom_torsion_site_symmetry_3
    _geom_torsion_site_symmetry_4
    _geom_torsion
    _geom_torsion_publ_flag
    C8 S1 N2 C10 . . . . 77.3(2) ?
    C8 S1 N2 C9 . . . . -73.05(18) ?
    C8 N1 C1 C2 . . . . 78.2(3) ?
    C7 N1 C1 C2 . . . . -101.9(2) ?
    C8 N1 C1 C6 . . . . -106.6(2) ?
    C7 N1 C1 C6 . . . . 73.2(2) ?
    C6 C1 C2 C3 . . . . 0.6(3) ?
    N1 C1 C2 C3 . . . . 175.69(19) ?
    C1 C2 C3 C4 . . . . 0.1(3) ?
    C2 C3 C4 C5 . . . . -0.4(3) ?
    C3 C4 C5 C6 . . . . 0.0(4) ?
    C4 C5 C6 C1 . . . . 0.6(3) ?
    C2 C1 C6 C5 . . . . -0.9(3) ?
    N1 C1 C6 C5 . . . . -176.1(2) ?
    C1 N1 C8 O1 . . . . -178.6(2) ?
    C7 N1 C8 O1 . . . . 1.6(3) ?
    C1 N1 C8 S1 . . . . 3.3(2) ?
    C7 N1 C8 S1 . . . . -176.52(14) ?
    N2 S1 C8 O1 . . . . -6.02(19) ?
    N2 S1 C8 N1 . . . . 172.19(14) ?
    C9 N2 C10 C11 . . . . -166.6(2) ?
    S1 N2 C10 C11 . . . . 43.8(3) ?
    C9 N2 C10 C15 . . . . 9.7(3) ?
    S1 N2 C10 C15 . . . . -139.90(19) ?
    C15 C10 C11 C12 . . . . 1.6(3) ?
    N2 C10 C11 C12 . . . . 178.0(2) ?
    C10 C11 C12 C13 . . . . -0.6(4) ?
    C11 C12 C13 C14 . . . . -0.6(4) ?
    C12 C13 C14 C15 . . . . 0.8(4) ?
    C13 C14 C15 C10 . . . . 0.2(4) ?
    C11 C10 C15 C14 . . . . -1.4(3) ?
    N2 C10 C15 C14 . . . . -177.7(2) ?
_shelx_hkl_file
;
   1   0   0  107.01    2.18
   1   0   0  105.68    2.12
  -1   0   0  104.42    2.16
  -1   0   0  108.30    2.15
  -2   0   0  395.16    7.73
  -2   0   0  401.48    7.83
   2   0   0  381.88    7.58
   2   0   0  377.00    7.97
   3   0   0  437.16    8.51
   3   0   0  429.87    8.73
  -3   0   0  438.62    8.73
  -3   0   0  426.34    8.67
   4   0   0    2.17    0.19
  -4   0   0    2.19    0.14
  -4   0   0    1.95    0.19
   4   0   0    3.29    0.21
  -5   0   0   10.93    0.48
  -5   0   0   11.10    0.37
   5   0   0   11.70    0.47
   5   0   0   10.18    0.46
   6   0   0    9.44    0.47
   6   0   0    9.63    0.46
  -6   0   0    9.05    0.48
   7   0   0    0.67    0.18
   7   0   0    0.48    0.16
  -7   0   0    0.50    0.16
   8   0   0   27.71    0.99
  -8   0   0   28.47    1.07
   8   0   0   26.26    1.00
  -9   0   0    1.52    0.31
   9   0   0    1.13    0.27
  10   0   0    2.45    0.36
 -10   0   0    2.93    0.38
 -11   0   0    5.30    0.55
  11   0   0    6.03    0.55
   0  -1   0   -0.67    0.03
   0  -1   0   -0.62    0.04
   0   1   0   -0.55    0.05
   0   1   0   -0.59    0.03
   1  -1   0  203.32    4.07
  -1  -1   0  199.87    4.11
  -1  -1   0  207.83    4.10
   1  -1   0  203.47    4.14
   1  -1   0  207.92    4.16
   1  -1   0  205.40    3.97
   1   1   0  200.07    3.98
   1   1   0  201.78    4.14
  -2  -1   0  111.65    2.40
  -2  -1   0  119.44    2.32
   2  -1   0  112.46    2.31
   2  -1   0  114.20    2.40
   2  -1   0  115.04    2.37
   2  -1   0  109.71    2.40
   2   1   0  110.39    2.40
   2   1   0  110.80    2.32
  -3  -1   0   50.78    1.06
   3  -1   0   48.26    1.14
  -3  -1   0   46.36    1.20
   3  -1   0   49.03    1.18
   3  -1   0   49.34    1.18
   3  -1   0   48.40    1.16
   3   1   0   48.91    1.18
   3   1   0   47.63    1.15
  -4  -1   0  131.51    2.93
   4  -1   0  132.58    2.90
   4  -1   0  131.19    2.83
   4  -1   0  130.55    2.85
  -4  -1   0  138.89    2.73
   4   1   0  133.56    2.91
   4   1   0  127.41    2.83
   5  -1   0    6.35    0.35
  -5  -1   0    6.67    0.38
  -5  -1   0    6.94    0.24
   5  -1   0    6.69    0.35
   5   1   0    6.16    0.36
  -5   1   0    6.56    0.37
   5   1   0    7.25    0.37
   6  -1   0    1.53    0.19
   6  -1   0    1.13    0.21
  -6  -1   0    1.57    0.22
  -6   1   0    1.23    0.16
   6   1   0    1.22    0.18
   6   1   0    1.22    0.19
  -6   1   0    1.18    0.21
   7  -1   0   19.43    0.78
  -7  -1   0   19.76    0.83
   7  -1   0   20.28    0.77
   7   1   0   19.15    0.79
   7   1   0   19.69    0.77
  -7   1   0   21.05    0.83
   8  -1   0    2.45    0.29
  -8  -1   0    1.56    0.26
   8  -1   0    2.56    0.28
  -8   1   0    1.94    0.27
   8   1   0    1.86    0.26
   8   1   0    2.31    0.29
  -9  -1   0   14.46    0.79
   9  -1   0   14.27    0.74
  -9   1   0   14.22    0.75
   9   1   0   13.95    0.74
  10  -1   0    1.29    0.30
 -10  -1   0    1.27    0.31
 -10   1   0    1.24    0.33
  10   1   0    1.65    0.35
  11  -1   0    0.05    0.16
 -11  -1   0    0.21    0.22
  11   1   0   -0.04    0.15
 -11   1   0    0.07    0.16
   0  -2   0  513.48   10.01
   0  -2   0  489.00   10.08
   0   2   0  519.00    9.91
   0   2   0  477.25   10.06
  -1  -2   0   25.09    0.68
   1  -2   0   24.26    0.64
  -1  -2   0   25.49    0.67
   1  -2   0   24.42    0.71
   1   2   0   26.37    0.61
  -1   2   0   26.19    0.59
   1   2   0   25.91    0.72
  -1   2   0   26.34    0.72
  -2  -2   0   13.94    0.47
   2  -2   0   14.18    0.48
   2  -2   0   12.68    0.46
   2  -2   0   13.87    0.43
  -2  -2   0   13.72    0.41
   2   2   0   13.25    0.47
  -2   2   0   12.84    0.39
   2   2   0   12.75    0.41
   3  -2   0   47.79    1.23
  -3  -2   0   48.99    1.25
   3  -2   0   47.98    1.18
  -3  -2   0   49.16    1.11
   3  -2   0   50.77    1.24
   3  -2   0   47.01    1.13
   3   2   0   45.91    1.15
   3   2   0   46.56    1.22
   4  -2   0    6.56    0.35
   4  -2   0    7.01    0.35
   4  -2   0    7.05    0.34
  -4  -2   0    6.66    0.37
   4  -2   0    7.00    0.33
  -4  -2   0    6.56    0.25
   4   2   0    6.06    0.32
   4   2   0    6.17    0.34
   5  -2   0   13.68    0.56
  -5  -2   0   13.89    0.61
   5  -2   0   14.17    0.56
   5  -2   0   14.11    0.55
   5  -2   0   14.12    0.58
   5   2   0   14.01    0.57
   5   2   0   14.22    0.57
  -6  -2   0    8.67    0.51
   6  -2   0    9.09    0.47
   6  -2   0   10.05    0.46
   6  -2   0    8.78    0.45
   6   2   0    7.43    0.44
   6   2   0    9.34    0.48
  -6   2   0    9.23    0.48
   7  -2   0   13.00    0.61
  -7  -2   0   11.87    0.65
   7  -2   0   13.16    0.61
   7   2   0   13.09    0.63
  -7   2   0   12.40    0.62
   7   2   0   12.98    0.61
  -8  -2   0    6.56    0.51
   8  -2   0    7.21    0.47
   8  -2   0    7.43    0.48
  -8   2   0    6.78    0.48
   8   2   0    6.78    0.49
   8   2   0    6.70    0.47
  -9  -2   0    1.33    0.32
   9  -2   0    1.95    0.34
  -9   2   0    1.07    0.26
   9   2   0    1.54    0.31
  10  -2   0    1.78    0.34
 -10  -2   0    2.35    0.45
 -10   2   0    1.73    0.35
  10   2   0    2.31    0.36
 -11  -2   0    4.99    0.55
  11  -2   0    5.79    0.54
  11   2   0    5.59    0.56
   0  -3   0   -0.13    0.05
   0  -3   0   -0.05    0.05
   0   3   0   -0.18    0.05
   0   3   0   -0.08    0.03
   1  -3   0   93.44    2.07
   1  -3   0   91.59    2.17
  -1  -3   0   90.46    2.12
   1   3   0   94.98    2.19
  -1   3   0   92.83    2.18
  -1   3   0   94.18    1.92
   1   3   0   96.21    1.95
   2  -3   0  278.81    6.00
  -2  -3   0  285.26    5.89
   2  -3   0  285.63    5.82
  -2  -3   0  282.00    5.91
   2   3   0  286.27    6.00
  -2   3   0  288.10    5.62
  -2   3   0  286.63    5.99
   2   3   0  286.56    5.66
   3  -3   0    2.58    0.23
  -3  -3   0    2.17    0.17
  -3  -3   0    2.52    0.23
   3  -3   0    2.54    0.20
  -3   3   0    2.38    0.17
   3   3   0    2.64    0.19
   3   3   0    2.60    0.23
  -3   3   0    2.32    0.22
   4  -3   0    9.14    0.47
   4  -3   0   10.12    0.49
  -4  -3   0    9.93    0.38
  -4  -3   0    9.72    0.49
   4  -3   0    9.98    0.44
  -4   3   0   10.19    0.41
   4   3   0   10.07    0.49
   4   3   0   10.47    0.44
  -5  -3   0   27.38    0.98
   5  -3   0   28.36    0.90
   5  -3   0   28.28    0.95
   5  -3   0   28.28    0.96
   5  -3   0   28.60    0.87
   5   3   0   28.18    0.95
   5   3   0   27.73    0.89
   6  -3   0    5.02    0.37
   6  -3   0    5.32    0.36
   6  -3   0    5.90    0.40
  -6  -3   0    4.79    0.40
   6  -3   0    5.61    0.38
   6   3   0    5.04    0.37
   6   3   0    5.24    0.37
   7  -3   0    1.69    0.24
  -7  -3   0    1.46    0.29
   7  -3   0    1.34    0.22
   7  -3   0    1.46    0.22
  -7   3   0    1.10    0.24
   7   3   0    1.21    0.24
   7   3   0    1.37    0.26
   8  -3   0    2.56    0.31
   8  -3   0    2.69    0.31
  -8  -3   0    2.29    0.33
   8   3   0    2.80    0.32
  -8   3   0    2.19    0.29
   8   3   0    2.35    0.31
  -9  -3   0   10.66    0.72
   9  -3   0   10.68    0.64
   9   3   0    9.21    0.62
  10  -3   0    0.29    0.20
 -10  -3   0    0.12    0.20
  10   3   0    0.12    0.17
   0  -4   0   24.11    0.82
   0  -4   0   23.82    0.75
   0   4   0   23.55    0.60
   0   4   0   22.66    0.82
   1  -4   0   29.13    0.94
  -1  -4   0   28.01    0.87
   1  -4   0   29.34    0.85
  -1  -4   0   27.43    0.89
   1   4   0   28.68    0.72
   1   4   0   27.83    0.94
  -1   4   0   26.79    0.93
  -1   4   0   30.45    0.71
  -2  -4   0    5.64    0.34
   2  -4   0    5.41    0.30
   2  -4   0    5.19    0.35
  -2  -4   0    5.08    0.31
  -2   4   0    5.39    0.24
   2   4   0    5.11    0.25
   2   4   0    4.88    0.35
  -2   4   0    4.95    0.35
  -3  -4   0   59.75    1.59
   3  -4   0   60.21    1.49
  -3  -4   0   58.62    1.49
   3  -4   0   58.13    1.62
  -3   4   0   58.26    1.36
  -3   4   0   57.15    1.62
   3   4   0   56.83    1.61
   3   4   0   59.41    1.41
   4  -4   0    2.29    0.26
  -4  -4   0    2.13    0.20
  -4  -4   0    2.43    0.27
   4  -4   0    2.24    0.22
   4   4   0    2.02    0.20
  -4   4   0    2.37    0.27
   4   4   0    2.43    0.27
  -4   4   0    2.26    0.19
   5  -4   0   79.99    1.97
   5  -4   0   80.05    2.09
  -5  -4   0   74.72    2.08
   5   4   0   77.17    2.09
   5   4   0   77.78    1.92
  -5   4   0   76.96    2.08
  -5   4   0   77.44    1.86
  -6  -4   0   15.42    0.77
   6  -4   0   15.63    0.68
   6  -4   0   15.51    0.74
   6   4   0   16.70    0.76
   6   4   0   16.02    0.69
  -6   4   0   15.04    0.63
  -7  -4   0   37.60    1.38
   7  -4   0   37.85    1.33
   7  -4   0   39.08    1.32
   7   4   0   38.10    1.32
   7   4   0   37.73    1.26
  -7   4   0   39.45    1.22
   8  -4   0    0.54    0.21
  -8  -4   0    0.17    0.16
  -8   4   0    0.38    0.17
   8   4   0    0.16    0.15
   8   4   0    0.60    0.22
  -9  -4   0    2.22    0.37
   9   4   0    2.69    0.35
 -10  -4   0    0.24    0.23
  10   4   0    0.33    0.23
   0  -5   0    0.00    0.06
   0  -5   0   -0.02    0.07
   0   5   0    0.02    0.09
   1  -5   0    8.93    0.51
   1  -5   0    8.22    0.43
  -1  -5   0    9.07    0.49
  -1  -5   0    8.97    0.46
   1   5   0    8.67    0.51
  -1   5   0    8.73    0.52
  -2  -5   0   49.32    1.41
  -2  -5   0   52.22    1.44
   2  -5   0   48.42    1.50
   2  -5   0   50.77    1.36
   2   5   0   46.55    1.48
  -2   5   0   49.69    1.52
   3  -5   0    4.71    0.33
  -3  -5   0    4.46    0.33
   3  -5   0    4.50    0.39
  -3  -5   0    4.73    0.37
  -3   5   0    5.06    0.40
   3   5   0    4.61    0.39
   4  -5   0    5.30    0.42
  -4  -5   0    5.42    0.43
   4   5   0    5.75    0.45
  -4   5   0    4.33    0.40
  -5  -5   0   28.66    1.10
   5  -5   0   28.51    1.09
   5   5   0   27.91    0.94
  -5   5   0   27.40    1.09
   5   5   0   28.49    1.10
   6  -5   0    7.97    0.57
  -6  -5   0    8.32    0.57
   6   5   0    8.19    0.49
  -6   5   0    7.10    0.53
   6   5   0    8.71    0.58
   7  -5   0    3.26    0.39
  -7  -5   0    2.90    0.40
   7   5   0    3.07    0.34
  -7   5   0    3.91    0.42
   7   5   0    3.31    0.38
  -8  -5   0    5.24    0.53
   8  -5   0    4.77    0.47
   8   5   0    4.09    0.42
   8   5   0    4.51    0.46
  -8   5   0    3.48    0.41
  -9  -5   0    2.78    0.42
   9   5   0    2.60    0.38
   0  -6   0   63.52    1.70
   0  -6   0   63.28    1.84
   0   6   0   60.63    1.85
  -1  -6   0    6.22    0.42
   1  -6   0    5.89    0.39
  -1  -6   0    6.16    0.45
   1  -6   0    4.71    0.43
   1   6   0    5.76    0.46
  -1   6   0    5.23    0.44
   2  -6   0    7.86    0.55
  -2  -6   0    8.21    0.51
  -2  -6   0    7.20    0.48
   2   6   0    8.32    0.56
  -2   6   0    8.07    0.55
  -3  -6   0    8.37    0.51
   3  -6   0    7.60    0.55
  -3  -6   0    8.46    0.54
   3   6   0    8.74    0.58
  -3   6   0    8.49    0.59
  -4  -6   0    0.52    0.20
   4  -6   0    0.44    0.19
  -4   6   0    0.54    0.21
   4   6   0    0.75    0.23
  -5  -6   0    6.56    0.52
   5  -6   0    6.63    0.53
   5   6   0    6.65    0.54
  -5   6   0    7.19    0.56
   6  -6   0    0.87    0.25
  -6  -6   0    0.87    0.27
  -6   6   0    0.98    0.28
   6   6   0    0.98    0.29
  -7  -6   0    6.66    0.59
   7  -6   0    5.86    0.54
   7   6   0    5.99    0.55
  -7   6   0    5.95    0.56
  -8  -6   0    4.16    0.49
   8  -6   0    2.85    0.43
  -8   6   0    3.06    0.44
   0  -7   0   -0.02    0.12
   0   7   0   -0.08    0.12
  -1  -7   0    6.98    0.53
   1  -7   0    6.15    0.53
  -1   7   0    5.95    0.53
   1   7   0    6.23    0.53
  -2  -7   0    7.23    0.54
   2  -7   0    6.95    0.57
  -2  -7   0    8.13    0.54
  -2   7   0    7.54    0.58
   2   7   0    8.00    0.61
  -3  -7   0    5.61    0.47
   3  -7   0    6.56    0.56
  -3  -7   0    5.66    0.48
  -3   7   0    6.82    0.57
   3   7   0    5.84    0.53
   4  -7   0   17.09    0.94
  -4  -7   0   18.69    0.91
   4   7   0   17.58    0.94
  -4   7   0   17.46    0.95
  -5  -7   0    6.07    0.55
   5  -7   0    6.75    0.59
  -5   7   0    6.67    0.59
   5   7   0    7.49    0.62
   6  -7   0    0.95    0.32
  -6  -7   0    0.77    0.29
   6   7   0    1.08    0.33
  -6   7   0    0.52    0.24
   7  -7   0    6.19    0.62
  -7  -7   0    5.11    0.57
   7   7   0    5.46    0.58
  -7   7   0    6.16    0.60
   0  -8   0   88.13    2.59
   0   8   0   84.18    2.62
   1  -8   0   11.20    0.77
  -1  -8   0   10.70    0.72
   1   8   0   12.10    0.81
  -1   8   0   10.31    0.76
  -2  -8   0    5.94    0.54
   2  -8   0    6.34    0.59
   2   8   0    5.72    0.58
  -2   8   0    5.84    0.58
   3  -8   0   10.50    0.77
  -3   8   0    9.98    0.76
   3   8   0   11.04    0.79
   4  -8   0    4.53    0.54
   4   8   0    4.24    0.51
  -4   8   0    4.93    0.56
  11   0  -1    0.44    0.21
 -11   0   1    0.71    0.28
 -10   0   1    9.03    0.63
  10   0  -1    9.31    0.63
   9   0  -1   12.35    0.68
   9   0  -1   13.70    0.70
  -9   0   1   11.68    0.68
   8   0  -1    3.19    0.32
   8   0  -1    3.33    0.32
  -8   0   1    3.39    0.33
  -7   0   1   10.71    0.56
   7   0  -1   11.19    0.56
   7   0  -1   11.24    0.56
   6   0  -1    5.68    0.36
  -6   0   1    6.23    0.38
   6   0  -1    5.53    0.36
  -5   0   1  131.59    2.71
  -5   0   1  128.91    2.90
   5   0  -1  132.56    2.94
   5   0  -1  127.58    2.86
   4   0  -1  258.61    5.10
  -4   0   1  247.06    5.17
   4   0  -1  246.13    5.24
   3   0  -1  248.56    4.97
   3   0  -1  254.73    4.98
   3   0  -1  240.99    5.12
   2   0  -1  690.36   13.47
  -2   0   1  673.55   13.63
   2   0  -1  646.93   13.29
   1   0  -1   43.15    0.96
   1   0  -1   42.69    0.91
  -1   0   1   42.55    0.91
   0   0   1   41.47    0.87
   0   0  -1   43.44    0.92
   0   0   1   42.51    0.88
   1   0   1    6.28    0.16
   1   0   1    6.39    0.22
  -1   0  -1    6.35    0.21
   2   0   1  135.87    2.77
   2   0   1  130.07    2.75
  -2   0  -1  139.38    2.82
   2   0   1  136.08    2.84
  -3   0  -1   54.59    1.23
   3   0   1   52.77    1.25
   3   0   1   52.43    1.21
   4   0   1    3.40    0.24
  -4   0  -1    3.26    0.19
  -4   0  -1    3.11    0.24
   4   0   1    3.09    0.20
   5   0   1    0.05    0.07
  -5   0  -1    0.06    0.09
   5   0   1    0.17    0.07
  -5   0  -1    0.06    0.07
   6   0   1   19.38    0.74
   6   0   1   19.99    0.69
  -6   0  -1   20.07    0.63
  -6   0  -1   19.26    0.78
   7   0   1    0.09    0.10
  -7   0  -1    0.00    0.11
   7   0   1   -0.06    0.07
   8   0   1   13.15    0.68
  -8   0  -1   13.92    0.73
  -9   0  -1    0.45    0.20
   9   0   1    0.54    0.19
 -10   0  -1    8.69    0.65
  10   0   1    9.04    0.64
  11   0   1    0.25    0.19
 -11   0  -1    0.50    0.22
 -11  -1   1    0.68    0.28
  11  -1  -1    1.10    0.31
 -11   1   1    0.94    0.30
  11   1  -1    1.45    0.32
 -10  -1   1    0.86    0.27
  10  -1  -1    1.04    0.25
 -10   1   1    0.78    0.24
  10   1  -1    0.91    0.26
   9  -1  -1    6.54    0.49
  -9  -1   1    6.25    0.51
   9  -1  -1    6.26    0.47
   9   1  -1    6.85    0.51
  -9   1   1    7.16    0.52
   9   1  -1    6.85    0.50
   8  -1  -1    2.18    0.27
   8  -1  -1    2.18    0.27
  -8  -1   1    2.62    0.32
   8   1  -1    1.75    0.25
   8   1  -1    2.18    0.27
  -8   1   1    1.53    0.24
   7  -1  -1    8.16    0.46
  -7  -1   1    8.77    0.52
   7  -1  -1    7.16    0.45
   7   1  -1    8.60    0.49
   7   1  -1    7.82    0.47
  -7   1   1    7.56    0.45
   6  -1  -1   21.88    0.65
   6  -1  -1   21.66    0.77
  -6  -1   1   20.52    0.79
   6  -1  -1   20.66    0.76
  -6   1   1   22.47    0.77
   6   1  -1   20.88    0.76
  -5  -1   1   13.88    0.57
   5  -1  -1   13.67    0.47
   5  -1  -1   14.18    0.54
   5  -1  -1   13.88    0.55
   5   1  -1   13.58    0.54
  -5   1   1   13.29    0.53
   5   1  -1   13.69    0.56
   4  -1  -1   23.68    0.67
   4  -1  -1   24.41    0.73
   4  -1  -1   25.72    0.77
  -4  -1   1   24.82    0.77
   4   1  -1   25.53    0.77
  -4   1   1   25.73    0.72
   4   1  -1   24.48    0.74
  -3  -1   1   27.35    0.76
   3  -1  -1   27.12    0.72
   3  -1  -1   26.42    0.75
   3  -1  -1   26.61    0.69
   3   1  -1   26.70    0.76
  -3   1   1   25.99    0.69
   3   1  -1   26.08    0.71
   2  -1  -1  182.57    3.77
   2  -1  -1  174.25    3.79
  -2  -1   1  189.52    3.67
  -2  -1   1  180.86    3.76
   2  -1  -1  183.54    3.67
   2   1  -1  183.21    3.81
  -2   1   1  180.95    3.65
   2   1  -1  188.47    3.65
  -1  -1   1  924.05   18.91
   1  -1  -1  888.01   19.10
   1  -1  -1  934.14   19.16
  -1  -1   1 1000.00   18.89
   1  -1  -1  938.80   18.36
   1   1  -1  964.97   18.14
  -1   1   1  933.11   18.42
   1   1  -1  860.10   19.13
   0  -1  -1  105.35    2.09
   0  -1  -1  107.41    2.19
   0  -1   1  104.00    2.15
   0  -1   1   98.25    2.17
   0   1  -1  103.12    2.17
   0   1   1  102.20    2.16
   0   1   1  101.40    2.08
   1  -1   1   58.30    1.31
   1  -1   1   58.34    1.29
  -1  -1  -1   57.13    1.27
  -1  -1  -1   59.21    1.29
   1  -1   1   59.86    1.20
  -1   1  -1   59.82    1.27
   1   1   1   58.09    1.27
   1   1   1   57.22    1.25
   2  -1   1   29.85    0.77
   2  -1   1   29.69    0.71
   2  -1   1   29.13    0.76
  -2  -1  -1   29.63    0.77
  -2  -1  -1   29.92    0.72
   2  -1   1   29.59    0.72
   2   1   1   27.78    0.73
   2   1   1   28.06    0.71
   3  -1   1   53.00    1.29
  -3  -1  -1   53.73    1.33
  -3  -1  -1   54.55    1.23
   3  -1   1   52.64    1.26
   3  -1   1   55.33    1.33
   3  -1   1   53.96    1.27
   3   1   1   54.11    1.29
   3   1   1   55.46    1.27
  -4  -1  -1  106.23    2.24
   4  -1   1  104.12    2.29
  -4  -1  -1  102.66    2.39
   4  -1   1  105.12    2.38
   4  -1   1  101.68    2.30
   4   1   1  102.87    2.30
   4   1   1  100.75    2.31
  -4   1  -1  104.69    2.33
  -5  -1  -1   40.98    1.21
   5  -1   1   41.24    1.14
   5  -1   1   41.62    1.11
  -5  -1  -1   41.73    1.02
   5   1   1   39.41    1.15
  -5   1  -1   40.73    1.10
   5   1   1   42.14    1.11
  -6  -1  -1   38.38    1.22
   6  -1   1   39.76    1.11
   6  -1   1   36.85    1.13
   6   1   1   37.22    1.15
   6   1   1   39.39    1.11
  -6   1  -1   37.90    1.20
  -6   1  -1   37.73    1.07
  -7  -1  -1    2.71    0.32
   7  -1   1    2.98    0.29
   7  -1   1    3.23    0.28
   7   1   1    3.43    0.32
   7   1   1    2.86    0.27
  -7   1  -1    2.94    0.32
  -8  -1  -1   20.11    0.92
   8  -1   1   20.25    0.85
   8   1   1   20.44    0.88
  -8   1  -1   21.37    0.93
   9  -1   1    7.89    0.55
  -9  -1  -1    9.12    0.64
  -9   1  -1    8.50    0.60
   9   1   1    8.34    0.59
  10  -1   1    4.37    0.44
 -10  -1  -1    5.67    0.54
 -10   1  -1    5.90    0.54
  10   1   1    5.55    0.50
  11  -1   1    0.81    0.29
 -11  -1  -1    0.23    0.21
 -11   1  -1    0.53    0.28
  11   1   1    0.64    0.26
  11  -2  -1    0.50    0.23
 -11  -2   1    0.44    0.25
  11   2  -1    0.48    0.22
 -10  -2   1   11.11    0.74
  10  -2  -1   11.16    0.69
  10   2  -1   11.85    0.71
  -9  -2   1    3.34    0.40
   9  -2  -1    3.94    0.39
   9  -2  -1    3.57    0.37
   9   2  -1    3.00    0.35
   9   2  -1    3.66    0.38
  -9   2   1    3.94    0.39
   8  -2  -1    8.81    0.53
   8  -2  -1    8.42    0.53
  -8  -2   1    8.69    0.57
  -8   2   1    7.92    0.49
   8   2  -1    7.40    0.49
   8   2  -1    7.56    0.51
   7  -2  -1    8.07    0.46
   7  -2  -1    7.57    0.47
  -7  -2   1    7.33    0.49
  -7   2   1    8.00    0.46
   7   2  -1    8.21    0.48
   7   2  -1    7.83    0.48
   6  -2  -1   22.68    0.76
  -6  -2   1   21.85    0.85
   6  -2  -1   22.06    0.82
   6  -2  -1   22.56    0.79
  -6   2   1   22.72    0.78
   6   2  -1   21.92    0.82
   6   2  -1   20.78    0.78
   5  -2  -1   31.34    0.94
   5  -2  -1   32.64    0.94
  -5  -2   1   30.51    1.00
   5  -2  -1   31.85    1.00
   5   2  -1   32.38    0.95
  -5   2   1   31.49    0.92
   5   2  -1   32.06    1.00
   4  -2  -1   70.60    1.69
  -4  -2   1   69.22    1.74
  -4  -2   1   72.37    1.49
   4  -2  -1   71.12    1.64
   4  -2  -1   68.35    1.74
   4   2  -1   70.72    1.65
   4   2  -1   69.00    1.74
  -3  -2   1   72.39    1.75
   3  -2  -1   75.12    1.64
  -3  -2   1   74.00    1.59
   3  -2  -1   74.32    1.74
   3  -2  -1   74.42    1.77
   3   2  -1   74.30    1.78
  -3   2   1   72.03    1.64
   3   2  -1   73.04    1.64
   2  -2  -1  139.46    2.84
  -2  -2   1  137.94    2.90
   2  -2  -1  138.01    3.01
   2  -2  -1  134.48    2.99
   2   2  -1  142.27    2.81
  -2   2   1  138.89    2.84
   1  -2  -1  180.51    3.84
  -1  -2   1  185.67    3.80
   1  -2  -1  183.46    3.67
  -1  -2   1  177.36    3.77
   1   2  -1  185.46    3.56
  -1   2   1  178.01    3.83
   1   2  -1  183.09    3.85
  -1   2   1  185.01    3.63
   0  -2  -1   26.08    0.63
   0  -2   1   25.84    0.71
   0  -2  -1   25.28    0.70
   0  -2   1   24.05    0.68
   0   2  -1   26.57    0.72
   0   2   1   26.98    0.64
   0   2   1   25.94    0.71
   1  -2   1   23.69    0.66
  -1  -2  -1   24.09    0.64
  -1  -2  -1   23.78    0.66
   1  -2   1   23.19    0.69
   1   2   1   24.08    0.62
   1   2   1   23.57    0.67
  -1   2  -1   23.41    0.67
   2  -2   1    1.06    0.12
   2  -2   1    0.92    0.13
  -2  -2  -1    1.40    0.13
  -2  -2  -1    1.00    0.13
  -2   2  -1    1.20    0.13
   2   2   1    0.97    0.12
   2   2   1    1.14    0.13
   3  -2   1   14.14    0.46
  -3  -2  -1   15.03    0.47
   3  -2   1   14.27    0.51
   3  -2   1   15.38    0.55
   3  -2   1   14.32    0.52
  -3  -2  -1   14.08    0.54
   3   2   1   14.07    0.50
   3   2   1   13.43    0.49
   4  -2   1    9.59    0.42
  -4  -2  -1   10.13    0.36
  -4  -2  -1    9.34    0.46
   4  -2   1    9.69    0.44
   4  -2   1    9.37    0.39
   4  -2   1    9.59    0.44
   4   2   1    9.26    0.42
   4   2   1    8.80    0.40
  -5  -2  -1    5.00    0.36
   5  -2   1    5.69    0.36
  -5  -2  -1    5.51    0.26
   5  -2   1    5.22    0.33
   5  -2   1    5.56    0.33
   5  -2   1    5.28    0.32
   5   2   1    4.55    0.32
   5   2   1    5.30    0.32
   6  -2   1    0.80    0.20
   6  -2   1    0.84    0.18
   6  -2   1    0.82    0.17
  -6  -2  -1    0.46    0.16
  -6   2  -1    0.85    0.18
   6   2   1    0.75    0.17
   6   2   1    0.70    0.17
   7  -2   1   14.97    0.65
  -7  -2  -1   13.90    0.73
   7  -2   1   15.88    0.68
   7   2   1   14.09    0.63
   7   2   1   15.03    0.71
  -7   2  -1   13.70    0.62
  -7   2  -1   15.10    0.71
  -8  -2  -1    3.76    0.40
   8  -2   1    3.98    0.36
  -8   2  -1    3.71    0.38
   8   2   1    3.82    0.38
   9  -2   1    1.75    0.27
  -9  -2  -1    1.53    0.34
  -9   2  -1    1.83    0.31
   9   2   1    1.33    0.30
 -10  -2  -1    0.93    0.30
  10  -2   1    1.43    0.30
 -10   2  -1    0.89    0.27
  10   2   1    1.34    0.30
 -10  -3   1    1.44    0.37
 -10   3   1    1.51    0.33
  10   3  -1    1.54    0.34
   9  -3  -1    4.71    0.45
  -9  -3   1    4.76    0.48
   9   3  -1    5.15    0.45
   9   3  -1    5.67    0.47
  -9   3   1    4.59    0.42
   8  -3  -1   18.67    0.84
  -8  -3   1   17.05    0.86
  -8   3   1   16.43    0.76
   8   3  -1   15.87    0.76
   8   3  -1   17.46    0.82
  -7  -3   1    7.27    0.53
   7  -3  -1    7.80    0.51
   7  -3  -1    8.76    0.49
   7   3  -1    8.69    0.53
  -7   3   1    8.03    0.46
  -7   3   1    8.93    0.50
   7   3  -1    8.08    0.49
  -6  -3   1   71.52    2.03
   6  -3  -1   77.22    2.03
   6  -3  -1   75.25    1.95
   6   3  -1   75.03    2.02
  -6   3   1   77.33    1.90
   6   3  -1   76.31    1.91
  -5  -3   1    0.41    0.15
   5  -3  -1    0.48    0.15
   5  -3  -1    0.53    0.13
   5  -3  -1    0.88    0.20
   5   3  -1    0.58    0.17
   5   3  -1    0.52    0.14
  -5   3   1    0.55    0.14
   4  -3  -1   56.40    1.36
   4  -3  -1   55.17    1.48
  -4  -3   1   54.67    1.29
  -4  -3   1   53.83    1.50
   4  -3  -1   54.06    1.50
   4   3  -1   56.08    1.36
  -4   3   1   54.97    1.36
   4   3  -1   54.87    1.51
   3  -3  -1   27.64    0.89
  -3  -3   1   27.63    0.75
   3  -3  -1   26.29    0.74
  -3  -3   1   27.41    0.87
   3  -3  -1   25.56    0.85
  -3   3   1   27.52    0.76
   3   3  -1   28.68    0.90
   3   3  -1   26.81    0.73
   2  -3  -1    9.71    0.35
   2  -3  -1    9.34    0.43
  -2  -3   1    9.56    0.42
  -2  -3   1    8.89    0.37
  -2   3   1    9.58    0.44
  -2   3   1    9.61    0.34
   2   3  -1    9.36    0.32
   2   3  -1    9.84    0.45
  -1  -3   1   44.44    1.17
   1  -3  -1   45.21    1.07
   1  -3  -1   44.35    1.20
  -1  -3   1   43.89    1.15
  -1   3   1   45.75    1.04
  -1   3   1   45.38    1.21
   1   3  -1   46.33    1.23
   1   3  -1   45.70    0.96
   0  -3   1  175.26    3.72
   0  -3  -1  175.48    3.64
   0  -3   1  176.56    3.80
   0  -3  -1  169.91    3.78
   0   3  -1  176.11    3.80
   0   3   1  175.03    3.54
   0   3   1  174.13    3.80
   0   3  -1  179.01    3.40
  -1  -3  -1   59.64    1.49
   1  -3   1   61.11    1.47
  -1  -3  -1   59.20    1.44
   1  -3   1   61.72    1.54
  -1   3  -1   63.02    1.25
  -1   3  -1   59.62    1.52
   1   3   1   60.86    1.52
   1   3   1   61.86    1.38
   2  -3   1   24.41    0.82
   2  -3   1   24.88    0.76
  -2  -3  -1   24.54    0.75
  -2  -3  -1   24.94    0.77
  -2   3  -1   26.91    0.63
   2   3   1   25.25    0.80
  -2   3  -1   26.40    0.81
   2   3   1   26.18    0.73
   3  -3   1    8.71    0.34
  -3  -3  -1    9.10    0.39
  -3  -3  -1    9.16    0.44
   3  -3   1    8.74    0.44
   3  -3   1    8.99    0.41
  -3   3  -1    8.28    0.42
   3   3   1    8.53    0.42
   3   3   1    8.54    0.38
   4  -3   1    4.44    0.30
   4  -3   1    4.12    0.32
  -4  -3  -1    4.37    0.33
   4  -3   1    4.51    0.26
  -4  -3  -1    4.58    0.26
   4   3   1    3.91    0.28
  -4   3  -1    4.66    0.31
   4   3   1    4.13    0.30
   5  -3   1   10.85    0.54
   5  -3   1   10.39    0.52
   5  -3   1   10.72    0.52
  -5  -3  -1    9.60    0.54
   5  -3   1   10.39    0.46
   5   3   1   10.58    0.51
   5   3   1   10.26    0.50
  -6  -3  -1   52.51    1.62
   6  -3   1   54.93    1.55
   6  -3   1   55.11    1.57
   6  -3   1   54.26    1.56
   6  -3   1   56.28    1.48
   6   3   1   53.19    1.53
   6   3   1   53.98    1.53
   7  -3   1    2.59    0.28
  -7  -3  -1    2.46    0.33
   7  -3   1    2.05    0.28
   7  -3   1    2.55    0.29
   7   3   1    2.38    0.27
   7   3   1    1.93    0.28
   8  -3   1   10.01    0.58
  -8  -3  -1   10.73    0.69
   8   3   1   11.16    0.65
  -8   3  -1   10.61    0.63
  -9  -3  -1    1.85    0.38
   9  -3   1    1.26    0.27
   9   3   1    2.14    0.39
  -9   3  -1    1.44    0.32
  10  -3   1    3.54    0.41
 -10  -3  -1    3.91    0.48
  10   3   1    3.55    0.44
 -10  -4   1    4.88    0.55
  10   4  -1    3.84    0.45
 -10   4   1    5.17    0.49
  -9  -4   1    0.29    0.23
   9  -4  -1    0.75    0.25
   9   4  -1    0.73    0.23
  -9   4   1    0.34    0.17
   9   4  -1    0.49    0.23
   8  -4  -1   11.79    0.70
  -8  -4   1   10.97    0.72
   8   4  -1   11.99    0.65
   8   4  -1   11.84    0.69
  -8   4   1   11.55    0.63
  -7  -4   1   17.89    0.87
   7  -4  -1   17.44    0.83
   7  -4  -1   16.90    0.79
   7   4  -1   18.03    0.77
  -7   4   1   16.21    0.72
   7   4  -1   16.59    0.81
   6  -4  -1   59.87    1.73
   6  -4  -1   59.88    1.78
  -6  -4   1   58.36    1.78
   6   4  -1   60.00    1.61
  -6   4   1   60.51    1.59
   6   4  -1   59.60    1.77
  -5  -4   1   50.47    1.55
   5  -4  -1   54.11    1.58
   5  -4  -1   50.93    1.53
   5   4  -1   50.50    1.56
   5   4  -1   53.27    1.39
  -5   4   1   51.91    1.37
   4  -4  -1   54.04    1.38
   4  -4  -1   52.53    1.54
  -4  -4   1   53.62    1.55
  -4  -4   1   53.58    1.36
  -4   4   1   53.23    1.56
   4   4  -1   55.63    1.58
   4   4  -1   55.22    1.36
  -4   4   1   54.85    1.36
   3  -4  -1   54.08    1.32
  -3  -4   1   53.21    1.36
   3  -4  -1   50.09    1.48
  -3  -4   1   55.57    1.50
   3   4  -1   52.78    1.51
  -3   4   1   51.58    1.28
   3   4  -1   53.97    1.26
  -3   4   1   52.14    1.52
  -2  -4   1  106.35    2.46
  -2  -4   1  106.34    2.50
   2  -4  -1  105.87    2.35
   2  -4  -1  104.16    2.56
  -2   4   1  105.97    2.58
   2   4  -1  105.65    2.59
  -2   4   1  109.74    2.29
   2   4  -1  106.90    2.22
   1  -4  -1   23.74    0.70
   1  -4  -1   23.18    0.81
  -1  -4   1   22.95    0.77
  -1  -4   1   23.45    0.77
   1   4  -1   22.10    0.55
  -1   4   1   22.76    0.82
   1   4  -1   22.63    0.82
  -1   4   1   23.01    0.64
   0  -4   1   46.70    1.32
   0  -4   1   47.22    1.26
   0  -4  -1   46.26    1.20
   0  -4  -1   48.52    1.33
   0   4   1   45.92    1.33
   0   4   1   47.30    1.12
   0   4  -1   45.92    1.33
   0   4  -1   48.81    0.98
   1  -4   1  136.12    3.22
   1  -4   1  141.66    3.12
  -1  -4  -1  138.92    3.07
  -1  -4  -1  141.85    3.19
  -1   4  -1  138.14    3.22
   1   4   1  135.91    3.20
   1   4   1  144.57    2.94
  -1   4  -1  144.69    2.78
  -2  -4  -1   42.34    1.21
  -2  -4  -1   44.06    1.21
   2  -4   1   41.95    1.28
   2  -4   1   42.56    1.20
   2   4   1   43.57    1.27
   2   4   1   44.17    1.12
  -2   4  -1   44.66    1.29
  -2   4  -1   43.17    0.98
   3  -4   1   67.91    1.70
  -3  -4  -1   67.18    1.67
  -3  -4  -1   65.95    1.73
   3  -4   1   62.89    1.78
  -3   4  -1   66.72    1.49
  -3   4  -1   64.04    1.76
   3   4   1   69.01    1.62
   3   4   1   65.30    1.76
   4  -4   1   21.04    0.84
  -4  -4  -1   20.69    0.71
  -4  -4  -1   20.95    0.82
   4  -4   1   20.82    0.77
   4   4   1   20.85    0.73
  -4   4  -1   20.37    0.80
  -4   4  -1   19.78    0.63
   4   4   1   19.90    0.79
  -5  -4  -1    8.78    0.53
   5  -4   1    8.48    0.49
  -5   4  -1    9.94    0.55
   5   4   1    8.90    0.52
   5   4   1    9.34    0.49
  -5   4  -1    8.98    0.42
  -6  -4  -1    7.74    0.54
   6  -4   1    8.20    0.50
   6  -4   1    8.70    0.54
  -6   4  -1    7.85    0.47
   6   4   1    8.75    0.52
   6   4   1    7.99    0.49
  -6   4  -1    8.63    0.53
  -7  -4  -1   20.99    0.98
   7  -4   1   22.24    0.93
   7  -4   1   21.87    0.94
  -7   4  -1   22.85    0.94
   7   4   1   22.47    0.92
   7   4   1   21.94    0.91
  -8  -4  -1    3.83    0.43
   8   4   1    2.85    0.37
  -9  -4  -1    0.68    0.26
   9   4   1    0.82    0.25
  10   4   1    0.32    0.21
  -9  -5   1    4.39    0.51
   9   5  -1    4.58    0.55
  -9   5   1    4.06    0.47
  -8  -5   1    2.45    0.37
   8  -5  -1    2.79    0.38
   8   5  -1    2.72    0.37
  -8   5   1    2.86    0.39
  -7  -5   1    6.70    0.55
   7  -5  -1    6.83    0.53
  -7   5   1    6.18    0.52
   7   5  -1    5.64    0.51
   6  -5  -1   25.34    1.04
  -6  -5   1   25.03    1.07
  -6   5   1   23.72    1.03
   6   5  -1   24.40    1.06
   5  -5  -1    2.59    0.32
  -5  -5   1    1.67    0.27
   5   5  -1    2.36    0.32
  -5   5   1    2.62    0.33
  -4  -5   1   12.51    0.66
   4  -5  -1   12.62    0.67
  -4   5   1   12.75    0.68
   4   5  -1   13.83    0.71
  -3  -5   1    1.24    0.21
  -3  -5   1    0.64    0.17
   3  -5  -1    0.91    0.22
   3   5  -1    0.65    0.20
  -3   5   1    0.51    0.18
  -2  -5   1   -0.06    0.08
  -2  -5   1    0.16    0.13
   2  -5  -1    0.05    0.10
   2  -5  -1    0.30    0.10
  -2   5   1    0.20    0.13
   2   5  -1    0.27    0.13
   1  -5  -1    6.97    0.36
  -1  -5   1    5.83    0.40
   1  -5  -1    6.03    0.43
  -1  -5   1    5.30    0.37
  -1   5   1    6.95    0.45
   1   5  -1    6.01    0.43
   0  -5   1   36.52    1.12
   0  -5  -1   37.04    1.07
   0  -5   1   37.71    1.19
   0  -5  -1   37.63    1.20
   0   5  -1   35.42    1.20
   0   5   1   38.41    1.23
   1  -5   1   15.06    0.69
   1  -5   1   14.84    0.62
  -1  -5  -1   15.50    0.62
  -1  -5  -1   15.25    0.67
  -1   5  -1   15.12    0.70
   1   5   1   14.65    0.69
  -2  -5  -1    6.86    0.40
  -2  -5  -1    6.46    0.41
   2  -5   1    6.55    0.40
   2  -5   1    5.72    0.42
  -2   5  -1    5.49    0.41
   2   5   1    6.11    0.43
   2   5   1    5.38    0.31
   3  -5   1   14.70    0.72
  -3  -5  -1   14.94    0.68
  -3  -5  -1   15.48    0.66
   3  -5   1   16.26    0.67
   3   5   1   15.22    0.58
  -3   5  -1   14.00    0.70
   3   5   1   15.99    0.73
   4  -5   1    1.61    0.27
  -4  -5  -1    1.47    0.21
  -4  -5  -1    1.23    0.25
   4  -5   1    1.60    0.22
   4   5   1    1.14    0.23
  -4   5  -1    1.90    0.27
   4   5   1    1.54    0.20
  -5  -5  -1    4.02    0.38
   5  -5   1    4.50    0.38
   5  -5   1    4.17    0.40
   5   5   1    5.10    0.37
  -5   5  -1    3.93    0.39
   5   5   1    4.67    0.41
  -6  -5  -1    8.77    0.60
   6  -5   1    8.72    0.59
  -6   5  -1    7.75    0.55
   6   5   1    8.27    0.56
   6   5   1    8.31    0.52
   7  -5   1    7.47    0.57
  -7  -5  -1    7.47    0.59
   7   5   1    6.71    0.54
   7   5   1    7.81    0.53
  -7   5  -1    7.78    0.56
  -8  -5  -1    8.69    0.67
   8  -5   1    7.75    0.62
   8   5   1    9.25    0.62
  -9  -5  -1    1.48    0.39
   9   5   1    1.51    0.35
  -8  -6   1    6.84    0.63
   8  -6  -1    7.76    0.64
   8   6  -1    7.30    0.63
  -8   6   1    8.63    0.67
   7  -6  -1    6.37    0.56
  -7   6   1    5.95    0.55
   7   6  -1    6.15    0.57
   6  -6  -1    2.11    0.32
  -6  -6   1    2.18    0.34
  -6   6   1    2.00    0.33
   6   6  -1    2.46    0.36
   5  -6  -1   10.18    0.66
  -5  -6   1    9.45    0.63
  -5   6   1   11.92    0.73
   5   6  -1   11.46    0.71
  -4  -6   1   20.79    0.93
   4  -6  -1   21.45    0.98
   4   6  -1   20.99    0.99
  -4   6   1   21.39    0.98
   3  -6  -1   12.67    0.73
  -3  -6   1   14.48    0.67
  -3  -6   1   15.24    0.75
   3   6  -1   14.03    0.76
  -3   6   1   12.95    0.74
  -2  -6   1   31.88    1.12
   2  -6  -1   32.29    1.19
  -2  -6   1   31.57    1.11
   2   6  -1   30.82    1.20
  -2   6   1   31.70    1.21
  -1  -6   1   13.69    0.66
  -1  -6   1   15.28    0.72
   1  -6  -1   14.69    0.74
   1   6  -1   12.95    0.72
  -1   6   1   12.94    0.72
   0  -6   1    7.33    0.46
   0  -6  -1    8.75    0.56
   0  -6  -1    7.73    0.45
   0  -6   1    8.28    0.53
   0   6  -1    8.77    0.56
   0   6   1    8.60    0.55
   1  -6   1    9.28    0.51
  -1  -6  -1    7.90    0.53
  -1  -6  -1    8.35    0.47
   1  -6   1    7.32    0.52
  -1   6  -1    9.01    0.58
   1   6   1    8.29    0.56
  -2  -6  -1    0.41    0.17
   2  -6   1    0.69    0.23
   2  -6   1    0.65    0.18
  -2  -6  -1    0.56    0.18
   2   6   1    0.41    0.19
  -2   6  -1    0.41    0.18
  -3  -6  -1    7.41    0.49
  -3  -6  -1    7.85    0.50
   3   6   1    6.58    0.51
  -3   6  -1    7.30    0.53
  -4  -6  -1    0.27    0.16
   4  -6   1    0.35    0.17
   4   6   1    0.28    0.18
  -4   6  -1    0.88    0.27
  -5  -6  -1    0.03    0.15
   5  -6   1   -0.01    0.14
   5   6   1    0.05    0.14
  -5   6  -1    0.06    0.14
   6  -6   1    0.26    0.20
  -6  -6  -1    0.11    0.17
   6   6   1    0.42    0.23
  -6   6  -1    0.32    0.17
  -7  -6  -1    2.45    0.38
   7  -6   1    1.40    0.36
  -7   6  -1    1.49    0.33
  -8  -6  -1    4.80    0.53
   8  -6   1    4.01    0.50
   7  -7  -1    2.73    0.44
  -7  -7   1    2.03    0.44
   7   7  -1    2.01    0.44
  -7   7   1    2.40    0.41
   6  -7  -1    5.13    0.54
  -6  -7   1    3.89    0.49
   6   7  -1    5.72    0.59
  -6   7   1    6.57    0.60
  -5  -7   1    3.16    0.42
   5  -7  -1    2.56    0.41
   5   7  -1    2.09    0.42
  -5   7   1    2.97    0.41
  -4  -7   1    4.79    0.48
   4  -7  -1    5.72    0.53
   4   7  -1    4.44    0.49
  -4   7   1    4.83    0.51
   3  -7  -1   11.63    0.73
  -3  -7   1   10.79    0.66
  -3   7   1    9.98    0.69
   3   7  -1   10.56    0.71
  -2  -7   1    2.33    0.33
  -2  -7   1    3.22    0.35
   2  -7  -1    1.90    0.31
  -2   7   1    2.45    0.37
   2   7  -1    2.25    0.34
  -1  -7   1   34.94    1.23
  -1  -7   1   35.80    1.32
   1  -7  -1   36.14    1.36
  -1   7   1   35.40    1.37
   1   7  -1   34.04    1.35
   0  -7   1   16.83    0.87
   0  -7  -1   19.40    0.93
   0  -7   1   19.11    0.84
   0   7   1   19.71    0.96
   0   7  -1   19.73    0.97
   1  -7   1    2.09    0.32
  -1  -7  -1    1.40    0.31
  -1   7  -1    2.41    0.35
   1   7   1    2.80    0.37
  -2  -7  -1    6.22    0.50
   2  -7   1    6.71    0.55
  -2   7  -1    7.54    0.58
   2   7   1    6.11    0.52
   3  -7   1   11.30    0.74
  -3  -7  -1   12.86    0.70
  -3  -7  -1   11.20    0.67
  -3   7  -1   11.32    0.73
   3   7   1   10.30    0.70
  -4  -7  -1    0.12    0.15
   4  -7   1    0.00    0.14
  -4   7  -1    0.16    0.15
   4   7   1    0.42    0.22
   5  -7   1    6.01    0.59
  -5  -7  -1    6.62    0.56
  -5   7  -1    5.92    0.56
   5   7   1    6.84    0.59
  -6  -7  -1    6.03    0.58
   6  -7   1    7.00    0.63
  -6   7  -1    7.27    0.64
   6   7   1    6.89    0.61
  -5  -8   1   10.78    0.78
   5   8  -1   10.79    0.82
  -5   8   1   10.84    0.82
   4  -8  -1    8.76    0.71
  -4  -8   1    7.85    0.62
   4   8  -1    7.76    0.69
  -4   8   1    7.72    0.68
  -3  -8   1    2.12    0.36
   3  -8  -1    3.29    0.44
   3   8  -1    3.71    0.47
  -3   8   1    2.89    0.43
   2  -8  -1   15.59    0.93
  -2  -8   1   16.82    0.90
  -2   8   1   16.47    0.97
   2   8  -1   15.69    0.94
  -1  -8   1    3.14    0.42
   1  -8  -1    3.82    0.46
  -1   8   1    4.66    0.53
   1   8  -1    3.28    0.45
   0  -8   1    3.28    0.44
   0  -8  -1    3.32    0.43
   0   8   1    2.97    0.42
   0   8  -1    3.24    0.43
  -1  -8  -1    9.23    0.69
   1  -8   1    9.33    0.70
   1   8   1   11.21    0.77
  -1   8  -1   12.19    0.82
   2  -8   1    8.98    0.69
  -2  -8  -1    8.26    0.64
   2   8   1    8.35    0.68
  -2   8  -1    8.90    0.70
   3  -8   1    1.26    0.35
  -3   8  -1    1.71    0.38
   3   8   1    1.19    0.34
   4  -8   1    4.58    0.54
  -4   8  -1    6.42    0.61
   4   8   1    5.33    0.56
 -11   0   2    0.12    0.18
  11   0  -2    0.03    0.13
  10   0  -2   12.31    0.72
  10   0  -2   10.88    0.68
 -10   0   2   11.01    0.68
  -9   0   2    0.53    0.21
   9   0  -2    0.37    0.17
   9   0  -2    0.77    0.24
   8   0  -2    1.00    0.24
  -8   0   2    1.04    0.24
   8   0  -2    0.46    0.16
   7   0  -2   24.90    0.92
   7   0  -2   24.28    0.88
  -7   0   2   24.15    0.88
   6   0  -2   10.46    0.49
  -6   0   2   10.10    0.48
   6   0  -2   10.39    0.51
   5   0  -2   95.57    1.98
   5   0  -2   94.34    2.27
   5   0  -2   93.73    2.17
  -5   0   2   95.67    2.20
  -4   0   2   42.87    1.10
   4   0  -2   42.47    1.10
   4   0  -2   45.07    0.95
   4   0  -2   42.47    1.16
  -3   0   2    1.68    0.14
   3   0  -2    1.97    0.15
   3   0  -2    1.70    0.16
   2   0  -2  462.19    9.89
   2   0  -2  495.82    9.98
  -2   0   2  495.51    9.82
  -2   0   2  484.30    9.41
  -1   0   2  105.16    2.08
   1   0  -2   99.94    2.13
   1   0  -2   99.22    2.14
  -1   0   2  103.04    2.07
   0   0  -2    2.35    0.09
   0   0   2    2.20    0.12
   0   0   2    2.43    0.12
   0   0  -2    2.36    0.14
  -1   0  -2    0.27    0.08
   1   0   2    0.31    0.07
   1   0   2    0.41    0.09
  -2   0  -2    4.78    0.24
   2   0   2    4.64    0.23
   2   0   2    5.14    0.16
   2   0   2    4.85    0.26
   3   0   2  140.57    3.06
   3   0   2  141.02    2.90
   3   0   2  138.11    2.95
  -3   0  -2  140.23    3.02
   4   0   2   10.70    0.45
   4   0   2   10.51    0.37
  -4   0  -2   11.05    0.43
  -4   0  -2   10.39    0.48
  -5   0  -2    8.22    0.38
   5   0   2    7.77    0.42
   5   0   2    8.10    0.35
  -5   0  -2    8.27    0.46
  -6   0  -2    0.02    0.08
  -6   0  -2    0.11    0.12
   6   0   2    0.04    0.09
   6   0   2    0.02    0.07
   7   0   2    4.93    0.39
  -7   0  -2    5.07    0.42
  -8   0  -2   37.48    1.34
   8   0   2   36.53    1.27
  -9   0  -2    6.64    0.56
   9   0   2    6.17    0.50
 -10   0  -2    4.21    0.48
  10   0   2    3.21    0.41
  11  -1  -2    0.22    0.20
 -11  -1   2    0.64    0.26
  11   1  -2    0.67    0.24
  10  -1  -2    0.01    0.13
 -10  -1   2    0.51    0.23
  10  -1  -2    0.15    0.15
 -10   1   2    0.00    0.14
  10   1  -2    0.09    0.16
  10   1  -2    0.17    0.15
   9  -1  -2    4.52    0.41
  -9  -1   2    3.77    0.39
   9  -1  -2    4.80    0.43
   9   1  -2    5.24    0.44
   9   1  -2    4.29    0.41
  -9   1   2    5.23    0.43
   8  -1  -2    3.11    0.33
   8  -1  -2    2.35    0.28
  -8  -1   2    3.25    0.35
   8   1  -2    3.27    0.34
   8   1  -2    3.74    0.34
  -8   1   2    2.42    0.28
  -7  -1   2   10.64    0.57
   7  -1  -2   10.78    0.57
   7  -1  -2   11.02    0.55
   7   1  -2   11.32    0.59
   7   1  -2   11.22    0.56
  -7   1   2   10.40    0.52
   6  -1  -2   10.27    0.52
  -6  -1   2   10.95    0.53
   6  -1  -2   11.36    0.41
   6  -1  -2   11.32    0.52
   6   1  -2   11.23    0.55
   6   1  -2   10.50    0.50
  -6   1   2   10.92    0.48
  -5  -1   2   98.95    2.31
   5  -1  -2   97.62    2.17
   5  -1  -2   99.65    2.26
   5  -1  -2   98.08    2.33
   5   1  -2   95.11    2.23
  -5   1   2   95.75    2.21
   5   1  -2  101.72    2.37
   4  -1  -2   98.54    2.18
   4  -1  -2   96.07    2.29
  -4  -1   2  101.30    2.27
   4   1  -2  101.18    2.20
   4   1  -2  100.74    2.32
  -4   1   2  101.11    2.18
   3  -1  -2   27.82    0.79
  -3  -1   2   27.02    0.77
   3  -1  -2   27.59    0.71
  -3   1   2   27.01    0.68
   3   1  -2   28.13    0.80
  -3   1   2   27.76    0.75
   3   1  -2   28.32    0.59
   3   1  -2   26.39    0.72
  -2  -1   2  164.49    3.36
   2  -1  -2  164.58    3.41
   2  -1  -2  157.91    3.38
   2   1  -2  164.63    3.30
  -2   1   2  152.25    3.28
  -2   1   2  165.83    3.22
   2   1  -2  159.41    3.24
   2   1  -2  163.68    3.42
  -1  -1   2  259.58    5.26
   1  -1  -2  262.69    5.32
  -1  -1   2  260.10    5.08
   1  -1  -2  263.24    5.34
   1   1  -2  261.09    5.32
  -1   1   2  258.88    5.15
   1   1  -2  260.39    5.30
   0  -1  -2  573.28   11.33
   0  -1   2  552.93   11.31
   0  -1  -2  548.88   11.68
   0  -1   2  566.89   11.05
   0  -1  -2  568.04   11.32
   0   1  -2  567.26   11.60
   0   1   2  551.17   11.32
   0   1  -2  552.67   11.67
   1  -1   2  215.98    4.46
  -1  -1  -2  219.31    4.50
  -1  -1  -2  218.23    4.41
   1  -1   2  223.04    4.28
   1   1   2  219.51    4.40
   1   1   2  204.16    4.35
  -1   1  -2  215.17    4.53
  -1   1  -2  227.95    4.42
   2  -1   2   15.83    0.47
   2  -1   2   16.62    0.54
  -2  -1  -2   15.94    0.52
  -2  -1  -2   16.97    0.51
  -2   1  -2   16.47    0.53
  -2   1  -2   16.26    0.44
   2   1   2   16.03    0.52
   2   1   2   16.63    0.44
   3  -1   2  100.46    2.31
  -3  -1  -2  101.31    2.24
   3  -1   2  101.26    2.18
   3  -1   2   98.06    2.18
  -3  -1  -2  103.80    2.31
   3   1   2  103.96    2.25
   3   1   2  104.78    2.18
  -3   1  -2   96.52    2.28
   4  -1   2   29.30    0.92
  -4  -1  -2   29.48    0.81
   4  -1   2   29.31    0.85
   4  -1   2   29.88    0.80
  -4  -1  -2   28.24    0.91
   4   1   2   29.31    0.79
   4   1   2   30.02    0.89
  -4   1  -2   29.32    0.87
  -5  -1  -2   35.81    0.98
   5  -1   2   36.66    1.14
   5  -1   2   34.98    1.05
  -5  -1  -2   34.74    1.12
   5  -1   2   37.36    0.99
  -5   1  -2   36.44    1.04
   5   1   2   38.37    1.00
   5   1   2   36.11    1.08
   6  -1   2   32.32    1.04
   6  -1   2   32.71    0.96
  -6  -1  -2   33.84    1.13
  -6   1  -2   33.20    1.12
  -6   1  -2   32.67    1.00
   6   1   2   32.32    1.07
   6   1   2   32.80    0.96
  -7  -1  -2    3.66    0.37
   7  -1   2    3.44    0.33
  -7   1  -2    4.05    0.37
   7   1   2    3.43    0.33
   8  -1   2    2.79    0.31
  -8  -1  -2    2.87    0.37
   8   1   2    2.94    0.34
  -8   1  -2    2.62    0.35
  -9  -1  -2    9.40    0.67
   9  -1   2    8.36    0.57
  -9   1  -2    9.58    0.65
   9   1   2    8.93    0.61
  10  -1   2    1.84    0.36
 -10  -1  -2    2.20    0.37
 -10   1  -2    1.66    0.38
  10   1   2    2.18    0.34
 -11  -2   2    2.09    0.43
 -11   2   2    2.85    0.40
  11   2  -2    2.95    0.40
  10  -2  -2    8.75    0.61
 -10  -2   2    7.77    0.61
  10   2  -2    7.21    0.57
  10   2  -2    7.71    0.57
   9  -2  -2    7.00    0.51
  -9  -2   2    6.26    0.52
   9   2  -2    5.78    0.46
   9   2  -2    5.98    0.49
  -8  -2   2    3.53    0.37
   8  -2  -2    3.64    0.36
   8   2  -2    2.82    0.30
  -8   2   2    3.38    0.32
   8   2  -2    3.47    0.35
   7  -2  -2   64.52    1.82
  -7  -2   2   59.69    1.79
  -7   2   2   65.65    1.68
   7   2  -2   65.55    1.83
   7   2  -2   66.47    1.74
   6  -2  -2   18.25    0.65
   6  -2  -2   18.45    0.75
  -6  -2   2   18.22    0.75
  -6   2   2   17.97    0.70
  -6   2   2   17.99    0.64
   6   2  -2   19.07    0.70
   6   2  -2   17.47    0.74
   5  -2  -2   38.96    1.19
  -5  -2   2   40.19    1.19
   5  -2  -2   41.38    1.11
   5   2  -2   39.38    1.19
   5   2  -2   40.64    1.11
  -5   2   2   41.31    1.06
  -5   2   2   40.06    1.13
   4  -2  -2    4.53    0.31
  -4  -2   2    4.91    0.31
   4  -2  -2    4.35    0.27
  -4   2   2    5.24    0.29
  -4   2   2    5.41    0.25
   4   2  -2    5.05    0.32
   4   2  -2    4.88    0.27
  -3  -2   2   14.64    0.54
   3  -2  -2   14.51    0.55
   3  -2  -2   14.69    0.52
   3  -2  -2   14.95    0.42
  -3  -2   2   15.20    0.41
   3   2  -2   15.40    0.57
   3   2  -2   14.48    0.46
  -3   2   2   14.47    0.49
   2  -2  -2   17.43    0.58
   2  -2  -2   19.22    0.43
  -2  -2   2   17.96    0.51
   2  -2  -2   18.18    0.60
  -2  -2   2   17.98    0.58
  -2   2   2   17.89    0.53
   2   2  -2   17.24    0.59
   2   2  -2   18.77    0.48
   1  -2  -2  138.50    3.01
  -1  -2   2  140.48    2.99
   1  -2  -2  130.78    3.03
   1  -2  -2  145.04    2.80
  -1  -2   2  142.54    2.74
  -1  -2   2  144.12    3.00
   1   2  -2  139.34    3.02
  -1   2   2  140.21    2.88
   0  -2  -2  466.72    9.40
   0  -2   2  476.09    9.26
   0  -2   2  462.66    9.39
   0  -2  -2  447.76    9.11
   0   2   2  471.46    9.34
   0   2   2  462.33    9.03
   0   2  -2  446.73    9.34
   1  -2   2   66.17    1.56
   1  -2   2   67.41    1.59
  -1  -2  -2   65.67    1.49
  -1  -2  -2   66.12    1.57
   1  -2   2   67.14    1.36
   1   2   2   65.49    1.50
  -1   2  -2   65.47    1.53
   1   2   2   66.66    1.52
  -2  -2  -2   13.15    0.47
   2  -2   2   13.42    0.40
  -2  -2  -2   13.44    0.48
   2  -2   2   13.67    0.52
   2  -2   2   12.86    0.49
   2   2   2   14.45    0.46
   2   2   2   13.50    0.48
  -2   2  -2   14.05    0.47
   3  -2   2   63.65    1.59
  -3  -2  -2   62.89    1.50
   3  -2   2   64.12    1.44
   3  -2   2   61.60    1.57
  -3   2  -2   61.79    1.49
   3   2   2   63.81    1.53
   3   2   2   62.44    1.48
  -4  -2  -2   10.32    0.42
  -4  -2  -2   10.20    0.49
   4  -2   2   10.85    0.44
   4  -2   2   11.25    0.44
   4  -2   2   10.57    0.49
   4   2   2   10.12    0.47
   4   2   2   10.12    0.42
   5  -2   2   37.92    1.18
   5  -2   2   39.33    1.09
  -5  -2  -2   37.62    1.19
  -5  -2  -2   38.15    1.03
   5  -2   2   38.61    1.07
  -5   2  -2   38.39    1.15
   5   2   2   36.64    1.05
   5   2   2   36.33    1.13
   6  -2   2    0.21    0.10
   6  -2   2    0.20    0.12
  -6  -2  -2    0.08    0.10
   6  -2   2    0.04    0.09
   6   2   2    0.05    0.10
   6   2   2    0.21    0.13
  -6   2  -2    0.24    0.12
   7  -2   2   18.90    0.77
  -7  -2  -2   18.98    0.87
  -7   2  -2   18.85    0.77
   7   2   2   19.12    0.82
   8  -2   2   14.02    0.69
  -8  -2  -2   13.05    0.75
   8   2   2   14.21    0.75
  -8   2  -2   12.85    0.72
  -9  -2  -2    0.15    0.19
   9  -2   2    0.29    0.16
  -9   2  -2    0.42    0.23
   9   2   2    0.30    0.20
 -10  -2  -2   14.27    0.90
  10  -2   2   14.39    0.81
 -10   2  -2   14.28    0.86
  10   2   2   14.55    0.86
 -11  -3   2    2.35    0.48
  11   3  -2    1.93    0.38
 -11   3   2    2.63    0.38
 -10  -3   2    7.61    0.63
  10  -3  -2    7.41    0.59
  10   3  -2    7.64    0.58
 -10   3   2    7.35    0.57
  -9  -3   2    0.30    0.22
   9  -3  -2    0.30    0.17
  -9   3   2    0.38    0.18
   9   3  -2    0.21    0.15
   9   3  -2    0.31    0.17
  -8  -3   2   11.83    0.70
   8  -3  -2   11.27    0.66
   8   3  -2   12.28    0.69
  -8   3   2   12.24    0.64
   8   3  -2   10.37    0.60
   7  -3  -2   13.16    0.69
  -7  -3   2   13.16    0.70
   7  -3  -2   13.71    0.62
   7   3  -2   13.22    0.68
  -7   3   2   14.39    0.66
   7   3  -2   13.54    0.63
  -6  -3   2    5.42    0.43
   6  -3  -2    5.43    0.41
   6  -3  -2    5.55    0.37
   6   3  -2    5.79    0.37
  -6   3   2    5.60    0.34
   6   3  -2    5.52    0.41
  -6   3   2    5.36    0.37
  -5  -3   2   28.41    1.01
   5  -3  -2   29.55    1.02
   5  -3  -2   30.11    0.97
  -5   3   2   31.68    0.94
   5   3  -2   29.90    0.90
   5   3  -2   30.59    1.03
   4  -3  -2    2.57    0.25
  -4  -3   2    2.20    0.24
   4  -3  -2    2.49    0.17
   4  -3  -2    1.91    0.21
  -4  -3   2    2.42    0.16
   4   3  -2    2.63    0.26
  -4   3   2    2.17    0.20
   4   3  -2    2.56    0.19
   3  -3  -2   88.10    2.12
  -3  -3   2   89.33    1.98
  -3  -3   2   87.34    2.12
   3  -3  -2   87.04    2.15
   3  -3  -2   89.96    1.90
   3   3  -2   87.65    2.15
  -3   3   2   86.68    1.97
   3   3  -2   88.29    1.90
   2  -3  -2  168.56    3.37
  -2  -3   2  161.26    3.54
   2  -3  -2  164.24    3.65
  -2  -3   2  167.94    3.60
   2   3  -2  167.93    3.30
  -2   3   2  160.42    3.41
   2   3  -2  166.65    3.66
  -1  -3   2   53.30    1.36
   1  -3  -2   55.34    1.21
   1  -3  -2   55.20    1.40
  -1  -3   2   51.08    1.34
   1   3  -2   54.39    1.41
  -1   3   2   53.53    1.39
  -1   3   2   52.15    1.25
   0  -3  -2   56.94    1.51
   0  -3  -2   60.77    1.36
   0  -3   2   59.73    1.48
   0  -3   2   59.68    1.50
   0   3  -2   60.40    1.51
   0   3   2   60.54    1.50
   0   3   2   59.00    1.37
   1  -3   2   40.32    1.10
  -1  -3  -2   40.29    1.02
  -1  -3  -2   40.70    1.11
   1  -3   2   41.07    1.14
  -1   3  -2   39.11    1.10
   1   3   2   39.38    1.08
  -1   3  -2   41.11    0.82
   1   3   2   38.13    1.01
   2  -3   2   37.59    1.07
  -2  -3  -2   38.02    1.04
   2  -3   2   35.21    1.10
   2  -3   2   38.11    0.86
  -2  -3  -2   38.70    1.06
   2   3   2   37.52    1.05
   2   3   2   38.67    1.01
  -2   3  -2   37.51    1.06
   3  -3   2   17.32    0.69
   3  -3   2   18.40    0.67
  -3  -3  -2   17.84    0.66
   3  -3   2   17.45    0.53
  -3  -3  -2   17.02    0.61
  -3   3  -2   18.30    0.65
   3   3   2   18.54    0.64
   3   3   2   18.02    0.64
   4  -3   2    4.31    0.33
  -4  -3  -2    4.91    0.30
   4  -3   2    3.89    0.31
   4  -3   2    4.88    0.27
  -4  -3  -2    4.24    0.33
   4   3   2    4.70    0.32
   4   3   2    4.55    0.30
  -4   3  -2    4.81    0.31
   5  -3   2   13.85    0.55
   5  -3   2   13.45    0.63
  -5  -3  -2   13.47    0.66
   5  -3   2   13.38    0.64
   5   3   2   15.37    0.61
  -5   3  -2   15.29    0.61
   5   3   2   13.07    0.61
  -6  -3  -2   30.99    1.15
   6  -3   2   33.07    1.14
   6  -3   2   31.79    1.01
   6   3   2   33.29    1.12
  -6   3  -2   32.65    1.14
   6   3   2   31.54    1.03
   7  -3   2   20.29    0.81
  -7  -3  -2   20.22    0.93
   7  -3   2   20.15    0.89
   7   3   2   20.08    0.87
  -7   3  -2   20.69    0.88
   8  -3   2   11.25    0.61
  -8  -3  -2   10.83    0.71
   8   3   2   10.69    0.65
  -8   3  -2   10.38    0.65
  -9  -3  -2   12.72    0.81
   9  -3   2   10.57    0.64
  -9   3  -2   10.44    0.69
   9   3   2    9.97    0.68
  10  -3   2    2.56    0.37
 -10  -3  -2    2.64    0.42
  10   3   2    2.43    0.40
 -10   3  -2    2.17    0.37
 -10  -4   2    7.57    0.68
  10  -4  -2    6.06    0.57
 -10   4   2    7.96    0.60
  10   4  -2    7.29    0.61
  10   4  -2    7.40    0.58
   9  -4  -2    3.29    0.41
  -9  -4   2    3.32    0.44
   9   4  -2    4.44    0.41
  -9   4   2    3.49    0.38
   9   4  -2    4.18    0.46
  -8  -4   2    1.27    0.31
   8  -4  -2    1.82    0.36
  -8   4   2    1.18    0.26
   8   4  -2    2.07    0.28
   8   4  -2    1.20    0.29
  -7  -4   2   64.71    1.97
   7  -4  -2   67.87    1.89
   7  -4  -2   64.70    1.95
   7   4  -2   64.74    1.95
  -7   4   2   65.13    1.79
   7   4  -2   65.17    1.76
   6  -4  -2   31.04    1.15
  -6  -4   2   30.67    1.15
   6  -4  -2   32.02    1.11
  -6   4   2   30.97    1.02
   6   4  -2   29.39    1.13
   6   4  -2   30.79    0.98
   5  -4  -2    1.01    0.23
   5  -4  -2    1.13    0.25
  -5  -4   2    1.19    0.25
   5   4  -2    1.19    0.17
  -5   4   2    1.19    0.18
   5   4  -2    1.38    0.28
   4  -4  -2   33.32    1.12
  -4  -4   2   32.61    1.11
  -4  -4   2   32.33    0.93
   4  -4  -2   33.34    1.10
   4   4  -2   32.13    1.12
   4   4  -2   33.41    0.91
  -4   4   2   33.83    0.96
  -3  -4   2   20.22    0.68
   3  -4  -2   20.11    0.60
   3  -4  -2   19.32    0.77
   3   4  -2   20.86    0.82
  -3   4   2   19.96    0.79
  -3   4   2   20.09    0.66
   3   4  -2   21.34    0.59
   2  -4  -2    4.95    0.36
   2  -4  -2    5.48    0.26
  -2  -4   2    5.42    0.36
  -2  -4   2    5.96    0.34
   2   4  -2    5.91    0.22
  -2   4   2    5.28    0.37
   2   4  -2    5.36    0.38
  -2   4   2    5.44    0.29
   1  -4  -2   29.90    0.80
  -1  -4   2   28.58    0.94
   1  -4  -2   28.44    0.96
  -1  -4   2   31.97    0.96
  -1   4   2   30.57    0.83
   1   4  -2   31.31    1.01
  -1   4   2   28.60    0.96
   0  -4   2    1.13    0.17
   0  -4  -2    1.21    0.17
   0  -4   2    1.32    0.19
   0  -4  -2    1.18    0.13
   0   4   2    1.30    0.14
   0   4   2    1.33    0.18
   0   4  -2    1.58    0.20
   1  -4   2    4.13    0.31
   1  -4   2    4.34    0.30
  -1  -4  -2    4.42    0.32
  -1  -4  -2    4.32    0.27
   1   4   2    4.18    0.31
   1   4   2    3.68    0.25
  -1   4  -2    4.49    0.32
  -2  -4  -2   21.68    0.78
   2  -4   2   21.31    0.83
   2  -4   2   22.85    0.80
  -2  -4  -2   22.30    0.76
   2   4   2   23.09    0.73
  -2   4  -2   23.28    0.82
   2   4   2   22.81    0.81
  -3  -4  -2    5.97    0.37
   3  -4   2    5.27    0.39
   3  -4   2    6.26    0.39
  -3  -4  -2    6.11    0.39
  -3   4  -2    6.05    0.39
   3   4   2    6.34    0.39
   3   4   2    6.57    0.36
  -4  -4  -2   21.01    0.83
   4  -4   2   21.80    0.88
  -4  -4  -2   22.16    0.78
   4  -4   2   21.89    0.83
   4   4   2   21.66    0.78
  -4   4  -2   21.14    0.81
   4   4   2   20.66    0.80
   5  -4   2   12.85    0.63
   5  -4   2   13.19    0.68
  -5  -4  -2   12.18    0.65
   5   4   2   13.79    0.63
  -5   4  -2   13.67    0.64
   5   4   2   13.66    0.64
   6  -4   2    3.10    0.34
   6  -4   2    2.95    0.34
  -6  -4  -2    3.25    0.37
   6   4   2    2.46    0.29
   6   4   2    3.33    0.34
  -6   4  -2    2.87    0.31
   7  -4   2   10.95    0.64
  -7  -4  -2    9.37    0.64
   7   4   2    9.18    0.59
  -7   4  -2   10.09    0.64
  -8  -4  -2    9.87    0.69
   8  -4   2   10.07    0.66
   8   4   2    9.35    0.62
  -9  -4  -2    1.76    0.40
   9   4   2    2.90    0.41
   9  -5  -2    0.19    0.19
  -9  -5   2    0.13    0.18
   9   5  -2   -0.17    0.13
  -8  -5   2    0.81    0.27
   8   5  -2    1.96    0.38
   7  -5  -2    3.37    0.37
  -7  -5   2    3.07    0.39
   7   5  -2    3.14    0.39
   6  -5  -2    2.02    0.31
  -6  -5   2    1.76    0.34
   6   5  -2    2.34    0.41
  -6   5   2    1.72    0.29
   5  -5  -2   19.46    0.87
  -5  -5   2   19.09    0.88
   5   5  -2   18.93    0.90
  -5   5   2   20.04    0.91
   4  -5  -2    8.04    0.53
  -4  -5   2    7.84    0.52
  -4   5   2    8.51    0.56
   4   5  -2    8.14    0.55
  -3  -5   2    7.89    0.49
   3  -5  -2    7.42    0.49
  -3  -5   2    7.62    0.43
   3   5  -2    7.24    0.49
  -3   5   2    7.41    0.38
  -3   5   2    6.80    0.48
  -2  -5   2  105.94    2.57
  -2  -5   2  104.04    2.60
   2  -5  -2  103.69    2.67
   2   5  -2  108.26    2.72
  -2   5   2  104.62    2.68
  -2   5   2  109.93    2.37
   1  -5  -2   15.29    0.70
  -1  -5   2   15.02    0.66
  -1  -5   2   15.06    0.66
   1   5  -2   15.59    0.72
  -1   5   2   13.78    0.68
  -1   5   2   15.47    0.55
   0  -5  -2   12.61    0.62
   0  -5   2   11.70    0.60
   0  -5   2   12.16    0.58
   0  -5  -2   13.01    0.51
   0   5   2   12.47    0.48
   0   5   2   12.51    0.62
   0   5  -2   12.46    0.63
  -1  -5  -2   41.62    1.17
  -1  -5  -2   41.94    1.29
   1  -5   2   39.76    1.24
   1  -5   2   39.73    1.30
   1   5   2   42.12    1.11
  -1   5  -2   38.80    1.29
   1   5   2   43.28    1.32
   2  -5   2    7.75    0.46
   2  -5   2    7.10    0.49
  -2  -5  -2    8.25    0.48
  -2  -5  -2    8.14    0.45
   2   5   2    6.90    0.46
   2   5   2    7.66    0.40
  -2   5  -2    7.02    0.47
  -3  -5  -2   23.45    0.86
   3  -5   2   22.08    0.86
   3  -5   2   21.55    0.93
  -3  -5  -2   23.43    0.87
   3   5   2   23.05    0.79
  -3   5  -2   22.71    0.91
   3   5   2   21.94    0.89
   4  -5   2   21.32    0.93
  -4  -5  -2   19.79    0.78
   4  -5   2   20.25    0.84
  -4  -5  -2   20.70    0.86
   4   5   2   20.17    0.78
   4   5   2   20.55    0.86
  -4   5  -2   20.52    0.88
   5  -5   2    0.30    0.16
  -5  -5  -2    0.39    0.18
   5  -5   2    0.19    0.17
  -5   5  -2    0.64    0.20
   5   5   2    0.31    0.16
   5   5   2    0.14    0.12
   6  -5   2   63.43    1.85
  -6  -5  -2   64.94    1.94
   6  -5   2   60.13    1.91
   6   5   2   59.60    1.95
  -6   5  -2   62.98    1.86
   6   5   2   59.11    1.76
  -7  -5  -2   11.06    0.73
   7  -5   2   10.47    0.70
   7   5   2    9.38    0.61
  -8  -5  -2   11.69    0.80
   8   5   2   12.69    0.75
  -8   5  -2   11.57    0.76
   8  -6  -2    0.07    0.19
  -8  -6   2   -0.06    0.16
  -8   6   2   -0.06    0.16
   8   6  -2    0.04    0.19
  -7  -6   2    5.55    0.55
   7  -6  -2    5.53    0.52
   7   6  -2    4.90    0.52
  -7   6   2    5.60    0.54
  -6  -6   2   20.00    0.98
   6  -6  -2   19.06    0.95
   6   6  -2   18.65    0.97
  -6   6   2   18.02    0.95
  -5  -6   2    1.31    0.31
   5  -6  -2    1.56    0.33
   5   6  -2    1.34    0.32
  -5   6   2    1.14    0.29
  -4  -6   2    7.02    0.52
   4  -6  -2    6.64    0.52
   4   6  -2    6.25    0.52
  -4   6   2    6.95    0.55
   3  -6  -2    9.09    0.60
  -3  -6   2    8.30    0.54
  -3  -6   2    8.34    0.50
  -3   6   2    8.15    0.57
   3   6  -2    9.04    0.60
  -2  -6   2    4.63    0.39
   2  -6  -2    4.38    0.42
  -2  -6   2    4.77    0.41
  -2   6   2    4.60    0.42
   2   6  -2    4.49    0.43
  -1  -6   2   19.36    0.81
  -1  -6   2   19.17    0.83
   1  -6  -2   18.65    0.85
   1   6  -2   15.95    0.82
  -1   6   2   17.43    0.84
   0  -6   2   38.72    1.26
   0  -6   2   38.37    1.31
   0  -6  -2   37.53    1.30
   0   6  -2   37.11    1.33
   0   6   2   37.12    1.31
   1  -6   2    2.06    0.27
   1  -6   2    2.16    0.29
  -1  -6  -2    2.08    0.30
   1   6   2    2.67    0.32
  -1   6  -2    1.94    0.28
   2  -6   2    2.00    0.29
  -2  -6  -2    2.38    0.31
  -2  -6  -2    3.13    0.30
   2  -6   2    2.10    0.27
  -2   6  -2    2.45    0.32
   2   6   2    2.79    0.33
  -3  -6  -2    6.51    0.46
   3  -6   2    7.48    0.50
   3  -6   2    7.28    0.54
  -3  -6  -2    6.17    0.46
  -3   6  -2    6.51    0.51
   3   6   2    6.81    0.51
   4  -6   2    0.08    0.14
  -4  -6  -2    0.29    0.17
   4  -6   2    0.36    0.17
  -4   6  -2    0.24    0.16
   4   6   2    0.31    0.17
   5  -6   2    6.06    0.54
  -5  -6  -2    5.29    0.48
  -5   6  -2    7.05    0.55
   5   6   2    6.32    0.51
  -6  -6  -2    2.37    0.36
   6  -6   2    3.57    0.44
  -6   6  -2    3.32    0.40
  -7  -6  -2    6.24    0.58
   7  -6   2    6.00    0.58
   7  -7  -2    1.81    0.42
  -7  -7   2    2.16    0.46
   7   7  -2    1.76    0.42
  -7   7   2    1.63    0.40
   6  -7  -2    2.90    0.42
  -6  -7   2    2.43    0.41
  -6   7   2    2.88    0.42
   6   7  -2    3.13    0.46
   5  -7  -2   32.17    1.35
  -5  -7   2   29.02    1.28
  -5   7   2   31.02    1.35
   5   7  -2   30.60    1.34
  -4  -7   2    6.80    0.55
   4  -7  -2    5.36    0.52
   4   7  -2    5.25    0.52
  -4   7   2    5.09    0.52
   3  -7  -2    4.40    0.46
  -3  -7   2    5.77    0.49
  -3   7   2    4.65    0.49
   3   7  -2    4.84    0.49
   2  -7  -2   17.89    0.92
  -2  -7   2   16.73    0.82
  -2  -7   2   17.53    0.86
   2   7  -2   16.44    0.90
  -2   7   2   18.26    0.94
  -1  -7   2    4.03    0.41
  -1  -7   2    3.93    0.39
   1  -7  -2    4.32    0.44
   1   7  -2    4.42    0.46
  -1   7   2    4.47    0.46
   0  -7  -2   12.33    0.74
   0  -7   2   11.76    0.70
   0  -7   2   11.69    0.66
   0   7  -2   11.92    0.74
   0   7   2   14.48    0.80
   1  -7   2    8.03    0.54
   1  -7   2    7.14    0.57
  -1  -7  -2    7.14    0.55
  -1   7  -2    7.05    0.57
   1   7   2    8.00    0.60
   2  -7   2    1.69    0.35
  -2  -7  -2    1.33    0.29
   2   7   2    2.09    0.39
  -2   7  -2    1.72    0.36
  -3  -7  -2    8.17    0.57
   3  -7   2    7.87    0.64
  -3   7  -2    7.68    0.60
   3   7   2    8.35    0.61
   4  -7   2    4.31    0.49
  -4   7  -2    3.81    0.45
   4   7   2    3.91    0.43
  -5  -7  -2    4.48    0.47
   5  -7   2    3.45    0.45
  -5   7  -2    4.32    0.49
   5   7   2    4.47    0.48
   6  -7   2    8.30    0.69
  -6  -7  -2    8.01    0.66
  -6   7  -2    8.97    0.68
  -5  -8   2    1.45    0.36
   5   8  -2    1.85    0.47
  -4  -8   2    2.58    0.42
   4  -8  -2    3.62    0.47
  -4   8   2    2.55    0.43
   4   8  -2    1.91    0.42
   3  -8  -2    1.04    0.32
  -3  -8   2    0.68    0.27
   3   8  -2    0.61    0.27
  -3   8   2    0.77    0.31
  -2  -8   2    5.30    0.50
  -2  -8   2    4.97    0.49
   2  -8  -2    4.76    0.54
  -2   8   2    5.61    0.57
   2   8  -2    4.89    0.54
   1  -8  -2   13.91    0.86
  -1  -8   2   14.29    0.83
   1   8  -2   14.49    0.90
  -1   8   2   12.91    0.85
   0  -8  -2    3.51    0.46
   0  -8   2    3.96    0.47
   0   8   2    3.99    0.48
   0   8  -2    3.88    0.48
  -1  -8  -2    0.84    0.28
   1  -8   2    1.18    0.33
   1   8   2    0.76    0.26
  -1   8  -2    0.94    0.31
   2  -8   2    6.45    0.61
  -2  -8  -2    5.50    0.53
  -2   8  -2    5.29    0.55
   2   8   2    5.58    0.56
   3  -8   2    6.69    0.64
  -3   8  -2    6.55    0.62
   3   8   2    6.97    0.62
   4  -8   2    0.08    0.21
   4   8   2   -0.03    0.15
  -4   8  -2    0.23    0.21
  11   0  -3    7.06    0.60
 -11   0   3    8.04    0.61
  11   0  -3    7.70    0.62
  10   0  -3    0.07    0.12
 -10   0   3    0.02    0.15
  10   0  -3    0.06    0.14
   9   0  -3   10.79    0.65
   9   0  -3    9.88    0.60
  -9   0   3   10.29    0.60
   8   0  -3    0.07    0.11
   8   0  -3   -0.08    0.08
  -8   0   3   -0.08    0.09
  -7   0   3    4.58    0.34
   7   0  -3    4.70    0.38
   7   0  -3    4.05    0.34
   6   0  -3   26.78    0.91
   6   0  -3   29.18    0.99
  -6   0   3   29.38    0.91
  -5   0   3   -0.01    0.06
   5   0  -3    0.01    0.06
   5   0  -3    0.00    0.03
   5   0  -3    0.05    0.07
  -4   0   3   67.51    1.61
   4   0  -3   69.13    1.71
  -4   0   3   68.06    1.59
   4   0  -3   69.99    1.49
  -3   0   3  189.95    3.89
  -3   0   3  189.38    3.90
   3   0  -3  194.30    3.91
   3   0  -3  186.93    4.05
   2   0  -3    0.23    0.07
  -2   0   3    0.15    0.06
  -2   0   3    0.26    0.07
   2   0  -3    0.19    0.08
   1   0  -3  129.44    2.69
  -1   0   3  127.02    2.62
  -1   0   3  127.59    2.63
   0   0   3  119.20    2.47
   0   0  -3  116.34    2.55
   0   0  -3  120.99    2.42
   0   0   3  113.93    2.42
   1   0   3    5.21    0.25
   1   0   3    5.50    0.24
  -1   0  -3    4.77    0.26
  -2   0  -3    2.71    0.20
   2   0   3    2.50    0.19
   2   0   3    2.38    0.20
   3   0   3    1.80    0.18
   3   0   3    2.06    0.20
   3   0   3    2.00    0.10
  -3   0  -3    1.58    0.17
   4   0   3    6.15    0.38
  -4   0  -3    6.06    0.34
   4   0   3    6.18    0.35
   4   0   3    5.96    0.24
   5   0   3    6.16    0.38
  -5   0  -3    7.19    0.44
  -5   0  -3    7.56    0.40
  -6   0  -3   21.85    0.77
  -6   0  -3   20.85    0.87
   6   0   3   20.02    0.80
  -7   0  -3    3.45    0.38
   7   0   3    3.00    0.31
  -8   0  -3   12.93    0.75
   8   0   3   11.77    0.67
   9   0   3   16.90    0.87
  -9   0  -3   16.60    0.90
  10   0   3    1.70    0.36
 -10   0  -3    2.52    0.41
  11  -1  -3    2.90    0.40
 -11  -1   3    3.40    0.43
  11   1  -3    2.91    0.41
 -11   1   3    1.92    0.38
  11   1  -3    2.42    0.38
 -10  -1   3    0.25    0.17
  10  -1  -3    0.18    0.17
  10   1  -3    0.34    0.20
  10   1  -3    0.51    0.21
   9  -1  -3    4.11    0.42
  -9  -1   3    3.29    0.37
  -9   1   3    3.95    0.37
   9   1  -3    4.18    0.39
   9   1  -3    4.23    0.41
  -8  -1   3   13.08    0.67
   8  -1  -3   13.48    0.70
  -8   1   3   12.30    0.61
   8   1  -3   12.75    0.69
   8   1  -3   13.05    0.65
   7  -1  -3   59.40    1.67
  -7  -1   3   55.16    1.60
   7   1  -3   56.41    1.57
  -7   1   3   56.61    1.52
   7   1  -3   56.23    1.66
  -6  -1   3   44.27    1.28
   6  -1  -3   43.87    1.11
   6  -1  -3   43.84    1.32
  -6   1   3   43.74    1.27
   6   1  -3   45.93    1.36
  -6   1   3   45.81    1.21
   6   1  -3   43.38    1.25
   5  -1  -3   37.13    1.11
  -5  -1   3   37.94    1.07
   5  -1  -3   35.18    0.93
  -5   1   3   37.33    0.98
   5   1  -3   36.52    1.12
   5   1  -3   36.47    1.03
  -5   1   3   36.16    1.05
   4  -1  -3   53.86    1.29
   4  -1  -3   54.25    1.42
  -4  -1   3   54.69    1.38
   4   1  -3   56.20    1.45
   4   1  -3   55.36    1.14
   4   1  -3   55.93    1.34
  -4   1   3   56.02    1.27
  -4   1   3   51.67    1.35
   3  -1  -3  297.70    6.24
   3  -1  -3  305.70    6.17
  -3  -1   3  285.29    6.12
  -3  -1   3  302.94    5.98
   3   1  -3  295.77    6.24
   3   1  -3  306.93    6.07
  -3   1   3  298.38    6.03
  -3   1   3  313.60    5.99
  -2  -1   3   60.95    1.33
  -2  -1   3   60.72    1.41
   2  -1  -3   58.99    1.43
   2  -1  -3   61.98    1.42
  -2   1   3   64.02    1.25
   2   1  -3   57.91    1.44
  -2   1   3   60.10    1.39
   2   1  -3   60.92    1.36
   1  -1  -3  452.38    9.31
   1  -1  -3  436.03    9.38
  -1  -1   3  472.63    9.24
  -1  -1   3  445.75    9.04
   1   1  -3  463.53    9.35
  -1   1   3  482.44    9.07
   1   1  -3  469.02    9.33
  -1   1   3  483.24    9.23
   0  -1   3  103.27    2.07
   0  -1   3  104.06    2.21
   0  -1  -3   94.45    2.23
   0  -1  -3  102.20    2.14
   0   1  -3  102.27    2.15
   0   1  -3   99.26    2.23
   0   1   3  103.63    2.11
   0   1   3  100.90    2.16
  -1  -1  -3   89.31    2.11
   1  -1   3   93.24    2.10
   1  -1   3   95.41    1.97
  -1   1  -3   97.52    1.99
   1   1   3   94.16    2.05
   1   1   3   93.83    2.05
  -1   1  -3   94.83    2.14
   1   1   3   97.33    1.97
  -2  -1  -3   99.98    2.26
   2  -1   3  103.96    2.31
   2  -1   3   98.93    2.16
  -2  -1  -3   97.35    2.28
  -2   1  -3   98.90    2.31
  -2   1  -3  107.79    2.14
   2   1   3  102.72    2.11
   2   1   3  102.67    2.24
  -3  -1  -3   31.88    0.93
   3  -1   3   34.76    1.01
   3  -1   3   32.64    0.90
  -3  -1  -3   33.83    0.98
  -3   1  -3   33.79    0.81
   3   1   3   34.44    0.96
  -3   1  -3   33.07    0.96
   3   1   3   33.73    0.80
   4  -1   3  106.44    2.39
  -4  -1  -3  107.20    2.52
   4  -1   3  109.00    2.30
   4  -1   3  105.26    2.53
  -4  -1  -3  105.47    2.43
  -4   1  -3  105.34    2.48
   4   1   3  106.77    2.29
   4   1   3  105.12    2.44
   5  -1   3   20.38    0.73
   5  -1   3   20.82    0.63
  -5  -1  -3   20.81    0.70
   5  -1   3   20.84    0.82
  -5  -1  -3   20.38    0.81
  -5   1  -3   20.30    0.74
   5   1   3   20.11    0.76
  -6  -1  -3   23.07    0.93
   6  -1   3   23.72    0.86
  -6   1  -3   24.04    0.85
   6   1   3   23.16    0.89
   7  -1   3   19.58    0.83
  -7  -1  -3   20.05    0.90
  -7   1  -3   19.48    0.89
   7   1   3   20.55    0.86
  -8  -1  -3    8.91    0.63
   8  -1   3    8.15    0.54
   8   1   3    9.02    0.59
  -8   1  -3    8.99    0.61
   9  -1   3    6.58    0.52
  -9  -1  -3    7.00    0.59
   9   1   3    5.71    0.51
  -9   1  -3    6.14    0.56
  10  -1   3    1.35    0.33
 -10  -1  -3    1.82    0.40
  10   1   3    1.29    0.34
 -10   1  -3    2.16    0.44
  11  -2  -3    6.95    0.60
 -11  -2   3    7.22    0.64
  11   2  -3    7.95    0.61
 -11   2   3    7.46    0.61
  11   2  -3    6.52    0.59
  10  -2  -3    3.25    0.40
 -10  -2   3    2.67    0.37
  10   2  -3    2.34    0.36
  10   2  -3    2.31    0.35
 -10   2   3    2.95    0.37
   9  -2  -3    5.00    0.45
  -9  -2   3    5.59    0.49
   9   2  -3    5.53    0.48
  -9   2   3    5.04    0.44
   9   2  -3    4.44    0.41
  -8  -2   3    3.28    0.35
   8  -2  -3    3.30    0.35
   8   2  -3    3.09    0.35
   8   2  -3    3.20    0.33
  -8   2   3    3.80    0.36
  -7  -2   3    2.99    0.33
   7  -2  -3    3.17    0.33
  -7   2   3    3.76    0.34
   7   2  -3    2.99    0.33
   7   2  -3    3.63    0.32
  -7   2   3    3.47    0.27
  -6  -2   3   34.53    1.11
   6  -2  -3   34.34    1.11
   6  -2  -3   33.92    0.98
  -6   2   3   32.66    0.93
  -6   2   3   32.43    1.04
   6   2  -3   31.90    1.00
   6   2  -3   32.46    1.11
   5  -2  -3   54.13    1.38
  -5  -2   3   53.19    1.47
   5  -2  -3   52.01    1.48
   5   2  -3   53.99    1.37
   5   2  -3   52.56    1.49
  -5   2   3   55.16    1.28
  -5   2   3   52.93    1.41
   4  -2  -3   38.30    1.05
  -4  -2   3   38.70    1.11
   4  -2  -3   37.65    1.12
   4   2  -3   38.38    0.87
   4   2  -3   37.99    0.99
   4   2  -3   37.47    1.12
  -4   2   3   38.00    0.90
  -3  -2   3   46.83    1.23
   3  -2  -3   46.44    1.20
   3  -2  -3   46.65    1.25
   3   2  -3   43.62    1.24
   3   2  -3   45.75    1.09
  -3   2   3   48.49    0.99
   3   2  -3   46.45    1.09
  -3   2   3   46.57    1.17
  -2  -2   3  101.39    2.34
  -2  -2   3  105.57    2.14
   2  -2  -3  104.94    2.37
   2  -2  -3  103.50    2.36
   2   2  -3  106.17    2.28
   2   2  -3  102.31    2.37
  -2   2   3  104.50    2.26
   1  -2  -3  284.61    5.53
   1  -2  -3  276.19    5.81
  -1  -2   3  283.39    5.47
  -1  -2   3  287.63    5.79
   1  -2  -3  285.89    5.88
   1   2  -3  275.02    5.82
  -1   2   3  276.88    5.63
   0  -2  -3   74.29    1.54
   0  -2   3   74.60    1.46
   0  -2  -3   70.27    1.71
   0  -2   3   73.02    1.70
   0   2   3   69.17    1.64
   0   2   3   69.62    1.62
   0   2  -3   71.28    1.66
   1  -2   3    7.81    0.25
  -1  -2  -3    7.53    0.36
   1  -2   3    8.33    0.38
  -1  -2  -3    8.09    0.31
  -1   2  -3    7.20    0.31
   1   2   3    7.11    0.33
   1   2   3    7.01    0.30
   2  -2   3   60.01    1.32
  -2  -2  -3   58.36    1.44
  -2  -2  -3   58.48    1.48
   2  -2   3   58.97    1.50
   2   2   3   59.48    1.38
  -2   2  -3   59.33    1.40
  -2   2  -3   60.67    1.54
   2   2   3   59.89    1.46
   3  -2   3   34.49    1.02
   3  -2   3   33.94    0.88
  -3  -2  -3   32.99    0.95
  -3  -2  -3   32.08    0.97
   3   2   3   32.68    0.86
   3   2   3   32.85    0.98
  -3   2  -3   33.14    1.02
  -3   2  -3   31.87    0.87
  -4  -2  -3    4.16    0.28
   4  -2   3    3.60    0.30
  -4  -2  -3    3.81    0.30
   4  -2   3    4.07    0.26
   4   2   3    3.09    0.27
  -4   2  -3    3.68    0.30
   4   2   3    3.82    0.23
  -4   2  -3    3.42    0.23
   5  -2   3   18.27    0.77
  -5  -2  -3   19.49    0.68
  -5  -2  -3   18.13    0.77
   5  -2   3   20.03    0.70
   5   2   3   18.60    0.68
  -5   2  -3   19.07    0.76
   5   2   3   18.99    0.75
   6  -2   3   65.37    1.71
   6  -2   3   62.30    1.83
  -6  -2  -3   63.93    1.85
   6   2   3   65.11    1.80
  -6   2  -3   64.69    1.78
  -7  -2  -3    7.55    0.55
   7  -2   3    7.27    0.47
   7  -2   3    7.50    0.54
   7   2   3    7.00    0.49
  -7   2  -3    7.46    0.48
  -8  -2  -3    8.54    0.63
   8  -2   3    9.29    0.57
  -8   2  -3    8.44    0.60
   8   2   3    9.09    0.60
  -9  -2  -3    4.68    0.49
   9  -2   3    4.60    0.44
  -9   2  -3    4.66    0.48
   9   2   3    4.68    0.48
  10  -2   3    0.72    0.25
 -10  -2  -3    0.55    0.29
  10   2   3    0.14    0.18
 -10   2  -3    0.40    0.24
  11  -3  -3    0.29    0.20
 -11  -3   3    0.96    0.34
  11   3  -3    0.91    0.27
 -11   3   3    0.51    0.25
  11   3  -3    0.49    0.24
  10  -3  -3    0.46    0.23
 -10  -3   3    0.36    0.23
  10   3  -3    0.57    0.24
  10   3  -3    0.61    0.23
 -10   3   3    0.53    0.22
  -9  -3   3    5.83    0.54
   9  -3  -3    7.42    0.57
   9   3  -3    7.45    0.52
   9   3  -3    8.01    0.59
  -9   3   3    7.14    0.53
  -8  -3   3   15.32    0.80
   8  -3  -3   15.67    0.80
   8   3  -3   14.78    0.70
   8   3  -3   15.63    0.81
  -8   3   3   15.02    0.73
   7  -3  -3   13.81    0.71
   7  -3  -3   13.06    0.61
  -7  -3   3   14.13    0.72
  -7   3   3   14.63    0.67
   7   3  -3   13.64    0.71
   7   3  -3   14.53    0.64
   6  -3  -3   27.94    1.06
  -6  -3   3   30.40    1.08
   6  -3  -3   30.08    0.98
   6   3  -3   30.12    1.08
  -6   3   3   28.64    0.98
   6   3  -3   30.56    0.95
   5  -3  -3    0.81    0.20
  -5  -3   3    0.76    0.20
   5  -3  -3    0.69    0.16
  -5   3   3    1.09    0.17
   5   3  -3    0.61    0.18
   5   3  -3    0.87    0.17
  -4  -3   3   19.31    0.56
   4  -3  -3   19.71    0.71
  -4  -3   3   18.17    0.73
   4  -3  -3   18.08    0.73
  -4   3   3   19.31    0.67
   4   3  -3   18.12    0.74
  -4   3   3   19.40    0.52
   4   3  -3   19.08    0.60
   3  -3  -3   50.84    1.09
  -3  -3   3   49.72    1.39
   3  -3  -3   50.71    1.41
  -3  -3   3   50.54    1.25
   3  -3  -3   51.25    1.38
   3   3  -3   51.10    1.42
  -3   3   3   51.29    1.29
   3   3  -3   50.92    1.17
  -2  -3   3   41.02    0.92
   2  -3  -3   41.29    1.18
   2  -3  -3   42.71    1.18
  -2  -3   3   42.04    1.17
   2  -3  -3   43.02    0.89
  -2  -3   3   39.38    1.08
   2   3  -3   40.59    1.18
  -2   3   3   40.22    1.07
   1  -3  -3  167.40    3.37
  -1  -3   3  165.53    3.63
   1  -3  -3  171.04    3.72
  -1  -3   3  159.86    3.63
  -1   3   3  166.32    3.48
   1   3  -3  171.66    3.68
  -1   3   3  164.44    3.66
   0  -3   3   26.69    0.83
   0  -3   3   26.85    0.83
   0  -3  -3   25.92    0.83
   0  -3  -3   26.05    0.67
   0   3  -3   23.95    0.79
   0   3   3   25.26    0.79
   0   3   3   24.18    0.74
   1  -3   3   17.33    0.65
  -1  -3  -3   17.94    0.57
   1  -3   3   18.08    0.68
  -1  -3  -3   17.04    0.65
   1  -3   3   18.41    0.42
   1   3   3   19.63    0.63
   1   3   3   19.13    0.63
  -1   3  -3   18.33    0.64
   2  -3   3   83.40    1.79
  -2  -3  -3   86.25    2.08
   2  -3   3   84.68    2.12
  -2  -3  -3   86.76    2.01
   2  -3   3   86.77    2.09
   2   3   3   85.37    2.01
  -2   3  -3   83.79    2.02
   2   3   3   85.95    2.00
   3  -3   3    0.63    0.11
   3  -3   3    0.19    0.10
  -3  -3  -3    0.35    0.12
   3  -3   3    0.38    0.13
  -3  -3  -3    0.42    0.13
   3   3   3    0.53    0.15
  -3   3  -3    0.24    0.09
   3   3   3    0.33    0.11
  -4  -3  -3    4.08    0.29
  -4  -3  -3    3.86    0.32
   4  -3   3    4.23    0.33
   4  -3   3    3.84    0.25
   4   3   3    3.65    0.27
  -4   3  -3    4.06    0.28
   4   3   3    3.75    0.31
   5  -3   3   13.74    0.55
   5  -3   3   12.99    0.65
  -5  -3  -3   13.86    0.67
  -5  -3  -3   13.79    0.58
  -5   3  -3   13.84    0.68
   5   3   3   13.70    0.64
   5   3   3   13.69    0.57
  -5   3  -3   13.60    0.57
  -6  -3  -3   40.59    1.38
   6  -3   3   41.51    1.37
   6  -3   3   42.03    1.22
  -6   3  -3   39.41    1.34
   6   3   3   41.59    1.34
   7  -3   3   18.47    0.77
  -7  -3  -3   16.55    0.86
   7  -3   3   17.05    0.85
  -7   3  -3   18.28    0.84
   7   3   3   18.08    0.85
   8  -3   3    8.26    0.53
  -8  -3  -3    9.81    0.69
   8   3   3    8.47    0.61
  -9  -3  -3   11.31    0.79
   9  -3   3    9.16    0.62
  -9   3  -3   10.06    0.70
   9   3   3   11.00    0.74
 -10  -4   3   -0.01    0.17
  10  -4  -3    0.10    0.18
  10   4  -3    0.13    0.16
 -10   4   3   -0.03    0.15
  10   4  -3    0.15    0.18
   9  -4  -3    8.15    0.62
  -9  -4   3    9.13    0.68
  -9   4   3    8.90    0.60
   9   4  -3    8.74    0.57
   9   4  -3    7.82    0.63
  -8  -4   3    2.41    0.37
   8  -4  -3    2.25    0.33
  -8   4   3    2.33    0.31
   8   4  -3    2.50    0.30
   8   4  -3    2.10    0.34
  -7  -4   3    0.10    0.14
   7  -4  -3    0.68    0.20
   7  -4  -3    0.83    0.24
   7   4  -3    1.24    0.24
  -7   4   3    0.49    0.19
   7   4  -3    1.65    0.33
   6  -4  -3   14.59    0.69
   6  -4  -3   14.50    0.74
   6   4  -3   14.26    0.59
  -6   4   3   15.11    0.66
   6   4  -3   14.08    0.74
   5  -4  -3   28.73    1.03
   5  -4  -3   28.66    1.07
  -5  -4   3   27.78    1.05
   5   4  -3   28.67    1.08
   5   4  -3   29.10    0.86
  -5   4   3   28.34    0.93
   4  -4  -3    4.58    0.37
   4  -4  -3    5.31    0.38
  -4  -4   3    5.45    0.30
  -4  -4   3    5.35    0.40
   4   4  -3    5.06    0.40
  -4   4   3    5.46    0.33
   4   4  -3    5.59    0.28
  -3  -4   3   18.11    0.74
   3  -4  -3   18.29    0.75
  -3  -4   3   18.40    0.65
   3   4  -3   18.33    0.77
  -3   4   3   18.13    0.76
  -3   4   3   18.94    0.65
  -2  -4   3   12.02    0.53
   2  -4  -3   12.79    0.59
  -2  -4   3   12.84    0.58
  -2   4   3   13.57    0.62
  -2   4   3   12.53    0.50
   2   4  -3   12.96    0.60
   1  -4  -3   19.00    0.74
  -1  -4   3   18.36    0.70
   1  -4  -3   17.89    0.53
  -1  -4   3   18.08    0.71
  -1   4   3   17.28    0.70
  -1   4   3   18.30    0.63
   1   4  -3   18.63    0.74
   0  -4   3    5.97    0.37
   0  -4  -3    5.60    0.27
   0  -4  -3    5.11    0.36
   0  -4   3    5.69    0.37
   0   4  -3    5.21    0.36
   0   4   3    6.01    0.37
   0   4   3    6.13    0.32
   1  -4   3    3.65    0.32
  -1  -4  -3    3.55    0.24
   1  -4   3    3.66    0.30
  -1  -4  -3    3.08    0.29
   1   4   3    3.97    0.30
   1   4   3    4.15    0.28
  -1   4  -3    3.79    0.30
  -2  -4  -3   18.90    0.74
   2  -4   3   17.34    0.75
  -2  -4  -3   19.01    0.68
   2  -4   3   18.70    0.74
   2   4   3   19.00    0.68
  -2   4  -3   18.40    0.72
   2   4   3   18.81    0.72
  -3  -4  -3   50.59    1.41
  -3  -4  -3   50.95    1.41
   3  -4   3   48.82    1.44
   3  -4   3   47.49    1.49
  -3   4  -3   48.09    1.40
   3   4   3   49.88    1.38
   3   4   3   50.05    1.40
   4  -4   3   22.74    0.93
  -4  -4  -3   22.01    0.81
  -4  -4  -3   21.85    0.86
   4  -4   3   23.82    0.90
   4   4   3   22.74    0.83
   4   4   3   21.82    0.82
  -4   4  -3   22.51    0.84
   5  -4   3   28.73    1.07
   5  -4   3   29.62    1.12
  -5  -4  -3   28.86    1.07
   5   4   3   28.76    1.05
  -5   4  -3   27.76    0.98
   5   4   3   29.82    1.04
   6  -4   3  102.17    2.70
  -6  -4  -3  102.49    2.72
  -6   4  -3  103.11    2.77
   6   4   3  105.07    2.65
   7  -4   3    4.45    0.44
  -7  -4  -3    5.23    0.48
  -7   4  -3    4.42    0.44
   7   4   3    4.16    0.42
   8  -4   3    4.10    0.44
  -8  -4  -3    5.08    0.51
   8   4   3    4.70    0.46
  -9  -4  -3    7.71    0.66
   9   4   3    7.99    0.64
  -9   4  -3    7.84    0.63
   9  -5  -3    1.21    0.33
  -9  -5   3    0.84    0.29
   9   5  -3    1.10    0.33
  -8  -5   3   15.59    0.91
   8  -5  -3   16.79    0.92
   8   5  -3   16.96    0.92
   7  -5  -3    8.58    0.59
   7  -5  -3    8.35    0.62
  -7  -5   3    8.26    0.63
   7   5  -3    9.61    0.67
  -6  -5   3   25.62    1.10
   6  -5  -3   27.16    1.08
  -6   5   3   26.96    0.96
   6   5  -3   26.62    1.13
  -5  -5   3    0.49    0.19
   5  -5  -3    0.17    0.15
  -5   5   3    0.22    0.12
  -5   5   3    0.34    0.16
   5   5  -3    0.08    0.13
  -4  -5   3   17.91    0.83
   4  -5  -3   19.11    0.84
  -4   5   3   18.92    0.70
   4   5  -3   17.33    0.84
  -4   5   3   18.45    0.86
   3  -5  -3   50.13    1.52
  -3  -5   3   45.82    1.47
  -3  -5   3   47.82    1.38
  -3   5   3   49.26    1.31
  -3   5   3   46.58    1.52
   3   5  -3   49.66    1.56
   2  -5  -3    9.92    0.58
  -2  -5   3   10.32    0.53
  -2  -5   3    9.96    0.56
  -2   5   3   10.09    0.46
  -2   5   3   10.45    0.59
   2   5  -3    9.65    0.57
  -1  -5   3   41.84    1.29
  -1  -5   3   41.34    1.29
   1  -5  -3   40.82    1.33
   1   5  -3   41.64    1.35
  -1   5   3   40.95    1.33
  -1   5   3   41.71    1.15
   0  -5  -3   26.95    1.01
   0  -5   3   27.37    1.00
   0   5   3   29.70    0.89
   0   5  -3   29.54    1.05
   0   5   3   29.16    1.03
   1  -5   3   24.21    0.92
  -1  -5  -3   24.84    0.81
  -1  -5  -3   25.64    0.95
   1   5   3   23.98    0.92
  -1   5  -3   24.50    0.94
   1   5   3   25.67    0.83
   2  -5   3   55.12    1.71
   2  -5   3   59.94    1.68
  -2  -5  -3   58.62    1.66
  -2  -5  -3   57.97    1.56
  -2   5  -3   56.20    1.65
   2   5   3   59.36    1.53
   2   5   3   55.25    1.64
  -3  -5  -3    1.32    0.25
   3  -5   3    1.26    0.27
   3  -5   3    1.51    0.24
  -3  -5  -3    1.78    0.25
   3   5   3    2.04    0.26
  -3   5  -3    1.72    0.30
   3   5   3    1.26    0.20
   4  -5   3   27.36    1.05
  -4  -5  -3   28.75    1.01
  -4  -5  -3   26.43    1.02
   4  -5   3   27.40    1.11
  -4   5  -3   27.96    1.04
   4   5   3   27.49    1.02
   4   5   3   29.14    1.00
   5  -5   3   10.86    0.64
   5  -5   3   11.90    0.71
  -5  -5  -3   11.77    0.67
   5   5   3   11.06    0.61
  -5   5  -3   10.26    0.61
   6  -5   3   20.78    0.95
  -6  -5  -3   21.66    0.99
   6   5   3   19.68    0.90
   7  -5   3    5.79    0.50
  -7  -5  -3    5.76    0.52
   7   5   3    4.81    0.46
  -7   5  -3    5.45    0.53
  -8  -5  -3    2.73    0.41
   8   5   3    2.66    0.38
  -8   5  -3    3.07    0.42
   8  -6  -3    1.93    0.40
  -8  -6   3    2.00    0.44
   8   6  -3    2.20    0.46
  -8   6   3    2.31    0.46
  -7  -6   3   11.57    0.78
   7  -6  -3   10.87    0.73
   7   6  -3   12.27    0.81
  -7   6   3   10.90    0.76
  -6  -6   3   20.51    1.02
   6  -6  -3   19.15    0.96
   6   6  -3   19.45    1.02
  -6   6   3   19.27    1.00
   5  -6  -3    7.65    0.57
  -5  -6   3    8.04    0.59
  -5   6   3    6.72    0.56
   5   6  -3    7.98    0.62
   4  -6  -3    3.09    0.37
  -4  -6   3    3.46    0.39
   4   6  -3    3.77    0.42
  -4   6   3    3.38    0.41
  -3  -6   3   12.48    0.69
   3  -6  -3   13.55    0.74
  -3  -6   3   12.89    0.64
   3   6  -3   13.50    0.75
  -3   6   3   12.69    0.73
  -2  -6   3    8.60    0.53
   2  -6  -3    8.74    0.58
  -2  -6   3    7.96    0.54
   2   6  -3    7.11    0.54
  -2   6   3    7.27    0.54
  -1  -6   3   29.68    1.11
  -1  -6   3   30.02    1.11
   1  -6  -3   28.04    1.13
  -1   6   3   30.62    1.17
   1   6  -3   30.39    1.18
   0  -6   3    2.23    0.29
   0  -6   3    2.21    0.31
   0  -6  -3    2.80    0.34
   0   6   3    2.18    0.30
   0   6  -3    2.23    0.30
   1  -6   3   18.44    0.83
  -1  -6  -3   19.69    0.87
   1  -6   3   16.40    0.84
   1   6   3   19.71    0.87
  -1   6  -3   18.01    0.86
   2  -6   3    3.50    0.40
   2  -6   3    3.58    0.37
  -2  -6  -3    4.35    0.40
   2   6   3    3.76    0.38
  -2   6  -3    3.87    0.39
   3  -6   3    6.80    0.54
  -3  -6  -3    8.64    0.55
  -3  -6  -3    7.70    0.50
   3  -6   3    7.55    0.53
  -3   6  -3    7.71    0.54
   3   6   3    6.79    0.52
   4  -6   3    7.20    0.53
   4  -6   3    6.79    0.56
  -4  -6  -3    6.94    0.51
   4   6   3    6.68    0.51
  -4   6  -3    7.01    0.53
  -5  -6  -3   17.93    0.88
   5  -6   3   17.73    0.87
   5  -6   3   18.24    0.95
  -5   6  -3   16.69    0.86
   6  -6   3    9.71    0.71
  -6  -6  -3    8.48    0.64
  -7  -6  -3    6.32    0.59
  -7   6  -3    6.70    0.63
  -7  -7   3   16.99    1.02
   7  -7  -3   17.33    1.00
   7   7  -3   18.04    1.06
  -7   7   3   16.75    1.03
   6  -7  -3    9.73    0.73
  -6  -7   3    8.99    0.71
  -6   7   3   10.52    0.78
   6   7  -3   10.35    0.78
   5  -7  -3    2.87    0.41
  -5  -7   3    3.29    0.44
   5   7  -3    3.20    0.46
  -5   7   3    3.00    0.41
   4  -7  -3    7.13    0.60
  -4  -7   3    6.18    0.55
  -4   7   3    7.22    0.61
   4   7  -3    6.48    0.58
  -3  -7   3   10.65    0.67
   3  -7  -3   10.56    0.71
  -3   7   3    9.14    0.69
   3   7  -3   10.55    0.71
   2  -7  -3    4.60    0.49
  -2  -7   3    4.67    0.44
  -2  -7   3    5.19    0.46
  -2   7   3    5.10    0.50
   2   7  -3    4.71    0.48
  -1  -7   3    3.46    0.38
   1  -7  -3    3.53    0.40
  -1  -7   3    3.76    0.42
  -1   7   3    3.36    0.42
   1   7  -3    2.79    0.39
   0  -7   3    0.55    0.20
   0  -7   3    0.44    0.19
   0  -7  -3    0.45    0.20
   0   7   3    0.19    0.15
   0   7  -3    0.10    0.16
   1  -7   3    7.64    0.56
  -1  -7  -3    8.47    0.61
   1  -7   3    8.69    0.63
  -1   7  -3    8.45    0.62
   1   7   3    8.16    0.61
   2  -7   3    7.67    0.61
   2  -7   3    7.02    0.53
  -2  -7  -3    7.14    0.56
  -2   7  -3    7.15    0.57
   2   7   3    7.70    0.59
   3  -7   3    0.94    0.30
  -3  -7  -3    0.87    0.28
   3   7   3    0.96    0.27
  -3   7  -3    1.14    0.30
   4  -7   3   17.56    0.98
   4   7   3   17.69    0.92
  -4   7  -3   16.93    0.92
   5  -7   3    1.50    0.38
  -5   7  -3    1.29    0.33
   6  -7   3    1.61    0.40
   4  -8  -3    2.51    0.48
  -4  -8   3    1.78    0.38
   4   8  -3    2.04    0.46
  -4   8   3    1.24    0.34
   3  -8  -3    7.80    0.67
  -3  -8   3    7.18    0.60
   3   8  -3    7.86    0.69
  -3   8   3    8.08    0.69
   2  -8  -3   10.04    0.75
  -2  -8   3    8.66    0.65
  -2  -8   3   10.03    0.69
   2   8  -3    8.42    0.70
  -2   8   3    8.30    0.71
   1  -8  -3    3.43    0.46
  -1  -8   3    4.30    0.46
  -1   8   3    4.18    0.50
   1   8  -3    3.87    0.49
   0  -8  -3   10.24    0.75
   0  -8   3   11.81    0.73
   0   8  -3   11.04    0.79
   0   8   3   10.47    0.76
   1  -8   3    2.80    0.41
  -1  -8  -3    2.98    0.44
   1   8   3    3.14    0.43
  -1   8  -3    3.30    0.43
  -2  -8  -3    0.94    0.29
   2  -8   3    1.06    0.34
  -2   8  -3    1.22    0.33
   2   8   3    1.60    0.36
   3  -8   3    5.04    0.55
   3   8   3    5.02    0.54
  -3   8  -3    4.46    0.53
 -11   0   4    0.49    0.22
  11   0  -4    0.20    0.21
  10   0  -4    7.28    0.58
 -10   0   4    6.93    0.52
 -10   0   4    6.92    0.55
  -9   0   4    0.83    0.23
   9   0  -4    0.37    0.17
  -8   0   4   17.90    0.75
   8   0  -4   17.10    0.83
  -7   0   4   57.06    1.59
  -7   0   4   57.42    1.55
   7   0  -4   55.96    1.68
   6   0  -4   15.83    0.70
  -6   0   4   16.03    0.65
  -6   0   4   15.88    0.61
   5   0  -4    7.20    0.26
  -5   0   4    6.92    0.34
  -5   0   4    7.05    0.38
   5   0  -4    5.95    0.39
  -4   0   4   33.62    0.90
   4   0  -4   34.22    0.85
   4   0  -4   34.21    1.02
   3   0  -4    2.12    0.15
  -3   0   4    2.14    0.15
  -3   0   4    1.86    0.16
   3   0  -4    2.25    0.20
  -2   0   4   61.41    1.37
  -2   0   4   60.04    1.40
   2   0  -4   61.20    1.43
   2   0  -4   60.78    1.46
  -1   0   4   73.35    1.63
   1   0  -4   74.74    1.72
   1   0  -4   73.11    1.64
  -1   0   4   74.72    1.63
   0   0   4    0.82    0.11
   0   0  -4    0.53    0.12
   0   0   4    0.82    0.11
   0   0  -4    0.89    0.08
   1   0   4  232.29    4.79
   1   0   4  230.37    4.68
  -1   0  -4  230.66    4.91
  -2   0  -4   58.52    1.51
   2   0   4   59.77    1.49
   3   0   4   14.25    0.59
  -3   0  -4   14.20    0.57
   3   0   4   14.72    0.55
   4   0   4   54.82    1.56
   4   0   4   57.67    1.50
  -4   0  -4   58.20    1.53
   5   0   4    0.00    0.07
  -5   0  -4   -0.02    0.08
  -6   0  -4   13.96    0.71
   6   0   4   14.21    0.67
  -6   0  -4   13.46    0.62
  -7   0  -4   53.63    1.72
   7   0   4   55.29    1.64
   8   0   4    0.64    0.21
  -8   0  -4    0.21    0.17
   9   0   4   10.66    0.71
  -9   0  -4   11.64    0.76
 -10   0  -4   13.75    0.90
  10   0   4   14.01    0.86
 -11  -1   4    8.48    0.65
  11  -1  -4    9.59    0.70
 -11   1   4    9.56    0.68
  11   1  -4   10.16    0.73
 -10  -1   4    0.20    0.17
  10  -1  -4    0.38    0.22
  10   1  -4    0.06    0.15
  10   1  -4    0.36    0.19
 -10   1   4    0.33    0.19
  -9  -1   4   10.81    0.64
   9  -1  -4   11.17    0.68
  -9   1   4   11.53    0.66
   9   1  -4   10.92    0.68
   9   1  -4   10.82    0.64
   8  -1  -4   27.29    1.09
  -8  -1   4   27.37    1.03
   8   1  -4   28.06    1.04
   8   1  -4   30.59    1.15
  -8   1   4   28.08    1.05
  -8   1   4   28.84    0.97
  -7  -1   4   28.33    0.99
   7  -1  -4   29.49    1.07
   7   1  -4   29.43    1.08
  -7   1   4   28.51    0.91
   7   1  -4   28.37    0.99
  -7   1   4   27.77    1.00
   6  -1  -4   78.31    2.07
  -6  -1   4   79.84    1.99
   6   1  -4   77.59    2.09
  -6   1   4   78.78    1.98
  -6   1   4   79.08    1.87
  -5  -1   4  103.34    2.38
  -5  -1   4  102.84    2.33
   5  -1  -4  101.55    2.27
   5  -1  -4  102.75    2.47
  -5   1   4   97.94    2.35
   5   1  -4  100.14    2.48
  -5   1   4  103.24    2.25
  -4  -1   4   61.90    1.48
   4  -1  -4   61.88    1.46
   4  -1  -4   60.71    1.58
  -4  -1   4   62.23    1.53
   4   1  -4   60.29    1.35
   4   1  -4   59.32    1.59
  -4   1   4   63.67    1.39
  -4   1   4   60.16    1.51
   3  -1  -4   68.39    1.65
   3  -1  -4   69.78    1.70
  -3  -1   4   69.29    1.65
  -3  -1   4   69.85    1.60
  -3   1   4   70.35    1.65
   3   1  -4   71.50    1.59
   3   1  -4   71.79    1.73
  -3   1   4   72.40    1.50
  -2  -1   4    6.73    0.28
  -2  -1   4    6.77    0.31
   2  -1  -4    6.87    0.32
   2  -1  -4    6.86    0.32
  -2   1   4    6.96    0.21
   2   1  -4    6.74    0.30
   2   1  -4    6.88    0.33
  -2   1   4    6.86    0.32
  -1  -1   4  181.60    3.62
  -1  -1   4  177.43    3.76
   1  -1  -4  178.10    3.75
   1  -1  -4  183.09    3.85
  -1   1   4  181.45    3.62
   1   1  -4  175.53    3.76
  -1   1   4  180.93    3.70
   1   1  -4  179.09    3.82
   0  -1  -4  154.37    3.15
   0  -1  -4  151.14    3.31
   0  -1   4  149.86    3.24
   0  -1   4  153.33    3.09
   0   1  -4  152.79    3.17
   0   1   4  151.94    3.14
   0   1   4  148.27    3.18
  -1  -1  -4  101.16    2.37
   1  -1   4  106.15    2.22
   1  -1   4  101.05    2.34
  -1   1  -4  104.87    2.39
   1   1   4  103.01    2.28
  -1   1  -4  106.72    2.18
   1   1   4  104.78    2.29
   1   1   4  104.32    2.16
   2  -1   4  142.35    3.34
  -2  -1  -4  154.10    3.39
   2  -1   4  148.24    3.20
  -2   1  -4  154.10    3.40
   2   1   4  154.30    3.28
   2   1   4  153.39    3.32
  -2   1  -4  161.67    3.14
   2   1   4  156.11    3.10
  -3  -1  -4    2.60    0.24
  -3  -1  -4    2.68    0.23
   3  -1   4    2.39    0.24
   3  -1   4    2.50    0.21
   3   1   4    2.36    0.22
  -3   1  -4    2.30    0.13
   3   1   4    2.21    0.11
  -3   1  -4    2.11    0.21
  -4  -1  -4   11.17    0.50
   4  -1   4    9.80    0.45
  -4  -1  -4   10.25    0.52
   4  -1   4   10.20    0.53
   4   1   4    9.60    0.48
  -4   1  -4    9.64    0.49
  -5  -1  -4   84.42    2.22
   5  -1   4   86.17    2.10
  -5  -1  -4   86.19    2.11
   5  -1   4   83.57    2.22
  -5   1  -4   84.98    2.16
   5   1   4   85.10    2.15
  -6  -1  -4   22.76    0.95
   6  -1   4   21.41    0.92
  -6  -1  -4   22.28    0.80
   6  -1   4   22.14    0.84
  -6   1  -4   20.46    0.83
   6   1   4   20.91    0.86
   7  -1   4    0.95    0.23
  -7  -1  -4    0.53    0.20
  -7   1  -4    0.49    0.23
   7   1   4    0.50    0.18
   8  -1   4    7.45    0.54
  -8  -1  -4    6.71    0.55
  -8   1  -4    7.44    0.58
   8   1   4    6.99    0.53
  -9  -1  -4    3.24    0.42
   9  -1   4    2.65    0.37
  -9   1  -4    2.50    0.38
   9   1   4    3.05    0.40
  10  -1   4    0.43    0.22
 -10  -1  -4    0.20    0.25
 -10   1  -4    0.69    0.28
  10   1   4    0.21    0.20
  11  -2  -4    0.02    0.16
 -11  -2   4    0.15    0.19
 -11   2   4    0.18    0.18
  11   2  -4   -0.13    0.14
  11   2  -4   -0.11    0.16
 -10  -2   4    4.78    0.49
  10  -2  -4    4.82    0.48
 -10   2   4    5.14    0.48
  10   2  -4    6.05    0.54
  10   2  -4    5.58    0.49
   9  -2  -4    9.16    0.62
  -9  -2   4    9.62    0.63
   9   2  -4   10.04    0.60
   9   2  -4    9.17    0.64
  -9   2   4   10.24    0.63
   8  -2  -4    5.04    0.44
  -8  -2   4    5.74    0.46
   8   2  -4    5.84    0.48
  -8   2   4    5.04    0.42
   8   2  -4    5.43    0.41
  -7  -2   4   99.33    2.51
   7  -2  -4   95.55    2.54
  -7   2   4   97.90    2.45
   7   2  -4   95.06    2.55
   7   2  -4   99.69    2.39
   6  -2  -4   34.07    0.96
  -6  -2   4   31.48    1.06
   6  -2  -4   30.10    1.07
  -6   2   4   31.12    1.02
   6   2  -4   31.00    0.98
   6   2  -4   29.19    1.08
   5  -2  -4    0.78    0.19
  -5  -2   4    0.30    0.12
   5  -2  -4    0.49    0.13
  -5   2   4    0.52    0.15
   5   2  -4    0.70    0.18
  -5   2   4    0.44    0.10
   4  -2  -4  140.95    3.24
  -4  -2   4  142.33    3.19
   4  -2  -4  141.36    3.15
  -4  -2   4  145.09    3.03
   4   2  -4  139.16    3.25
  -4   2   4  148.39    2.89
   4   2  -4  141.90    2.99
  -4   2   4  135.44    3.09
   3  -2  -4   33.83    0.97
  -3  -2   4   33.06    0.85
   3  -2  -4   33.22    0.99
  -3  -2   4   33.56    0.98
  -3   2   4   33.56    0.94
   3   2  -4   32.75    1.00
   3   2  -4   33.53    0.87
  -2  -2   4  211.36    4.16
  -2  -2   4  204.19    4.41
   2  -2  -4  199.89    4.44
   2  -2  -4  211.39    4.48
   2   2  -4  214.32    4.47
  -2   2   4  210.31    4.31
   2   2  -4  207.61    4.39
   1  -2  -4    8.70    0.37
  -1  -2   4    8.35    0.39
   1  -2  -4    8.90    0.41
  -1  -2   4    8.71    0.28
   1  -2  -4    8.69    0.24
   1   2  -4    7.60    0.36
   1   2  -4    7.83    0.37
  -1   2   4    8.70    0.38
   0  -2  -4   38.82    1.10
   0  -2   4   42.41    0.91
   0  -2  -4   41.11    0.94
   0  -2   4   40.21    1.10
   0   2   4   40.12    1.02
   0   2  -4   37.56    1.02
   0   2  -4   41.50    1.12
   0   2   4   38.88    1.06
   1  -2   4  103.30    2.44
  -1  -2  -4  106.08    2.46
  -1  -2  -4  104.00    2.31
   1  -2   4  104.97    2.20
   1   2   4  105.22    2.36
  -1   2  -4  108.09    2.48
   1   2   4  107.43    2.31
  -1   2  -4  107.19    2.33
   2  -2   4   46.56    1.31
  -2  -2  -4   48.67    1.25
   2  -2   4   47.53    1.13
  -2  -2  -4   46.47    1.29
  -2   2  -4   48.91    1.35
  -2   2  -4   49.14    1.17
   2   2   4   46.51    1.14
   2   2   4   49.41    1.28
   3  -2   4  103.41    2.29
  -3  -2  -4  106.01    2.47
  -3  -2  -4  106.53    2.45
   3  -2   4  103.29    2.50
  -3   2  -4  103.37    2.53
   3   2   4  103.05    2.26
   3   2   4  102.62    2.43
  -3   2  -4  106.19    2.30
  -4  -2  -4   39.78    1.22
   4  -2   4   39.56    1.25
   4  -2   4   40.57    1.11
  -4  -2  -4   41.07    1.19
   4   2   4   41.55    1.22
  -4   2  -4   41.69    1.26
  -4   2  -4   39.79    1.04
  -5  -2  -4   28.46    1.03
  -5  -2  -4   27.52    0.93
   5  -2   4   27.32    1.04
   5  -2   4   28.71    0.92
   5   2   4   30.40    1.03
  -5   2  -4   29.44    1.02
   6  -2   4    4.76    0.42
   6  -2   4    5.29    0.39
  -6  -2  -4    4.98    0.44
   6   2   4    6.25    0.46
  -6   2  -4    5.89    0.43
   7  -2   4    5.87    0.49
  -7  -2  -4    5.81    0.49
   7  -2   4    5.75    0.43
  -7   2  -4    5.68    0.45
   7   2   4    6.63    0.50
   8  -2   4    3.22    0.36
  -8  -2  -4    2.82    0.39
   8   2   4    2.57    0.35
  -8   2  -4    3.02    0.39
   9  -2   4    1.74    0.34
  -9  -2  -4    1.78    0.39
   9   2   4    1.76    0.37
  -9   2  -4    1.33    0.34
  11  -3  -4    6.78    0.63
 -11  -3   4    7.67    0.67
  11   3  -4    6.59    0.63
 -11   3   4    7.15    0.60
  11   3  -4    6.07    0.56
 -10  -3   4    2.12    0.41
  10  -3  -4    1.57    0.34
  10   3  -4    2.75    0.41
 -10   3   4    2.92    0.39
  10   3  -4    2.54    0.35
   9  -3  -4   18.28    0.93
  -9  -3   4   19.93    0.96
  -9   3   4   17.09    0.85
   9   3  -4   17.92    0.83
   9   3  -4   16.46    0.89
   8  -3  -4    6.24    0.51
  -8  -3   4    6.19    0.51
  -8   3   4    7.04    0.50
   8   3  -4    6.21    0.51
   8   3  -4    6.53    0.45
  -7  -3   4    1.39    0.28
   7  -3  -4    1.30    0.27
   7  -3  -4    1.90    0.24
  -7   3   4    1.39    0.26
   7   3  -4    1.84    0.33
   7   3  -4    1.64    0.23
   6  -3  -4   19.77    0.75
   6  -3  -4   17.39    0.81
   6   3  -4   18.59    0.83
   6   3  -4   19.10    0.70
  -6   3   4   19.69    0.77
   5  -3  -4    6.45    0.43
  -5  -3   4    6.52    0.43
   5  -3  -4    6.39    0.39
   5   3  -4    6.24    0.34
  -5   3   4    6.12    0.38
   5   3  -4    6.55    0.45
  -4  -3   4   39.39    1.02
   4  -3  -4   40.02    1.17
  -4  -3   4   38.24    1.20
   4  -3  -4   38.57    1.21
   4   3  -4   38.53    1.23
   4   3  -4   39.98    1.02
  -4   3   4   39.44    1.12
  -3  -3   4   43.15    1.28
   3  -3  -4   45.20    1.29
   3  -3  -4   45.17    1.27
  -3  -3   4   45.08    1.05
  -3   3   4   43.98    1.19
   3   3  -4   41.60    1.28
   3   3  -4   43.84    1.15
  -2  -3   4   63.69    1.37
   2  -3  -4   66.33    1.70
   2  -3  -4   66.04    1.67
  -2  -3   4   60.64    1.65
  -2   3   4   64.52    1.57
   2   3  -4   63.89    1.67
  -1  -3   4   77.89    1.56
  -1  -3   4   75.20    1.91
   1  -3  -4   75.78    1.94
   1  -3  -4   77.68    1.61
   1   3  -4   77.94    1.91
  -1   3   4   78.14    1.89
  -1   3   4   77.72    1.83
   0  -3  -4   53.15    1.22
   0  -3   4   53.29    1.42
   0  -3  -4   52.55    1.44
   0  -3   4   54.21    1.07
   0   3   4   50.48    1.33
   0   3  -4   49.99    1.37
   0   3   4   52.79    1.36
  -1  -3  -4   12.45    0.46
  -1  -3  -4   12.21    0.55
   1  -3   4   11.47    0.54
   1  -3   4   11.84    0.34
  -1   3  -4   11.70    0.49
   1   3   4   11.89    0.48
   1   3   4   12.21    0.51
  -2  -3  -4    4.21    0.28
   2  -3   4    4.36    0.33
  -2  -3  -4    4.06    0.31
   2  -3   4    4.64    0.21
   2   3   4    4.47    0.28
  -2   3  -4    4.05    0.33
   2   3   4    4.38    0.30
  -2   3  -4    4.56    0.29
  -3  -3  -4    5.32    0.35
   3  -3   4    5.47    0.28
   3  -3   4    5.38    0.38
  -3  -3  -4    5.28    0.36
   3   3   4    5.70    0.37
  -3   3  -4    5.99    0.41
   3   3   4    6.05    0.32
  -3   3  -4    5.90    0.33
  -4  -3  -4    0.79    0.18
   4  -3   4    0.50    0.16
   4  -3   4    0.91    0.16
  -4  -3  -4    0.99    0.21
   4   3   4    0.38    0.15
  -4   3  -4    0.77    0.16
  -4   3  -4    0.94    0.23
   5  -3   4   50.10    1.59
  -5  -3  -4   55.21    1.51
  -5  -3  -4   50.57    1.56
   5  -3   4   53.21    1.42
  -5   3  -4   54.40    1.64
   5   3   4   52.61    1.55
  -6  -3  -4    4.48    0.42
   6  -3   4    3.94    0.39
   6  -3   4    4.96    0.36
  -6   3  -4    4.08    0.39
   6   3   4    5.60    0.44
   7  -3   4    0.05    0.11
  -7  -3  -4    0.07    0.13
   7  -3   4    0.04    0.12
   7   3   4    0.15    0.15
  -7   3  -4    0.06    0.14
   8  -3   4    3.01    0.41
  -8  -3  -4    3.14    0.42
   8   3   4    4.96    0.48
  -9  -3  -4    7.90    0.68
   9   3   4    7.64    0.64
  -9   3  -4    7.69    0.64
  10  -4  -4    0.45    0.23
 -10  -4   4    0.30    0.22
 -10   4   4    0.49    0.25
  10   4  -4    0.06    0.16
  -9  -4   4    1.30    0.34
   9  -4  -4    1.86    0.39
  -9   4   4    1.42    0.32
   9   4  -4    1.61    0.31
   9   4  -4    1.07    0.30
  -8  -4   4    3.89    0.44
   8  -4  -4    4.01    0.43
   8   4  -4    3.69    0.35
   8   4  -4    3.50    0.40
  -8   4   4    3.58    0.37
   7  -4  -4    6.78    0.48
  -7  -4   4    6.96    0.54
   7  -4  -4    8.18    0.57
   7   4  -4    7.56    0.56
  -7   4   4    7.42    0.50
   7   4  -4    6.92    0.44
  -6  -4   4    4.47    0.42
   6  -4  -4    4.14    0.39
   6  -4  -4    4.48    0.38
   6   4  -4    4.89    0.44
  -6   4   4    4.52    0.36
   5  -4  -4    0.65    0.19
  -5  -4   4    0.64    0.19
   5  -4  -4    0.46    0.17
  -5   4   4    0.99    0.20
   5   4  -4    0.94    0.24
  -4  -4   4   17.40    0.76
   4  -4  -4   16.38    0.73
   4  -4  -4   16.50    0.75
  -4   4   4   18.02    0.68
   4   4  -4   16.69    0.78
  -3  -4   4    4.58    0.30
   3  -4  -4    4.34    0.35
   3  -4  -4    4.70    0.36
  -3  -4   4    3.68    0.32
  -3   4   4    4.30    0.30
   3   4  -4    4.75    0.37
  -2  -4   4    1.93    0.21
  -2  -4   4    1.46    0.20
   2  -4  -4    1.76    0.24
  -2   4   4    2.20    0.25
   2   4  -4    2.15    0.25
  -2   4   4    1.93    0.20
  -1  -4   4    4.47    0.33
  -1  -4   4    4.13    0.33
   1  -4  -4    4.42    0.35
  -1   4   4    4.44    0.30
  -1   4   4    4.93    0.35
   1   4  -4    4.70    0.35
   0  -4   4   24.72    0.88
   0  -4  -4   25.05    0.90
   0  -4  -4   24.85    0.70
   0  -4   4   22.07    0.85
   0   4  -4   24.20    0.86
   0   4   4   24.24    0.79
   0   4   4   23.27    0.84
  -1  -4  -4   36.98    1.17
   1  -4   4   35.93    1.17
  -1  -4  -4   37.87    1.02
   1  -4   4   34.89    1.17
   1   4   4   37.02    1.09
  -1   4  -4   37.43    1.14
   1   4   4   35.89    1.11
   2  -4   4   13.45    0.66
  -2  -4  -4   14.35    0.57
  -2  -4  -4   13.36    0.62
   2  -4   4   13.28    0.64
   2   4   4   13.47    0.58
   2   4   4   12.94    0.58
  -2   4  -4   12.92    0.58
  -3  -4  -4   20.70    0.79
  -3  -4  -4   21.50    0.83
   3  -4   4   20.31    0.85
   3   4   4   20.69    0.80
   3   4   4   21.74    0.79
  -3   4  -4   21.43    0.79
  -4  -4  -4   56.73    1.62
   4  -4   4   53.49    1.66
  -4  -4  -4   55.68    1.62
   4   4   4   56.88    1.60
  -4   4  -4   57.29    1.56
  -4   4  -4   56.49    1.74
  -5  -4  -4    9.50    0.58
   5  -4   4    9.57    0.59
  -5   4  -4   10.79    0.66
   5   4   4   10.23    0.59
   6  -4   4    0.80    0.23
  -6  -4  -4    1.07    0.28
   6   4   4    0.98    0.25
  -6   4  -4    0.93    0.27
   7  -4   4   25.82    1.13
  -7  -4  -4   22.98    1.09
   7   4   4   25.93    1.08
  -7   4  -4   23.96    1.09
  -8  -4  -4    0.85    0.29
   8  -4   4    0.95    0.30
  -8   4  -4    0.69    0.30
   8   4   4    0.92    0.28
  -9  -4  -4    2.91    0.45
   9   4   4    2.71    0.42
  -9  -5   4    5.88    0.58
   9  -5  -4    6.34    0.60
   9   5  -4    6.29    0.60
   8  -5  -4   14.12    0.85
  -8  -5   4   13.16    0.84
   8   5  -4   13.80    0.85
  -8   5   4   14.07    0.74
   7  -5  -4    3.37    0.39
  -7  -5   4    3.80    0.43
   7  -5  -4    3.90    0.43
   7   5  -4    3.98    0.44
  -7   5   4    3.82    0.37
   6  -5  -4   12.72    0.71
  -6  -5   4   13.35    0.77
   6  -5  -4   13.19    0.76
   6   5  -4   13.33    0.77
  -6   5   4   12.96    0.64
   5  -5  -4    9.43    0.58
  -5  -5   4    8.26    0.58
   5   5  -4    8.53    0.59
  -5   5   4    9.26    0.51
  -4  -5   4   12.85    0.69
   4  -5  -4   11.91    0.66
  -4   5   4   13.14    0.71
  -4   5   4   11.63    0.57
   4   5  -4   13.28    0.72
  -3  -5   4   15.33    0.74
  -3  -5   4   15.51    0.66
   3  -5  -4   14.50    0.74
  -3   5   4   16.08    0.64
   3   5  -4   15.03    0.76
  -3   5   4   15.70    0.76
   2  -5  -4   23.77    0.96
  -2  -5   4   22.68    0.93
  -2  -5   4   24.85    0.90
   2   5  -4   24.60    0.97
  -2   5   4   24.31    0.97
  -2   5   4   23.43    0.82
  -1  -5   4   11.00    0.59
   1  -5  -4    9.50    0.58
  -1  -5   4   10.60    0.57
  -1   5   4   10.25    0.58
   1   5  -4   10.10    0.58
  -1   5   4   11.09    0.52
   0  -5  -4   56.40    1.68
   0  -5   4   56.45    1.66
   0  -5   4   57.48    1.69
   0   5   4   57.47    1.66
   0   5  -4   56.51    1.68
   0   5   4   58.64    1.52
  -1  -5  -4    5.87    0.44
   1  -5   4    5.44    0.43
   1  -5   4    5.39    0.41
   1   5   4    6.22    0.39
  -1   5  -4    5.46    0.41
   1   5   4    5.37    0.40
   2  -5   4   17.44    0.79
   2  -5   4   15.39    0.77
  -2  -5  -4   16.55    0.67
  -2  -5  -4   16.53    0.76
   2   5   4   15.35    0.67
  -2   5  -4   15.16    0.71
   2   5   4   16.46    0.73
   3  -5   4    0.45    0.18
  -3  -5  -4    0.54    0.19
   3  -5   4    0.26    0.18
  -3  -5  -4    0.52    0.16
   3   5   4    0.31    0.15
  -3   5  -4    0.70    0.19
   3   5   4    0.47    0.17
  -4  -5  -4    7.55    0.49
   4  -5   4    5.63    0.50
  -4  -5  -4    6.23    0.46
   4  -5   4    6.33    0.49
   4   5   4    5.90    0.44
  -4   5  -4    5.92    0.44
   5  -5   4   21.72    0.96
  -5  -5  -4   20.31    0.91
   5   5   4   18.38    0.85
  -5   5  -4   18.32    0.95
   6  -5   4    5.06    0.48
  -6  -5  -4    5.39    0.49
   6   5   4    4.78    0.44
  -6   5  -4    4.35    0.49
  -7  -5  -4   -0.13    0.18
   7  -5   4    0.20    0.17
   7   5   4    0.50    0.22
  -7   5  -4    0.44    0.22
  -8  -5  -4    1.09    0.31
   8  -5   4    2.27    0.44
  -8   5  -4    1.47    0.37
   8   5   4    1.98    0.39
  -8  -6   4    4.97    0.57
   8  -6  -4    4.25    0.55
   8   6  -4    5.16    0.57
  -8   6   4    4.84    0.54
   7  -6  -4   14.29    0.83
  -7  -6   4   14.66    0.89
  -7   6   4   14.48    0.88
   7   6  -4   14.20    0.89
  -6  -6   4    0.49    0.21
   6  -6  -4    0.63    0.25
  -6   6   4    0.52    0.22
   6   6  -4    0.48    0.24
   5  -6  -4    1.57    0.32
  -5  -6   4    0.99    0.27
   5   6  -4    1.52    0.35
  -5   6   4    1.42    0.34
  -4  -6   4   13.37    0.75
   4  -6  -4   13.28    0.75
   4   6  -4   13.37    0.78
  -4   6   4   13.20    0.78
  -3  -6   4    5.18    0.45
  -3  -6   4    4.87    0.40
   3  -6  -4    5.29    0.47
   3   6  -4    5.91    0.51
  -3   6   4    5.27    0.47
  -2  -6   4   16.92    0.83
  -2  -6   4   19.57    0.84
   2  -6  -4   17.84    0.87
   2   6  -4   17.15    0.86
  -2   6   4   18.07    0.88
  -1  -6   4   14.74    0.75
  -1  -6   4   14.92    0.75
   1  -6  -4   14.53    0.77
   1   6  -4   16.73    0.82
  -1   6   4   15.29    0.78
   0  -6   4    4.32    0.40
   0  -6   4    3.12    0.37
   0  -6  -4    3.38    0.38
   0   6  -4    3.40    0.37
   0   6   4    4.00    0.40
   1  -6   4   13.79    0.72
  -1  -6  -4   14.21    0.74
   1  -6   4   12.63    0.72
  -1   6  -4   12.03    0.69
   1   6   4   13.98    0.72
   2  -6   4    9.64    0.61
   2  -6   4    8.33    0.60
  -2  -6  -4    8.83    0.59
  -2   6  -4    8.31    0.57
   2   6   4    8.16    0.55
   3  -6   4    4.66    0.45
  -3  -6  -4    5.16    0.45
   3  -6   4    6.02    0.53
  -3   6  -4    5.04    0.45
   3   6   4    5.10    0.45
   4  -6   4    3.73    0.45
   4  -6   4    3.44    0.40
  -4   6  -4    3.72    0.39
   5  -6   4    0.31    0.19
  -5  -6  -4    0.35    0.21
   5   6   4    0.22    0.17
  -6  -6  -4    0.36    0.22
   6  -6   4    0.25    0.18
  -6   6  -4    0.24    0.20
   6   6   4    0.28    0.19
  -7  -6  -4   14.31    0.89
  -7   6  -4   13.36    0.90
   7  -7  -4    3.39    0.48
   7   7  -4    4.59    0.63
  -6  -7   4    5.90    0.60
   6  -7  -4    5.42    0.56
   6   7  -4    6.29    0.63
  -6   7   4    5.48    0.59
   5  -7  -4    3.82    0.46
  -5  -7   4    3.35    0.43
  -5   7   4    2.64    0.40
   5   7  -4    3.33    0.45
   4  -7  -4    4.69    0.49
  -4  -7   4    5.31    0.50
  -4   7   4    4.97    0.52
   4   7  -4    4.34    0.50
   3  -7  -4    3.79    0.44
  -3  -7   4    4.08    0.44
  -3   7   4    4.45    0.50
   3   7  -4    4.62    0.50
  -2  -7   4    2.13    0.39
  -2  -7   4    2.04    0.31
   2  -7  -4    1.72    0.36
   2   7  -4    1.91    0.39
  -2   7   4    1.55    0.34
   1  -7  -4   10.64    0.71
  -1  -7   4   10.51    0.68
  -1  -7   4   10.36    0.67
   1   7  -4    9.60    0.69
  -1   7   4   10.95    0.71
   0  -7   4   13.52    0.77
   0  -7  -4   13.77    0.80
   0  -7   4   12.58    0.74
   0   7  -4   10.75    0.72
   0   7   4   13.74    0.79
   1  -7   4    6.21    0.55
  -1  -7  -4    6.96    0.57
   1  -7   4    5.32    0.49
  -1   7  -4    6.06    0.53
   1   7   4    6.41    0.54
  -2  -7  -4    9.55    0.66
   2  -7   4   10.21    0.71
   2  -7   4    8.65    0.63
  -2   7  -4    7.93    0.61
   2   7   4    9.10    0.63
   3  -7   4    4.81    0.51
   3  -7   4    4.33    0.46
  -3  -7  -4    5.23    0.50
   3   7   4    4.85    0.49
  -3   7  -4    5.08    0.50
   4  -7   4    0.96    0.31
  -4   7  -4    0.62    0.26
   5  -7   4    7.59    0.68
  -4  -8   4    6.36    0.60
   4  -8  -4    5.96    0.60
   4   8  -4    6.14    0.63
  -4   8   4    6.63    0.66
   3  -8  -4    0.18    0.21
  -3  -8   4    0.20    0.21
   3   8  -4    0.24    0.19
  -3   8   4    0.28    0.24
  -2  -8   4   12.52    0.80
  -2  -8   4   13.23    0.89
   2  -8  -4   12.59    0.86
  -2   8   4   13.41    0.88
   2   8  -4   12.28    0.84
  -1  -8   4    2.44    0.40
  -1  -8   4    2.39    0.36
   1  -8  -4    2.75    0.42
   1   8  -4    3.44    0.47
  -1   8   4    3.85    0.48
   0  -8  -4    1.15    0.34
   0  -8   4    0.61    0.28
   0  -8   4    1.39    0.33
   0   8  -4    0.54    0.26
   0   8   4    1.00    0.30
   1  -8   4   14.16    0.90
   1  -8   4   15.22    0.87
  -1  -8  -4   13.08    0.85
  -1   8  -4   14.03    0.88
   1   8   4   14.80    0.90
  -2  -8  -4    5.92    0.57
   2  -8   4    6.11    0.59
  -2   8  -4    4.60    0.52
   2   8   4    5.64    0.56
   3   8   4    4.48    0.51
  -3   8  -4    5.48    0.57
 -11   0   5    4.38    0.48
  11   0  -5    4.99    0.54
  10   0  -5    0.15    0.19
 -10   0   5    0.12    0.17
  -9   0   5    1.14    0.24
  -9   0   5    0.81    0.23
   9   0  -5    0.97    0.27
  -8   0   5   22.52    0.86
  -8   0   5   21.56    0.90
   8   0  -5   23.43    1.00
  -7   0   5    8.86    0.51
  -7   0   5    8.58    0.46
   7   0  -5    7.78    0.52
  -6   0   5    2.77    0.24
  -6   0   5    2.59    0.26
   6   0  -5    2.28    0.27
   5   0  -5    0.26    0.08
   5   0  -5    0.65    0.18
  -5   0   5    0.55    0.14
  -5   0   5    0.34    0.10
  -4   0   5    8.85    0.42
   4   0  -5    8.71    0.35
   4   0  -5    8.88    0.45
  -4   0   5    8.91    0.37
  -3   0   5    3.13    0.20
   3   0  -5    3.21    0.24
  -3   0   5    3.09    0.22
   3   0  -5    3.05    0.21
  -2   0   5    6.85    0.32
   2   0  -5    6.04    0.31
  -2   0   5    6.38    0.28
   2   0  -5    6.98    0.33
   1   0  -5  118.82    2.58
   1   0  -5  121.11    2.71
  -1   0   5  119.76    2.58
  -1   0   5  120.67    2.58
   0   0  -5   68.52    1.48
   0   0   5   66.07    1.59
   0   0  -5   70.31    1.70
   0   0   5   66.74    1.58
  -1   0  -5   21.05    0.46
  -1   0  -5   21.06    0.74
   1   0   5   19.71    0.67
   1   0   5   20.22    0.65
   2   0   5   33.27    0.95
  -2   0  -5   33.34    1.03
   2   0   5   31.69    0.98
   3   0   5   41.64    1.18
   3   0   5   41.54    1.23
  -3   0  -5   42.09    1.24
   4   0   5   59.17    1.69
  -4   0  -5   58.84    1.66
   4   0   5   65.01    1.64
  -5   0  -5   66.09    1.80
   5   0   5   65.14    1.86
   5   0   5   63.88    1.75
  -6   0  -5   15.19    0.71
   6   0   5   15.62    0.73
  -6   0  -5   14.75    0.77
  -7   0  -5   29.01    1.19
   7   0   5   29.05    1.11
   8   0   5   22.01    0.99
  -8   0  -5   20.17    1.03
   9   0   5    4.81    0.50
  -9   0  -5    3.73    0.49
 -11  -1   5    2.46    0.37
  11  -1  -5    3.16    0.45
 -11  -1   5    2.20    0.45
  11   1  -5    3.23    0.45
 -11   1   5    3.23    0.43
 -10  -1   5    7.32    0.56
  10  -1  -5    8.15    0.64
 -10  -1   5    6.81    0.54
  10   1  -5    7.85    0.63
 -10   1   5    7.34    0.57
  -9  -1   5    0.60    0.21
   9  -1  -5    0.87    0.26
  -9  -1   5    0.94    0.24
  -9   1   5    0.31    0.19
   9   1  -5    0.55    0.24
  -8  -1   5   93.30    2.39
  -8  -1   5   89.52    2.36
   8  -1  -5   93.48    2.53
   8   1  -5   91.86    2.53
  -8   1   5   90.63    2.40
  -7  -1   5    9.43    0.52
  -7  -1   5    9.97    0.54
   7  -1  -5   10.84    0.61
   7   1  -5   10.41    0.61
  -7   1   5    9.83    0.55
   6  -1  -5    3.51    0.32
  -6  -1   5    3.99    0.32
  -6  -1   5    4.21    0.32
  -6   1   5    3.79    0.26
   6   1  -5    4.11    0.35
  -6   1   5    4.81    0.35
   5  -1  -5   22.30    0.71
   5  -1  -5   22.78    0.84
  -5  -1   5   21.89    0.76
  -5  -1   5   22.32    0.77
  -5   1   5   23.25    0.67
  -5   1   5   23.05    0.80
   5   1  -5   23.31    0.85
  -4  -1   5   20.36    0.70
   4  -1  -5   20.94    0.68
   4  -1  -5   21.22    0.76
  -4  -1   5   22.14    0.70
   4   1  -5   21.70    0.78
  -4   1   5   22.33    0.59
   4   1  -5   21.23    0.62
  -4   1   5   20.79    0.72
  -3  -1   5   26.06    0.74
   3  -1  -5   25.04    0.78
   3  -1  -5   25.40    0.81
  -3  -1   5   24.86    0.77
  -3   1   5   26.28    0.64
   3   1  -5   26.06    0.75
   3   1  -5   26.86    0.84
  -3   1   5   24.45    0.78
  -2  -1   5   20.70    0.66
  -2  -1   5   22.14    0.63
   2  -1  -5   21.59    0.70
   2  -1  -5   21.50    0.67
   2   1  -5   20.35    0.67
  -2   1   5   20.18    0.67
  -2   1   5   20.66    0.54
   2   1  -5   20.03    0.66
  -1  -1   5   13.66    0.50
   1  -1  -5   12.84    0.52
   1  -1  -5   12.79    0.44
  -1  -1   5   13.05    0.44
   1   1  -5   13.17    0.46
  -1   1   5   13.64    0.41
  -1   1   5   12.62    0.49
   1   1  -5   13.38    0.51
   0  -1  -5   89.24    1.90
   0  -1  -5   85.80    2.09
   0  -1   5   86.26    1.91
   0  -1   5   86.35    2.04
   0   1  -5   90.32    1.92
   0   1  -5   85.98    2.09
   0   1   5   88.33    1.94
   0   1   5   87.05    2.01
   1  -1   5   69.95    1.71
   1  -1   5   68.56    1.59
  -1  -1  -5   69.16    1.74
   1   1   5   65.59    1.63
  -1   1  -5   68.49    1.75
   1   1   5   69.41    1.47
  -1   1  -5   70.70    1.50
   1   1   5   67.85    1.66
  -2  -1  -5   13.21    0.56
   2  -1   5   12.82    0.56
   2  -1   5   13.11    0.50
  -2   1  -5   13.55    0.58
   2   1   5   13.15    0.53
  -2   1  -5   13.68    0.35
   2   1   5   12.34    0.53
   3  -1   5   38.34    1.18
  -3  -1  -5   38.03    1.16
   3  -1   5   38.19    1.07
  -3   1  -5   38.93    1.19
   3   1   5   38.90    1.14
   4  -1   5   18.99    0.80
   4  -1   5   19.17    0.71
  -4  -1  -5   19.54    0.79
  -4  -1  -5   20.09    0.76
  -4   1  -5   19.85    0.78
   4   1   5   19.44    0.76
   5  -1   5   41.02    1.36
  -5  -1  -5   42.49    1.29
  -5  -1  -5   42.19    1.37
   5  -1   5   42.93    1.27
  -5   1  -5   41.46    1.32
   5   1   5   40.59    1.30
  -6  -1  -5   15.08    0.68
  -6  -1  -5   13.79    0.75
   6  -1   5   15.63    0.78
   6  -1   5   16.01    0.71
   6   1   5   13.82    0.71
  -6   1  -5   13.32    0.68
  -7  -1  -5   18.81    0.94
   7  -1   5   18.19    0.84
  -7   1  -5   19.34    0.93
   7   1   5   20.81    0.92
  -7   1  -5   19.36    0.94
  -8  -1  -5    1.59    0.35
   8  -1   5    2.39    0.34
  -8   1  -5    1.40    0.32
   8   1   5    2.17    0.35
   9  -1   5   13.75    0.80
  -9  -1  -5   13.75    0.88
   9   1   5   13.59    0.83
  -9   1  -5   14.71    0.90
 -11  -2   5    8.34    0.63
  11  -2  -5    7.04    0.63
 -11  -2   5    5.98    0.57
 -11   2   5    7.69    0.63
  11   2  -5    7.63    0.66
 -10  -2   5    4.46    0.45
 -10  -2   5    3.66    0.42
  10  -2  -5    4.76    0.50
  10   2  -5    3.60    0.44
 -10   2   5    3.82    0.43
  -9  -2   5   11.55    0.69
   9  -2  -5   11.94    0.73
  -9  -2   5   11.53    0.66
  -9   2   5   11.96    0.69
   9   2  -5   10.45    0.70
  -8  -2   5   32.13    1.12
   8  -2  -5   32.58    1.23
  -8  -2   5   30.14    1.15
  -8   2   5   31.90    1.16
  -7  -2   5    1.94    0.28
  -7  -2   5    2.68    0.29
   7  -2  -5    2.53    0.30
  -7   2   5    2.41    0.30
   7   2  -5    2.39    0.32
  -6  -2   5   33.37    1.05
  -6  -2   5   35.48    1.15
   6  -2  -5   31.56    1.14
   6  -2  -5   34.77    1.03
   6   2  -5   34.81    1.20
  -6   2   5   34.30    1.12
   5  -2  -5   13.45    0.54
   5  -2  -5   12.31    0.61
  -5  -2   5   13.74    0.54
  -5  -2   5   13.63    0.60
  -5   2   5   12.92    0.58
   5   2  -5   12.21    0.61
  -4  -2   5   12.46    0.55
   4  -2  -5   12.67    0.57
   4  -2  -5   12.57    0.53
  -4  -2   5   12.45    0.48
   4   2  -5   12.55    0.58
  -4   2   5   12.74    0.54
   4   2  -5   12.98    0.45
   3  -2  -5   27.31    0.87
  -3  -2   5   27.83    0.75
  -3  -2   5   25.74    0.84
   3  -2  -5   27.94    0.87
  -3   2   5   24.71    0.82
   3   2  -5   24.33    0.85
   3   2  -5   25.50    0.77
   2  -2  -5    8.46    0.40
  -2  -2   5    8.13    0.32
  -2  -2   5    9.52    0.43
   2  -2  -5    7.72    0.40
  -2   2   5    8.29    0.40
   2   2  -5    7.98    0.40
   2   2  -5    7.60    0.37
   1  -2  -5   65.12    1.37
   1  -2  -5   62.62    1.54
  -1  -2   5   64.03    1.41
   1  -2  -5   66.16    1.65
  -1   2   5   63.46    1.57
   1   2  -5   61.68    1.56
   1   2  -5   62.35    1.59
   0  -2  -5  110.10    2.37
   0  -2  -5  106.93    2.60
   0  -2   5  109.02    2.31
   0  -2   5  114.35    2.58
   0   2   5  111.60    2.44
   0   2   5  110.50    2.50
   0   2  -5  111.53    2.46
   0   2  -5  113.15    2.59
   1  -2   5   55.45    1.29
  -1  -2  -5   55.41    1.36
  -1  -2  -5   55.87    1.51
   1  -2   5   55.77    1.50
   1   2   5   56.25    1.45
  -1   2  -5   56.59    1.34
   1   2   5   56.12    1.32
  -1   2  -5   55.07    1.51
   2  -2   5    1.07    0.18
  -2  -2  -5    1.33    0.20
  -2  -2  -5    1.40    0.18
   2  -2   5    1.17    0.14
  -2   2  -5    0.93    0.12
   2   2   5    0.73    0.16
  -2   2  -5    1.27    0.19
   2   2   5    0.85    0.11
   3  -2   5   16.74    0.59
  -3  -2  -5   17.62    0.70
   3  -2   5   16.86    0.71
  -3  -2  -5   17.34    0.69
  -3   2  -5   17.08    0.58
  -3   2  -5   16.71    0.71
   3   2   5   16.74    0.68
   4  -2   5   35.40    1.02
  -4  -2  -5   34.06    1.10
  -4  -2  -5   33.23    1.12
   4  -2   5   33.09    1.15
  -4   2  -5   34.31    1.15
   4   2   5   31.81    1.09
   5  -2   5   33.39    1.21
  -5  -2  -5   34.15    1.12
   5  -2   5   36.28    1.09
  -5  -2  -5   35.13    1.19
  -5   2  -5   32.12    1.17
   5   2   5   32.90    1.15
  -6  -2  -5   25.87    1.05
   6  -2   5   25.93    0.94
   6  -2   5   26.43    1.08
  -6   2  -5   24.49    1.01
   6   2   5   26.39    1.04
   7  -2   5    0.18    0.15
   7  -2   5    0.13    0.15
  -7  -2  -5    0.30    0.18
  -7   2  -5    0.27    0.18
   7   2   5    0.14    0.15
  -8  -2  -5    1.26    0.33
   8  -2   5    1.31    0.28
   8   2   5    2.11    0.34
  -8   2  -5    1.49    0.35
   9  -2   5    2.74    0.38
  -9  -2  -5    4.07    0.49
   9   2   5    3.63    0.45
  -9   2  -5    3.84    0.47
 -10  -3   5    4.35    0.47
  10  -3  -5    4.17    0.49
  10   3  -5    3.70    0.47
 -10   3   5    3.17    0.41
   9  -3  -5    1.47    0.34
  -9  -3   5    1.05    0.30
   9   3  -5    1.04    0.28
  -9   3   5    1.58    0.33
  -8  -3   5    2.59    0.35
   8  -3  -5    2.97    0.36
  -8   3   5    2.32    0.32
   8   3  -5    2.41    0.33
  -7  -3   5    9.11    0.50
  -7  -3   5    8.58    0.56
   7  -3  -5    8.01    0.55
  -7   3   5    8.15    0.53
   7   3  -5    7.70    0.55
  -6  -3   5    5.49    0.36
  -6  -3   5    5.43    0.43
   6  -3  -5    5.62    0.39
   6  -3  -5    6.00    0.45
  -6   3   5    5.98    0.42
   6   3  -5    5.52    0.43
   5  -3  -5   14.26    0.68
  -5  -3   5   13.79    0.54
   5  -3  -5   14.15    0.62
  -5  -3   5   13.99    0.67
  -5   3   5   13.93    0.62
   5   3  -5   12.70    0.66
  -4  -3   5    1.22    0.15
   4  -3  -5    1.04    0.21
   4  -3  -5    1.04    0.21
  -4  -3   5    0.95    0.20
  -4   3   5    1.09    0.17
   4   3  -5    0.86    0.20
   4   3  -5    1.08    0.15
   3  -3  -5   25.03    0.87
  -3  -3   5   23.55    0.86
   3  -3  -5   24.52    0.88
  -3  -3   5   24.35    0.68
   3   3  -5   24.26    0.88
  -3   3   5   24.90    0.83
   3   3  -5   24.51    0.78
   2  -3  -5    9.66    0.47
   2  -3  -5    9.62    0.49
  -2  -3   5    9.65    0.49
  -2  -3   5    9.74    0.33
   2   3  -5    9.34    0.45
  -2   3   5    9.32    0.45
   2   3  -5    8.38    0.46
  -1  -3   5   36.96    1.14
   1  -3  -5   38.02    1.16
  -1  -3   5   37.68    0.85
   1   3  -5   36.46    1.09
  -1   3   5   37.38    1.09
   1   3  -5   36.37    1.11
  -1   3   5   38.26    1.09
   0  -3  -5   26.07    0.69
   0  -3   5   23.46    0.86
   0  -3   5   24.81    0.61
   0  -3  -5   23.93    0.87
   0   3   5   24.75    0.82
   0   3   5   24.54    0.79
   0   3  -5   25.78    0.88
   0   3  -5   25.18    0.81
  -1  -3  -5   45.47    1.35
   1  -3   5   46.46    1.07
  -1  -3  -5   47.21    1.20
   1  -3   5   46.11    1.37
  -1   3  -5   47.69    1.27
   1   3   5   47.86    1.24
   1   3   5   44.68    1.28
  -1   3  -5   48.38    1.40
  -2  -3  -5    9.42    0.51
   2  -3   5    9.75    0.37
   2  -3   5    8.92    0.51
  -2  -3  -5    8.91    0.44
  -2   3  -5    9.79    0.43
   2   3   5    9.84    0.42
  -2   3  -5    9.45    0.54
   2   3   5   10.11    0.50
   3  -3   5   17.64    0.77
  -3  -3  -5   18.67    0.72
  -3  -3  -5   18.47    0.75
   3  -3   5   18.37    0.61
  -3   3  -5   18.29    0.64
  -3   3  -5   17.57    0.79
   3   3   5   18.46    0.74
   4  -3   5   37.53    1.29
  -4  -3  -5   37.54    1.24
   4  -3   5   39.75    1.19
  -4  -3  -5   41.95    1.27
  -4   3  -5   40.36    1.35
   4   3   5   40.33    1.28
   5  -3   5    0.51    0.19
  -5  -3  -5    0.42    0.18
  -5  -3  -5    0.66    0.19
  -5   3  -5    0.71    0.22
   5   3   5    0.70    0.20
  -6  -3  -5    6.33    0.51
   6  -3   5    6.17    0.50
   6   3   5    7.40    0.53
  -6   3  -5    6.20    0.49
  -7  -3  -5   12.94    0.77
   7  -3   5   13.30    0.79
  -7   3  -5   13.62    0.77
   7   3   5   12.26    0.73
   8  -3   5    0.34    0.21
  -8  -3  -5   -0.01    0.17
   8   3   5    0.08    0.14
  -9  -3  -5    5.74    0.59
  -9   3  -5    5.77    0.57
   9   3   5    6.16    0.59
  10  -4  -5   13.98    0.88
 -10  -4   5   10.58    0.79
  10   4  -5   12.48    0.84
 -10   4   5   11.05    0.74
  -9  -4   5    5.03    0.51
   9  -4  -5    4.35    0.47
  -9   4   5    4.56    0.47
   9   4  -5    4.38    0.50
   8  -4  -5    0.17    0.14
  -8  -4   5    0.17    0.18
   8   4  -5    0.17    0.17
  -8   4   5    0.28    0.17
   7  -4  -5    5.17    0.43
  -7  -4   5    5.38    0.48
   7  -4  -5    5.05    0.46
   7   4  -5    4.79    0.46
  -7   4   5    5.20    0.43
   6  -4  -5   13.25    0.66
  -6  -4   5   13.07    0.72
   6  -4  -5   13.10    0.72
  -6   4   5   14.20    0.67
   6   4  -5   12.36    0.72
   5  -4  -5    1.42    0.24
   5  -4  -5    1.77    0.27
  -5  -4   5    1.11    0.24
  -5   4   5    1.29    0.21
   5   4  -5    1.44    0.29
  -4  -4   5    3.09    0.32
   4  -4  -5    3.21    0.33
   4  -4  -5    3.30    0.32
  -4   4   5    2.84    0.28
   4   4  -5    3.51    0.35
   3  -4  -5   15.28    0.71
  -3  -4   5   14.95    0.70
   3  -4  -5   15.53    0.70
   3   4  -5   15.40    0.63
  -3   4   5   15.25    0.64
   3   4  -5   15.24    0.72
  -2  -4   5    1.64    0.23
   2  -4  -5    1.21    0.21
   2   4  -5    1.53    0.21
  -2   4   5    1.52    0.22
  -2   4   5    2.02    0.22
   2   4  -5    1.52    0.23
  -1  -4   5   21.24    0.85
   1  -4  -5   22.15    0.87
   1   4  -5   21.23    0.83
  -1   4   5   21.51    0.78
   1   4  -5   22.62    0.84
  -1   4   5   22.35    0.83
   0  -4  -5   11.92    0.61
   0  -4   5   11.65    0.59
   0   4  -5   11.68    0.56
   0   4   5   11.58    0.53
   0   4  -5   11.36    0.60
   0   4   5   11.38    0.54
   1  -4   5   29.62    1.05
  -1  -4  -5   28.27    1.03
  -1  -4  -5   28.32    0.85
   1   4   5   28.19    0.95
   1   4   5   27.55    0.93
  -1   4  -5   27.48    1.04
  -1   4  -5   29.59    0.97
   2  -4   5   24.87    0.99
  -2  -4  -5   26.23    0.99
  -2  -4  -5   28.12    0.90
   2   4   5   28.05    0.91
  -2   4  -5   27.10    1.05
  -2   4  -5   28.44    0.94
   2   4   5   27.68    0.95
  -3  -4  -5   16.87    0.70
  -3  -4  -5   16.58    0.75
   3  -4   5   17.16    0.79
  -3   4  -5   16.09    0.80
   3   4   5   15.29    0.70
  -3   4  -5   16.35    0.67
  -4  -4  -5   10.65    0.59
  -4  -4  -5   10.43    0.59
   4  -4   5   11.73    0.66
  -4   4  -5   10.25    0.64
   4   4   5   10.77    0.60
  -5  -4  -5   37.84    1.31
   5  -4   5   37.14    1.35
   5   4   5   37.22    1.29
  -5   4  -5   37.22    1.39
   6  -4   5    5.59    0.51
  -6  -4  -5    6.31    0.52
   6   4   5    6.05    0.50
  -6   4  -5    6.34    0.55
  -7  -4  -5   -0.02    0.13
   7  -4   5   -0.06    0.16
   7   4   5   -0.07    0.15
  -7   4  -5    0.11    0.19
  -8  -4  -5    2.23    0.44
   8  -4   5    3.29    0.44
   8   4   5    3.51    0.45
  -8   4  -5    2.91    0.47
  -9  -5   5    0.49    0.26
   9  -5  -5    1.26    0.33
  -9   5   5    0.52    0.24
   9   5  -5    0.82    0.31
   8  -5  -5    7.92    0.63
  -8  -5   5    8.44    0.67
  -8   5   5    6.67    0.53
   8   5  -5    7.02    0.61
  -7  -5   5    2.14    0.35
   7  -5  -5    3.48    0.39
  -7   5   5    2.47    0.32
   7   5  -5    3.28    0.43
   6  -5  -5    0.37    0.19
   6  -5  -5    0.32    0.17
  -6  -5   5    0.22    0.17
   6   5  -5    0.43    0.21
  -6   5   5    0.28    0.17
   5  -5  -5   16.58    0.80
  -5  -5   5   13.76    0.77
  -5   5   5   15.37    0.70
   5   5  -5   15.90    0.85
  -4  -5   5    1.08    0.26
   4  -5  -5    0.90    0.24
  -4   5   5    1.62    0.26
  -4   5   5    1.61    0.23
   4   5  -5    1.89    0.31
  -3  -5   5   12.92    0.68
   3  -5  -5   11.42    0.64
   3   5  -5   11.60    0.67
  -3   5   5   12.24    0.59
  -3   5   5   11.09    0.65
  -2  -5   5   11.18    0.59
   2  -5  -5   10.26    0.61
  -2  -5   5   12.22    0.64
  -2   5   5   11.49    0.64
   2   5  -5   11.32    0.64
  -2   5   5   11.59    0.57
  -1  -5   5   57.87    1.70
   1  -5  -5   58.63    1.75
  -1  -5   5   55.88    1.70
  -1   5   5   57.40    1.58
  -1   5   5   56.88    1.68
   1   5  -5   58.50    1.72
   0  -5   5    4.92    0.41
   0  -5  -5    5.52    0.44
   0  -5   5    4.81    0.41
   0   5   5    3.70    0.35
   0   5  -5    3.56    0.35
   0   5   5    4.61    0.35
  -1  -5  -5    2.38    0.30
   1  -5   5    2.17    0.29
   1  -5   5    3.17    0.36
  -1   5  -5    1.92    0.27
   1   5   5    2.92    0.29
   1   5   5    2.28    0.27
   2  -5   5    3.95    0.39
  -2  -5  -5    4.30    0.40
  -2   5  -5    4.32    0.37
   2   5   5    4.09    0.35
   2   5   5    3.87    0.34
   3  -5   5    5.79    0.47
  -3  -5  -5    5.80    0.45
  -3  -5  -5    4.85    0.39
  -3   5  -5    4.77    0.39
   3   5   5    4.70    0.40
  -3   5  -5    4.45    0.44
  -4  -5  -5    9.78    0.58
  -4  -5  -5   10.06    0.61
   4  -5   5   10.47    0.65
   4   5   5    9.33    0.58
  -4   5  -5    8.65    0.64
  -5  -5  -5    4.36    0.42
   5  -5   5    4.62    0.45
   5   5   5    3.55    0.40
  -5   5  -5    4.28    0.46
  -6  -5  -5    3.81    0.43
   6  -5   5    3.36    0.43
   6   5   5    3.72    0.42
  -6   5  -5    3.13    0.43
   7  -5   5    1.36    0.35
  -7  -5  -5    1.23    0.34
  -7   5  -5    0.74    0.29
   7   5   5    1.02    0.29
  -8  -6   5    4.20    0.52
  -8   6   5    3.73    0.49
   8   6  -5    4.60    0.55
  -7  -6   5    1.66    0.37
   7  -6  -5    2.06    0.41
   7   6  -5    1.33    0.35
  -7   6   5    1.34    0.35
  -6  -6   5    3.65    0.46
   6  -6  -5    4.53    0.48
  -6   6   5    4.40    0.48
   6   6  -5    5.02    0.53
  -5  -6   5    3.85    0.43
   5  -6  -5    5.37    0.49
   5   6  -5    3.34    0.44
  -5   6   5    3.85    0.44
   4  -6  -5    4.19    0.45
  -4  -6   5    5.21    0.49
   4   6  -5    3.73    0.44
  -4   6   5    4.16    0.44
  -3  -6   5   15.55    0.82
   3  -6  -5   13.89    0.79
  -3  -6   5   15.26    0.75
  -3   6   5   15.54    0.84
   3   6  -5   15.23    0.83
  -2  -6   5    0.69    0.22
   2  -6  -5    1.02    0.27
  -2  -6   5    0.85    0.24
  -2   6   5    0.41    0.17
   2   6  -5    0.99    0.29
  -1  -6   5   33.89    1.24
  -1  -6   5   33.50    1.26
   1  -6  -5   32.29    1.26
  -1   6   5   32.94    1.26
   1   6  -5   34.58    1.29
  -1   6   5   35.97    1.24
   0  -6   5    5.31    0.47
   0  -6   5    5.91    0.49
   0  -6  -5    5.67    0.48
   0   6   5    6.00    0.48
   0   6  -5    5.18    0.46
   0   6   5    5.26    0.40
  -1  -6  -5    0.16    0.16
   1  -6   5    0.33    0.17
   1  -6   5    0.16    0.15
   1   6   5    0.39    0.19
   1   6   5    0.23    0.14
  -1   6  -5    0.29    0.17
  -2  -6  -5    9.90    0.64
   2  -6   5   10.06    0.69
   2  -6   5   11.08    0.69
  -2   6  -5   11.60    0.67
   2   6   5   11.14    0.65
   2   6   5   11.82    0.62
  -3  -6  -5    7.10    0.55
   3  -6   5    8.86    0.62
   3   6   5    7.90    0.53
  -3   6  -5    7.73    0.55
   4  -6   5    2.60    0.37
   4   6   5    2.26    0.32
  -4   6  -5    1.44    0.35
   5  -6   5   30.64    1.32
  -5   6  -5   33.46    1.44
   5   6   5   35.20    1.29
   6  -6   5    6.24    0.57
  -6   6  -5    5.38    0.57
   6   6   5    5.49    0.52
  -6  -7   5   -0.02    0.14
   6  -7  -5   -0.11    0.16
   6   7  -5    0.16    0.19
  -6   7   5    0.14    0.17
  -5  -7   5    3.26    0.44
   5  -7  -5    2.80    0.43
   5   7  -5    3.30    0.47
  -5   7   5    2.58    0.42
  -4  -7   5    3.46    0.44
   4  -7  -5    3.98    0.47
   4   7  -5    4.14    0.49
  -4   7   5    4.40    0.49
   3  -7  -5    2.21    0.38
  -3  -7   5    2.69    0.38
   3   7  -5    2.74    0.40
  -3   7   5    3.45    0.44
  -2  -7   5    3.09    0.38
   2  -7  -5    2.68    0.39
  -2  -7   5    3.48    0.41
  -2   7   5    3.49    0.43
   2   7  -5    2.64    0.38
  -1  -7   5    0.31    0.20
  -1  -7   5    0.51    0.21
   1  -7  -5    0.80    0.26
   1   7  -5    0.38    0.20
  -1   7   5    0.76    0.27
   0  -7  -5    5.40    0.51
   0  -7   5    4.44    0.47
   0  -7   5    4.58    0.46
   0   7   5    4.53    0.46
   0   7  -5    4.08    0.44
  -1  -7  -5    9.24    0.66
   1  -7   5    8.82    0.66
   1  -7   5    9.71    0.68
  -1   7  -5    9.89    0.69
   1   7   5    9.42    0.65
  -2  -7  -5    0.21    0.18
   2  -7   5    0.65    0.26
   2  -7   5    0.55    0.27
   2   7   5    0.37    0.20
  -2   7  -5    0.43    0.21
   3  -7   5    4.63    0.50
  -3  -7  -5    5.34    0.51
  -3   7  -5    5.26    0.49
   4  -7   5    8.86    0.69
  -4   7  -5    9.35    0.76
  -4  -8   5    5.12    0.55
  -3  -8   5    3.22    0.45
   3  -8  -5    2.62    0.43
  -3   8   5    2.53    0.44
   3   8  -5    2.93    0.47
   2  -8  -5    2.10    0.43
  -2  -8   5    1.33    0.34
   2   8  -5    0.98    0.34
  -2   8   5    1.05    0.34
  -1  -8   5    9.28    0.70
  -1  -8   5    8.76    0.68
   1  -8  -5   10.78    0.78
   1   8  -5   11.29    0.79
  -1   8   5    8.95    0.70
   0  -8  -5    4.55    0.52
   0  -8   5    2.59    0.41
   0  -8   5    3.22    0.46
   0   8   5    4.20    0.50
   0   8  -5    3.60    0.46
   1  -8   5    3.59    0.46
  -1  -8  -5    3.25    0.47
   1  -8   5    2.83    0.46
  -1   8  -5    3.09    0.47
   1   8   5    3.25    0.45
   2  -8   5    5.56    0.59
  -2  -8  -5    5.97    0.58
   2  -8   5    6.06    0.59
   2   8   5    5.57    0.63
  -2   8  -5    5.39    0.56
 -11   0   6   -0.11    0.15
  11   0  -6    0.07    0.19
 -10   0   6    1.40    0.31
  10   0  -6    2.27    0.44
   9   0  -6    8.83    0.64
  -9   0   6    9.19    0.61
   8   0  -6   14.25    0.79
  -8   0   6   15.81    0.76
  -8   0   6   16.23    0.72
  -7   0   6    3.39    0.29
  -7   0   6    2.93    0.31
   7   0  -6    3.11    0.34
  -6   0   6    2.17    0.22
   6   0  -6    1.89    0.25
  -6   0   6    1.92    0.24
  -5   0   6    5.51    0.36
  -5   0   6    6.02    0.33
   5   0  -6    6.20    0.42
   5   0  -6    6.12    0.31
   4   0  -6   30.72    1.01
  -4   0   6   32.02    0.88
  -4   0   6   31.37    0.95
   4   0  -6   31.47    0.90
  -3   0   6   92.59    2.15
   3   0  -6   92.13    2.18
   3   0  -6   95.16    2.23
  -3   0   6   92.47    2.08
   2   0  -6  175.65    3.81
  -2   0   6  175.40    3.71
  -2   0   6  180.86    3.73
   2   0  -6  174.15    3.86
   1   0  -6   11.49    0.42
   1   0  -6   12.53    0.53
  -1   0   6   12.04    0.46
  -1   0   6   11.74    0.48
   0   0  -6  142.06    3.24
   0   0   6  143.27    3.06
   0   0   6  135.85    3.08
   0   0  -6  143.95    2.96
  -1   0  -6  117.32    2.33
  -1   0  -6  111.88    2.72
   1   0   6  115.99    2.62
   1   0   6  111.19    2.55
   2   0   6    0.18    0.11
  -2   0  -6    0.36    0.14
   2   0   6    0.26    0.11
   3   0   6   12.92    0.58
   3   0   6   12.43    0.60
  -3   0  -6   12.85    0.62
   4   0   6   56.46    1.64
   4   0   6   54.70    1.54
  -4   0  -6   56.08    1.63
   5   0   6    0.89    0.22
  -5   0  -6    1.18    0.26
   5   0   6    1.82    0.27
  -6   0  -6   40.09    1.34
   6   0   6   40.18    1.34
  -6   0  -6   40.28    1.43
   7   0   6   -0.03    0.11
  -7   0  -6    0.01    0.13
   8   0   6   14.46    0.81
  -8   0  -6   12.48    0.82
   9   0   6    2.40    0.39
  -9   0  -6    1.23    0.37
  11  -1  -6    2.50    0.40
 -11  -1   6    1.98    0.39
  11   1  -6    2.04    0.43
 -11   1   6    2.50    0.45
 -10  -1   6    2.20    0.36
 -10  -1   6    2.85    0.38
  10  -1  -6    3.53    0.45
 -10   1   6    3.58    0.42
  10   1  -6    2.97    0.42
   9  -1  -6    9.66    0.68
  -9  -1   6    9.27    0.59
  -9  -1   6    9.27    0.60
   9   1  -6   10.95    0.71
  -9   1   6   10.31    0.64
  -8  -1   6    5.01    0.41
  -8  -1   6    4.59    0.39
   8  -1  -6    4.17    0.43
  -8   1   6    4.51    0.41
   8   1  -6    4.70    0.45
  -7  -1   6   17.57    0.76
   7  -1  -6   17.95    0.84
  -7  -1   6   18.46    0.78
  -7   1   6   19.68    0.83
   7   1  -6   19.16    0.87
  -6  -1   6   16.68    0.69
   6  -1  -6   16.88    0.77
  -6  -1   6   19.22    0.72
  -6   1   6   18.16    0.75
   5  -1  -6    0.57    0.14
  -5  -1   6    0.37    0.12
  -5  -1   6    0.60    0.16
   5  -1  -6    0.67    0.18
   5   1  -6    0.32    0.13
  -5   1   6    0.58    0.15
  -5   1   6    0.42    0.10
   4  -1  -6   19.25    0.67
   4  -1  -6   18.62    0.72
  -4  -1   6   19.96    0.69
  -4  -1   6   18.15    0.65
  -4   1   6   20.08    0.56
   4   1  -6   18.58    0.74
   4   1  -6   19.24    0.63
  -4   1   6   19.75    0.71
   3  -1  -6    1.43    0.18
  -3  -1   6    1.45    0.16
   3  -1  -6    1.28    0.17
  -3  -1   6    1.04    0.15
   3   1  -6    1.17    0.17
  -3   1   6    1.15    0.16
  -3   1   6    1.04    0.11
   3   1  -6    0.92    0.15
   2  -1  -6    7.61    0.36
   2  -1  -6    7.57    0.40
  -2  -1   6    7.35    0.34
  -2  -1   6    8.29    0.39
  -2   1   6    7.30    0.38
  -2   1   6    7.41    0.29
   2   1  -6    6.78    0.36
   2   1  -6    7.61    0.40
  -1  -1   6    6.90    0.36
   1  -1  -6    6.63    0.31
  -1  -1   6    6.80    0.32
   1  -1  -6    6.86    0.39
   1   1  -6    6.58    0.31
  -1   1   6    6.77    0.36
   1   1  -6    5.91    0.36
  -1   1   6    6.51    0.29
   0  -1   6    9.17    0.44
   0  -1  -6    9.02    0.46
   0  -1  -6    9.31    0.33
   0  -1   6    8.66    0.38
   0   1   6    8.09    0.41
   0   1  -6    8.81    0.34
   0   1   6    8.20    0.37
   0   1  -6    8.80    0.45
  -1  -1  -6   10.29    0.52
   1  -1   6    9.52    0.47
   1  -1   6    9.74    0.42
   1   1   6   10.60    0.48
  -1   1  -6    9.70    0.50
  -1   1  -6   10.66    0.33
   1   1   6   10.28    0.45
   1   1   6   10.19    0.31
  -2  -1  -6   82.55    2.12
   2  -1   6   84.11    1.96
   2  -1   6   84.14    2.10
   2   1   6   81.02    2.03
   2   1   6   85.74    2.05
  -2   1  -6   81.61    2.13
   3  -1   6    9.76    0.47
  -3  -1  -6   10.31    0.54
   3  -1   6    9.85    0.54
  -3   1  -6   10.87    0.56
   3   1   6    9.81    0.51
   3   1   6    9.78    0.51
   4  -1   6   23.91    0.96
  -4  -1  -6   25.36    0.94
   4  -1   6   25.72    0.88
  -4  -1  -6   26.08    0.97
   4   1   6   24.07    0.92
  -4   1  -6   24.94    0.96
  -5  -1  -6   85.47    2.34
  -5  -1  -6   86.73    2.28
   5  -1   6   91.31    2.23
   5  -1   6   84.42    2.35
  -5   1  -6   87.76    2.33
   5   1   6   84.15    2.26
  -6  -1  -6   10.38    0.65
   6  -1   6   10.64    0.67
   6  -1   6   10.86    0.60
  -6  -1  -6   10.38    0.60
  -6   1  -6   10.08    0.62
   6   1   6    9.43    0.60
   7  -1   6    6.98    0.50
  -7  -1  -6    6.29    0.54
  -7   1  -6    5.31    0.48
   7   1   6    5.17    0.47
   8  -1   6   16.91    0.87
  -8  -1  -6   17.28    0.96
  -8   1  -6   16.26    0.93
   8   1   6   18.66    0.95
  -9  -1  -6    0.85    0.29
   9  -1   6    1.18    0.33
   9   1   6    0.87    0.29
  -9   1  -6    1.03    0.33
  11  -2  -6    3.24    0.47
 -11  -2   6    4.31    0.49
 -11  -2   6    3.47    0.44
  11   2  -6    3.88    0.50
 -11   2   6    2.70    0.41
  10  -2  -6    9.17    0.69
 -10  -2   6    8.98    0.63
 -10  -2   6    7.92    0.61
 -10   2   6    7.88    0.61
  10   2  -6    9.84    0.72
  -9  -2   6    2.02    0.31
   9  -2  -6    2.73    0.38
  -9  -2   6    2.28    0.32
  -9   2   6    2.37    0.35
   9   2  -6    1.79    0.37
  -8  -2   6   14.81    0.71
  -8  -2   6   14.66    0.76
   8  -2  -6   15.48    0.81
  -8   2   6   13.02    0.72
   8   2  -6   14.48    0.81
  -7  -2   6    5.54    0.39
  -7  -2   6    4.95    0.41
   7  -2  -6    4.31    0.40
   7   2  -6    4.80    0.43
  -7   2   6    5.24    0.42
   6  -2  -6    4.91    0.40
   6  -2  -6    5.43    0.35
  -6  -2   6    5.40    0.36
  -6  -2   6    5.50    0.40
   6   2  -6    5.42    0.42
  -6   2   6    5.07    0.39
  -5  -2   6   22.14    0.83
   5  -2  -6   21.54    0.79
  -5  -2   6   22.62    0.77
   5  -2  -6   22.77    0.87
  -5   2   6   22.09    0.82
   5   2  -6   22.21    0.88
  -4  -2   6   16.90    0.61
   4  -2  -6   16.45    0.66
   4  -2  -6   17.55    0.70
  -4  -2   6   18.31    0.70
   4   2  -6   17.16    0.60
   4   2  -6   17.85    0.72
  -4   2   6   16.94    0.68
   3  -2  -6   30.00    0.99
  -3  -2   6   32.38    0.87
   3  -2  -6   31.02    0.99
  -3  -2   6   30.58    0.98
  -3   2   6   31.79    0.98
   3   2  -6   30.04    0.99
   3   2  -6   33.25    0.95
  -2  -2   6   32.94    0.88
  -2  -2   6   33.13    1.03
   2  -2  -6   33.10    0.99
   2  -2  -6   32.89    1.05
   2   2  -6   34.38    1.02
  -2   2   6   34.66    1.02
  -2   2   6   34.30    0.75
   2   2  -6   33.35    1.00
   1  -2  -6    5.50    0.30
  -1  -2   6    5.55    0.27
   1  -2  -6    5.26    0.36
  -1  -2   6    5.51    0.35
   1   2  -6    4.79    0.33
  -1   2   6    5.06    0.33
   1   2  -6    5.24    0.31
   0  -2   6   76.23    1.96
   0  -2   6   76.52    1.73
   0  -2  -6   79.06    1.77
   0  -2  -6   75.67    1.99
   0   2  -6   77.66    1.98
   0   2  -6   78.88    1.83
   0   2   6   79.57    1.92
  -1  -2  -6   24.75    0.76
   1  -2   6   23.36    0.85
  -1  -2  -6   22.70    0.86
   1  -2   6   22.96    0.69
   1   2   6   24.17    0.67
   1   2   6   23.59    0.82
  -1   2  -6   23.77    0.87
  -1   2  -6   24.66    0.70
   2  -2   6    0.86    0.16
  -2  -2  -6    1.00    0.16
  -2  -2  -6    0.66    0.19
   2  -2   6    0.71    0.17
  -2   2  -6    0.84    0.20
   2   2   6    1.07    0.21
  -3  -2  -6   30.37    1.00
   3  -2   6   28.44    1.04
   3  -2   6   28.88    0.89
  -3  -2  -6   29.05    1.03
  -3   2  -6   29.29    1.05
   3   2   6   28.75    1.00
  -4  -2  -6   23.32    0.91
   4  -2   6   25.31    0.83
   4  -2   6   22.50    0.94
  -4  -2  -6   22.26    0.90
  -4   2  -6   22.79    0.94
   4   2   6   22.60    0.91
  -5  -2  -6   11.45    0.61
   5  -2   6   10.23    0.63
  -5  -2  -6   10.28    0.62
   5  -2   6   10.66    0.55
  -5   2  -6   10.67    0.63
   5   2   6    9.85    0.59
   6  -2   6   12.16    0.73
   6  -2   6   12.98    0.65
  -6  -2  -6   13.13    0.74
  -6   2  -6   13.80    0.75
   6   2   6   12.41    0.71
   7  -2   6    2.98    0.34
   7  -2   6    2.37    0.35
  -7  -2  -6    3.32    0.41
   7   2   6    2.96    0.37
  -7   2  -6    2.88    0.38
  -8  -2  -6    2.01    0.40
   8  -2   6    2.11    0.38
   8   2   6    2.20    0.36
   9  -2   6    1.00    0.28
  -9   2  -6    0.51    0.26
 -10  -3   6    0.57    0.25
 -10  -3   6    0.76    0.24
  10  -3  -6    1.50    0.36
 -10   3   6    1.12    0.30
  10   3  -6    1.24    0.34
  -9  -3   6    3.49    0.41
   9  -3  -6    3.16    0.40
  -9  -3   6    3.37    0.37
  -9   3   6    2.92    0.38
   9   3  -6    3.73    0.45
   8  -3  -6    0.94    0.27
  -8  -3   6    1.19    0.24
  -8  -3   6    1.02    0.28
   8   3  -6    1.15    0.30
  -8   3   6    0.67    0.23
  -7  -3   6    1.04    0.24
  -7  -3   6    1.59    0.23
   7  -3  -6    1.64    0.27
  -7   3   6    1.41    0.28
   7   3  -6    1.83    0.30
   6  -3  -6    5.72    0.45
  -6  -3   6    5.78    0.44
   6  -3  -6    5.99    0.41
  -6  -3   6    5.77    0.37
   6   3  -6    5.70    0.46
  -6   3   6    6.52    0.45
   5  -3  -6    3.59    0.34
   5  -3  -6    3.75    0.32
  -5  -3   6    3.56    0.27
  -5  -3   6    3.10    0.33
   5   3  -6    2.99    0.32
  -5   3   6    3.49    0.32
   4  -3  -6    5.98    0.42
   4  -3  -6    7.37    0.45
  -4  -3   6    7.05    0.35
  -4  -3   6    7.16    0.45
  -4   3   6    6.63    0.41
   4   3  -6    7.01    0.46
   4   3  -6    6.86    0.36
   3  -3  -6   10.97    0.54
  -3  -3   6   11.56    0.42
  -3  -3   6   10.98    0.56
   3  -3  -6   11.45    0.57
   3   3  -6   10.71    0.49
  -3   3   6   10.71    0.53
   3   3  -6   10.78    0.56
   2  -3  -6    0.41    0.14
   2  -3  -6    0.27    0.14
  -2  -3   6    0.24    0.12
   2   3  -6    1.03    0.20
  -2   3   6    0.15    0.11
   2   3  -6    0.21    0.12
   1  -3  -6  207.34    4.73
  -1  -3   6  210.19    4.67
   1   3  -6  216.93    4.63
   1   3  -6  214.00    4.69
  -1   3   6  209.59    4.54
   0  -3  -6   72.15    1.64
   0  -3  -6   73.51    1.94
   0  -3   6   70.57    1.90
   0   3   6   72.00    1.83
   0   3  -6   70.37    1.91
   0   3   6   70.33    1.76
   0   3  -6   70.76    1.79
  -1  -3  -6   14.11    0.53
  -1  -3  -6   13.41    0.65
   1  -3   6   14.13    0.67
   1   3   6   14.44    0.54
  -1   3  -6   13.87    0.55
   1   3   6   14.25    0.63
  -1   3  -6   15.01    0.69
  -2  -3  -6   47.95    1.45
  -2  -3  -6   49.19    1.34
   2  -3   6   47.26    1.47
  -2   3  -6   47.55    1.50
  -2   3  -6   49.46    1.29
   2   3   6   47.41    1.41
   3  -3   6   17.95    0.82
  -3  -3  -6   18.60    0.79
  -3  -3  -6   18.47    0.74
  -3   3  -6   18.03    0.83
   3   3   6   17.83    0.77
  -4  -3  -6   11.51    0.62
  -4  -3  -6   11.30    0.60
   4  -3   6   11.28    0.64
  -4   3  -6   11.07    0.65
   4   3   6   11.08    0.62
  -5  -3  -6   10.91    0.61
  -5  -3  -6   10.89    0.63
   5  -3   6    8.68    0.60
   5   3   6    9.61    0.60
  -5   3  -6    9.69    0.63
   6  -3   6    1.17    0.29
  -6  -3  -6    0.65    0.23
  -6   3  -6    1.01    0.29
   6   3   6    1.10    0.28
   7  -3   6    9.39    0.68
  -7  -3  -6    9.32    0.67
   7   3   6    9.37    0.66
  -7   3  -6   10.31    0.70
  -8  -3  -6   14.17    0.88
   8  -3   6   11.78    0.82
   8   3   6   13.12    0.83
 -10  -4   6    3.70    0.47
  10  -4  -6    3.12    0.46
 -10   4   6    2.48    0.38
  10   4  -6    2.95    0.43
   9  -4  -6    4.64    0.50
  -9  -4   6    4.33    0.50
   9   4  -6    5.52    0.56
  -9   4   6    5.33    0.49
   8  -4  -6   13.99    0.82
  -8  -4   6   13.09    0.80
  -8   4   6   13.76    0.76
   8   4  -6   13.91    0.84
   7  -4  -6   10.88    0.62
   7  -4  -6   10.79    0.69
  -7  -4   6   11.10    0.69
   7   4  -6   11.17    0.71
  -7   4   6   10.02    0.61
   6  -4  -6    3.11    0.36
   6  -4  -6    3.55    0.36
  -6  -4   6    3.37    0.37
   6   4  -6    3.27    0.39
  -6   4   6    3.14    0.33
   5  -4  -6   12.06    0.68
  -5  -4   6   11.48    0.67
   5  -4  -6   13.21    0.67
   5   4  -6   13.60    0.72
  -5   4   6   13.29    0.64
  -4  -4   6    2.02    0.28
   4  -4  -6    1.78    0.26
   4  -4  -6    2.42    0.28
   4   4  -6    1.48    0.25
  -4   4   6    2.22    0.27
   3  -4  -6    5.33    0.42
  -3  -4   6    5.11    0.41
   3  -4  -6    5.69    0.42
   3   4  -6    5.80    0.38
  -3   4   6    5.91    0.39
   3   4  -6    5.56    0.43
  -2  -4   6   33.48    1.16
   2  -4  -6   34.81    1.19
  -2   4   6   33.42    1.13
   2   4  -6   33.08    1.14
  -2   4   6   34.90    1.11
   2   4  -6   33.54    1.11
   1  -4  -6   26.60    1.00
  -1  -4   6   24.45    0.96
   1   4  -6   23.59    0.93
  -1   4   6   24.48    0.90
  -1   4   6   26.45    0.92
   1   4  -6   25.31    0.93
   0  -4   6   55.64    1.64
   0  -4  -6   53.83    1.64
   0   4  -6   55.54    1.54
   0   4   6   54.41    1.51
   0   4  -6   53.67    1.62
   0   4   6   53.82    1.52
  -1  -4  -6   11.06    0.62
   1  -4   6   10.66    0.62
   1   4   6   10.84    0.57
   1   4   6   11.24    0.53
  -1   4  -6   12.24    0.57
  -1   4  -6   10.86    0.62
  -2  -4  -6   34.79    1.08
  -2  -4  -6   34.46    1.21
   2  -4   6   32.74    1.21
  -2   4  -6   33.58    1.07
  -2   4  -6   35.56    1.27
   2   4   6   33.77    1.14
   3  -4   6   98.50    2.66
  -3  -4  -6   98.61    2.62
  -3  -4  -6   99.58    2.48
   3   4   6  100.39    2.53
  -3   4  -6  103.19    2.75
   4  -4   6    3.19    0.37
  -4  -4  -6    2.88    0.35
  -4  -4  -6    3.00    0.33
   4   4   6    2.37    0.31
  -4   4  -6    3.06    0.38
   5  -4   6    7.49    0.57
  -5  -4  -6    6.83    0.52
  -5   4  -6    7.63    0.59
   5   4   6    7.18    0.54
  -6  -4  -6    3.82    0.42
   6  -4   6    4.38    0.47
  -6   4  -6    4.15    0.47
   6   4   6    4.34    0.45
   7  -4   6    0.18    0.20
  -7  -4  -6    0.00    0.16
   7   4   6    0.03    0.16
  -7   4  -6   -0.01    0.18
  -8  -4  -6    4.84    0.56
   8  -4   6    4.39    0.53
  -8   4  -6    5.04    0.62
   8   4   6    5.32    0.54
  -9  -5   6    4.66    0.53
   9  -5  -6    4.00    0.50
   9   5  -6    3.40    0.49
  -9   5   6    3.76    0.44
  -8  -5   6    0.13    0.17
   8  -5  -6    0.10    0.16
   8   5  -6    0.02    0.16
  -8   5   6    0.09    0.14
  -7  -5   6    5.57    0.54
   7  -5  -6    5.03    0.50
   7  -5  -6    6.00    0.51
  -7   5   6    4.71    0.44
   7   5  -6    5.41    0.53
   6  -5  -6    0.86    0.28
   6  -5  -6    1.52    0.32
  -6  -5   6    1.03    0.29
  -6   5   6    1.58    0.30
   6   5  -6    1.21    0.31
   5  -5  -6    8.79    0.60
   5  -5  -6    8.40    0.60
  -5  -5   6    9.35    0.62
   5   5  -6    9.15    0.64
  -5   5   6    8.64    0.54
   4  -5  -6    9.98    0.62
  -4  -5   6    9.09    0.60
  -4   5   6    9.57    0.62
  -4   5   6    9.67    0.55
   4   5  -6   11.55    0.69
  -3  -5   6    3.85    0.38
   3  -5  -6    3.15    0.37
  -3   5   6    4.10    0.36
   3   5  -6    4.08    0.41
  -3   5   6    3.85    0.40
   3   5  -6    4.18    0.36
   2  -5  -6   13.84    0.73
  -2  -5   6   13.99    0.73
  -2   5   6   12.82    0.64
  -2   5   6   13.46    0.70
   2   5  -6   14.58    0.74
   2   5  -6   13.65    0.69
   1  -5  -6   47.36    1.58
  -1  -5   6   47.16    1.55
   1   5  -6   47.28    1.53
   1   5  -6   49.79    1.56
  -1   5   6   47.48    1.43
  -1   5   6   49.97    1.51
   0  -5  -6   12.38    0.69
   0  -5   6   11.61    0.68
   0   5   6   12.10    0.62
   0   5  -6   12.79    0.66
   0   5  -6   12.61    0.70
   0   5   6   12.76    0.64
   1  -5   6    4.22    0.40
  -1  -5  -6    3.98    0.39
   1   5   6    4.09    0.35
  -1   5  -6    3.56    0.34
   1   5   6    3.71    0.35
  -1   5  -6    2.97    0.38
   2  -5   6   13.92    0.76
  -2  -5  -6   12.88    0.71
  -2   5  -6   12.71    0.76
   2   5   6   12.19    0.65
  -2   5  -6   14.27    0.68
   3  -5   6   10.32    0.66
  -3  -5  -6    9.95    0.63
  -3   5  -6   10.96    0.71
   3   5   6   10.61    0.62
   4  -5   6    3.94    0.42
  -4  -5  -6    3.61    0.40
  -4   5  -6    3.78    0.45
   4   5   6    3.30    0.38
  -5  -5  -6    8.87    0.60
   5  -5   6    8.69    0.64
   5   5   6    8.94    0.61
  -5   5  -6    8.24    0.66
  -6  -5  -6    1.77    0.36
   6  -5   6    2.45    0.39
  -6   5  -6    2.09    0.43
   6   5   6    1.92    0.37
   7  -5   6    2.02    0.45
  -7  -5  -6    2.13    0.43
   7   5   6    1.48    0.35
  -7   5  -6    2.73    0.44
  -8  -6   6    0.96    0.36
  -7  -6   6    5.90    0.59
   7  -6  -6    5.62    0.54
  -7   6   6    4.42    0.51
   7   6  -6    5.34    0.58
  -6  -6   6    1.42    0.35
   6  -6  -6    2.31    0.37
   6   6  -6    1.76    0.39
  -6   6   6    1.59    0.35
  -5  -6   6   13.46    0.83
   5  -6  -6   14.51    0.83
   5   6  -6   13.38    0.84
  -5   6   6   12.47    0.79
  -4  -6   6    3.59    0.42
   4  -6  -6    4.20    0.46
  -4   6   6    4.49    0.46
   4   6  -6    3.75    0.44
  -4   6   6    4.44    0.40
   3  -6  -6   15.69    0.85
  -3  -6   6   15.94    0.84
  -3   6   6   13.70    0.80
   3   6  -6   15.66    0.85
  -3   6   6   14.31    0.72
  -2  -6   6    2.33    0.34
   2  -6  -6    3.17    0.38
   2   6  -6    2.53    0.36
  -2   6   6    3.38    0.38
   2   6  -6    2.82    0.36
  -2   6   6    2.46    0.31
   1  -6  -6    0.56    0.23
  -1  -6   6    1.06    0.28
  -1   6   6    1.04    0.28
   1   6  -6    0.60    0.22
  -1   6   6    0.79    0.21
   1   6  -6    0.93    0.26
   0  -6   6   12.13    0.73
   0  -6  -6   12.08    0.72
   0   6  -6   11.22    0.68
   0   6   6   11.39    0.67
   0   6   6   11.20    0.62
   0   6  -6   10.76    0.69
  -1  -6  -6   16.52    0.87
   1  -6   6   17.11    0.88
  -1   6  -6   16.11    0.88
   1   6   6   16.12    0.77
   1   6   6   17.09    0.82
  -1   6  -6   15.91    0.81
   2  -6   6    2.07    0.34
  -2  -6  -6    0.92    0.25
  -2   6  -6    2.15    0.34
   2   6   6    1.83    0.29
  -2   6  -6    1.78    0.30
  -3  -6  -6   10.21    0.68
   3  -6   6    9.74    0.68
  -3   6  -6    9.85    0.71
   3   6   6   10.03    0.63
   4  -6   6    6.53    0.59
  -4   6  -6    6.92    0.60
   4   6   6    6.89    0.54
   5  -6   6    0.72    0.27
  -5   6  -6    0.54    0.27
   5   6   6    0.57    0.25
   6  -7  -6    6.19    0.60
  -6  -7   6    4.75    0.55
   6   7  -6    4.78    0.58
  -6   7   6    3.96    0.50
   5  -7  -6    1.03    0.30
  -5  -7   6    1.00    0.32
  -5   7   6    0.97    0.32
   5   7  -6    0.81    0.28
  -4  -7   6    0.21    0.21
   4  -7  -6    0.34    0.23
  -4   7   6    0.98    0.31
   4   7  -6    0.42    0.25
   3  -7  -6    4.04    0.49
  -3  -7   6    4.38    0.48
  -3   7   6    4.40    0.49
   3   7  -6    4.48    0.51
  -2  -7   6    0.84    0.28
   2  -7  -6    0.55    0.22
  -2   7   6    0.97    0.31
   2   7  -6    0.71    0.26
   2   7  -6    0.75    0.29
  -1  -7   6    4.33    0.47
   1  -7  -6    3.99    0.48
  -1   7   6    5.06    0.50
   1   7  -6    3.74    0.45
   0  -7   6    0.85    0.26
   0  -7  -6    0.97    0.30
   0   7   6    1.03    0.29
   0   7  -6    0.85    0.27
   0   7  -6    1.00    0.29
   1  -7   6    1.90    0.39
  -1  -7  -6    1.56    0.38
  -1   7  -6    2.00    0.39
   1   7   6    2.06    0.35
  -1   7  -6    2.55    0.40
   2  -7   6   16.99    0.95
  -2  -7  -6   16.36    0.93
  -2   7  -6   15.93    0.88
  -2   7  -6   16.44    0.97
  -3  -7  -6    2.50    0.41
   3  -7   6    3.17    0.43
  -3   7  -6    3.34    0.47
   4  -7   6   15.69    0.95
  -4   7  -6   13.78    1.07
  -2  -8   6    7.20    0.65
  -2   8   6    6.19    0.63
   2   8  -6    5.99    0.60
   1  -8  -6    2.29    0.46
  -1  -8   6    2.36    0.40
   1   8  -6    2.83    0.45
  -1   8   6    3.23    0.45
   0  -8   6    9.55    0.74
   0  -8  -6   10.64    0.80
   0   8   6   11.97    0.81
   0   8  -6   12.91    0.84
   0   8  -6   12.10    0.83
  11   0  -7    1.28    0.37
 -11   0   7    0.74    0.28
  10   0  -7    0.36    0.24
 -10   0   7    0.47    0.21
   9   0  -7    8.65    0.65
  -9   0   7    7.37    0.55
  -8   0   7   34.11    1.22
   8   0  -7   31.66    1.28
   7   0  -7   35.80    1.31
  -7   0   7   37.76    1.25
  -6   0   7    3.54    0.28
   6   0  -7    3.52    0.34
  -6   0   7    3.40    0.32
   5   0  -7   15.05    0.69
   5   0  -7   14.39    0.55
  -5   0   7   14.05    0.62
  -5   0   7   14.86    0.56
   4   0  -7   14.90    0.59
  -4   0   7   15.66    0.63
   4   0  -7   16.54    0.68
  -4   0   7   15.25    0.55
  -3   0   7   51.51    1.38
   3   0  -7   52.78    1.42
  -3   0   7   51.92    1.32
   3   0  -7   52.57    1.42
  -2   0   7   40.27    1.11
   2   0  -7   43.09    1.24
  -2   0   7   43.08    1.18
   2   0  -7   42.79    1.15
  -1   0   7   13.15    0.54
  -1   0   7   12.52    0.50
   1   0  -7   12.01    0.57
   1   0  -7   13.06    0.47
   0   0  -7   64.85    1.44
   0   0   7   63.00    1.61
   0   0  -7   62.23    1.73
   0   0   7   63.27    1.60
   1   0   7   22.50    0.80
  -1   0  -7   22.92    0.88
   1   0   7   24.73    0.81
   2   0   7    3.96    0.32
  -2   0  -7    3.95    0.36
   2   0   7    3.95    0.30
   3   0   7   12.76    0.60
   3   0   7   13.25    0.64
  -3   0  -7   13.94    0.68
   4   0   7   45.59    1.45
   4   0   7   45.09    1.37
  -4   0  -7   43.84    1.44
  -5   0  -7   79.52    2.24
   5   0   7   80.67    2.16
   5   0   7   81.66    2.28
  -6   0  -7    7.74    0.59
  -6   0  -7    8.49    0.58
   6   0   7    9.88    0.61
  -7   0  -7    4.00    0.46
   7   0   7    3.55    0.41
   8   0   7    0.21    0.20
  -8   0  -7    0.20    0.23
 -11  -1   7    0.67    0.27
  11  -1  -7    1.32    0.38
  11   1  -7    1.90    0.43
 -11   1   7    0.91    0.31
 -10  -1   7    0.28    0.18
  10  -1  -7    0.40    0.23
  10   1  -7    0.49    0.25
 -10   1   7    0.05    0.16
  -9  -1   7    8.63    0.59
   9  -1  -7    7.69    0.62
  -9   1   7    7.33    0.58
   9   1  -7    8.09    0.63
  -8  -1   7    3.02    0.33
   8  -1  -7    2.60    0.36
  -8  -1   7    2.78    0.34
  -8   1   7    2.58    0.33
   8   1  -7    3.51    0.40
  -7  -1   7    1.46    0.24
   7  -1  -7    1.04    0.27
  -7  -1   7    0.84    0.21
  -7   1   7    1.08    0.25
   7   1  -7    0.34    0.15
  -6  -1   7   10.06    0.52
   6  -1  -7    9.83    0.58
  -6  -1   7    9.43    0.52
  -6   1   7    9.84    0.54
   6   1  -7   10.17    0.60
  -5  -1   7   27.39    0.91
   5  -1  -7   26.81    0.99
   5  -1  -7   26.62    0.88
  -5  -1   7   27.36    0.91
  -5   1   7   27.19    0.95
   5   1  -7   29.68    1.04
   4  -1  -7   11.25    0.55
  -4  -1   7   10.75    0.49
   4  -1  -7   10.75    0.51
  -4  -1   7   11.52    0.51
  -4   1   7   11.08    0.54
   4   1  -7   11.89    0.50
   3  -1  -7   50.27    1.41
  -3  -1   7   49.04    1.35
   3  -1  -7   51.65    1.39
  -3  -1   7   51.21    1.32
  -3   1   7   50.38    1.20
   3   1  -7   51.98    1.39
  -3   1   7   48.19    1.38
   3   1  -7   50.27    1.40
   2  -1  -7    3.02    0.24
  -2  -1   7    3.59    0.27
  -2  -1   7    3.17    0.24
   2  -1  -7    3.04    0.28
  -2   1   7    3.50    0.28
   2   1  -7    3.48    0.29
   2   1  -7    3.32    0.26
  -2   1   7    3.22    0.20
   1  -1  -7   17.96    0.58
   1  -1  -7   16.86    0.70
  -1  -1   7   17.23    0.66
  -1  -1   7   17.60    0.62
   1   1  -7   17.43    0.71
  -1   1   7   16.72    0.66
   1   1  -7   16.86    0.58
  -1   1   7   16.97    0.57
   0  -1  -7   91.52    2.36
   0  -1   7   95.09    2.29
   0  -1   7   90.47    2.14
   0  -1  -7   95.85    2.08
   0   1  -7   96.25    2.10
   0   1   7   95.73    2.18
   0   1   7   95.13    2.25
   0   1  -7   92.95    2.36
   1  -1   7   15.92    0.66
   1  -1   7   16.20    0.60
  -1  -1  -7   15.19    0.69
  -1   1  -7   15.68    0.70
   1   1   7   16.27    0.62
   1   1   7   15.75    0.65
   2  -1   7   33.04    1.00
  -2  -1  -7   32.85    1.13
   2  -1   7   32.30    1.09
   2   1   7   33.19    1.07
  -2   1  -7   31.64    1.12
   2   1   7   32.93    1.05
  -3  -1  -7   66.64    1.85
   3  -1   7   64.41    1.69
   3  -1   7   63.42    1.82
   3   1   7   62.34    1.76
   3   1   7   63.05    1.74
  -3   1  -7   64.76    1.85
  -4  -1  -7   52.49    1.61
   4  -1   7   52.13    1.50
   4  -1   7   54.25    1.66
   4   1   7   51.41    1.57
  -4   1  -7   54.03    1.65
  -5  -1  -7    8.96    0.57
  -5  -1  -7    8.63    0.59
   5  -1   7    9.24    0.62
   5  -1   7   10.03    0.56
   5   1   7    8.60    0.55
  -5   1  -7   10.25    0.63
  -6  -1  -7    4.43    0.43
   6  -1   7    4.59    0.42
  -6  -1  -7    4.48    0.44
   6  -1   7    4.77    0.47
   6   1   7    4.23    0.43
  -6   1  -7    5.09    0.47
  -7  -1  -7    0.70    0.26
   7  -1   7    0.48    0.20
  -7   1  -7    0.68    0.24
   7   1   7    0.88    0.27
   8  -1   7    1.64    0.35
  -8  -1  -7    1.00    0.33
   8   1   7    0.83    0.26
  -8   1  -7    0.80    0.27
  11  -2  -7    0.39    0.29
 -11  -2   7    0.98    0.28
  11   2  -7    0.74    0.31
 -10  -2   7   10.78    0.71
  10  -2  -7   11.18    0.78
 -10  -2   7    8.80    0.63
 -10   2   7   10.33    0.71
  10   2  -7   11.22    0.79
   9  -2  -7    6.67    0.57
  -9  -2   7    6.96    0.52
  -9  -2   7    6.10    0.51
  -9   2   7    6.59    0.55
   9   2  -7    6.95    0.60
   8  -2  -7    1.85    0.31
  -8  -2   7    1.79    0.28
  -8  -2   7    2.12    0.31
   8   2  -7    1.46    0.33
  -8   2   7    1.75    0.33
  -7  -2   7   21.13    0.84
  -7  -2   7   19.43    0.85
   7  -2  -7   21.14    0.94
  -7   2   7   18.72    0.85
   6  -2  -7    0.22    0.14
   6  -2  -7    0.12    0.10
  -6  -2   7    0.43    0.15
  -6  -2   7    0.08    0.12
   6   2  -7   -0.01    0.09
  -6   2   7    0.25    0.13
   5  -2  -7    9.76    0.51
  -5  -2   7   10.20    0.54
  -5  -2   7   10.17    0.49
   5  -2  -7   10.41    0.57
   5   2  -7    9.71    0.57
  -5   2   7   10.26    0.54
   4  -2  -7   18.05    0.73
  -4  -2   7   17.15    0.71
   4  -2  -7   17.28    0.72
  -4  -2   7   18.05    0.64
   4   2  -7   17.91    0.66
  -4   2   7   17.78    0.73
   4   2  -7   17.67    0.74
   3  -2  -7    0.74    0.18
  -3  -2   7    0.82    0.15
  -3  -2   7    0.58    0.15
   3  -2  -7    0.28    0.12
  -3   2   7    0.74    0.17
   3   2  -7    0.76    0.17
   3   2  -7    0.70    0.17
  -2  -2   7   59.92    1.61
  -2  -2   7   60.95    1.45
   2  -2  -7   60.36    1.56
   2  -2  -7   56.51    1.63
   2   2  -7   60.01    1.60
  -2   2   7   57.63    1.58
   2   2  -7   58.85    1.56
   1  -2  -7   49.51    1.30
  -1  -2   7   48.97    1.43
   1  -2  -7   48.09    1.46
  -1  -2   7   51.78    1.26
   1   2  -7   51.13    1.34
  -1   2   7   50.90    1.20
   1   2  -7   50.88    1.45
  -1   2   7   49.49    1.41
   0  -2   7    6.66    0.33
   0  -2   7    7.00    0.43
   0  -2  -7    6.68    0.45
   0   2   7    6.89    0.43
   0   2  -7    7.69    0.47
   0   2  -7    7.21    0.35
  -1  -2  -7    5.85    0.42
   1  -2   7    5.76    0.41
   1  -2   7    5.96    0.32
  -1  -2  -7    6.39    0.36
   1   2   7    5.57    0.39
  -1   2  -7    5.71    0.42
  -2  -2  -7   27.04    0.91
   2  -2   7   26.88    0.84
  -2  -2  -7   26.41    1.00
   2  -2   7   26.26    0.99
   2   2   7   25.99    0.95
  -2   2  -7   25.41    1.00
  -3  -2  -7    4.01    0.34
   3  -2   7    4.51    0.32
   3  -2   7    4.25    0.38
  -3  -2  -7    4.06    0.37
   3   2   7    4.25    0.36
  -3   2  -7    3.08    0.34
  -4  -2  -7    6.60    0.48
  -4  -2  -7    6.62    0.47
   4  -2   7    6.19    0.49
   4  -2   7    7.14    0.43
   4   2   7    6.28    0.47
  -4   2  -7    6.77    0.52
   5  -2   7    1.20    0.23
  -5  -2  -7    1.41    0.29
  -5  -2  -7    0.98    0.27
   5  -2   7    0.88    0.24
   5   2   7    1.22    0.27
  -5   2  -7    0.87    0.24
   6  -2   7    3.34    0.41
   6  -2   7    2.59    0.32
  -6  -2  -7    2.94    0.37
  -6   2  -7    3.88    0.43
   6   2   7    3.29    0.40
   7  -2   7    6.96    0.53
  -7  -2  -7    6.72    0.59
   7  -2   7    8.55    0.66
  -7   2  -7    6.52    0.57
   7   2   7    5.51    0.53
  -8  -2  -7    0.94    0.30
   8   2   7    1.05    0.30
  10  -3  -7   11.57    0.83
 -10  -3   7   12.64    0.75
 -10  -3   7   12.74    0.80
  10   3  -7   13.97    0.91
 -10   3   7   13.27    0.82
  -9  -3   7    0.05    0.14
   9  -3  -7    0.15    0.16
  -9  -3   7    0.13    0.16
   9   3  -7    0.10    0.17
  -9   3   7   -0.05    0.12
  -8  -3   7    3.30    0.34
  -8  -3   7    3.30    0.40
   8  -3  -7    2.46    0.36
   8   3  -7    2.77    0.37
  -8   3   7    3.16    0.38
  -7  -3   7    1.01    0.25
   7  -3  -7    1.13    0.27
  -7  -3   7    1.30    0.25
  -7   3   7    1.74    0.32
   7   3  -7    1.23    0.29
   6  -3  -7    1.55    0.26
   6  -3  -7    1.88    0.25
  -6  -3   7    1.68    0.26
  -6  -3   7    1.99    0.24
   6   3  -7    1.18    0.29
  -6   3   7    1.64    0.25
   5  -3  -7   29.92    1.08
   5  -3  -7   31.30    1.14
  -5  -3   7   29.96    1.10
  -5  -3   7   31.94    0.96
   5   3  -7   31.03    1.13
  -5   3   7   30.26    1.07
  -4  -3   7    2.94    0.30
   4  -3  -7    3.64    0.34
   4  -3  -7    3.18    0.31
  -4   3   7    3.24    0.31
   4   3  -7    3.32    0.33
   4   3  -7    3.45    0.29
   3  -3  -7   11.95    0.62
  -3  -3   7   13.05    0.63
   3  -3  -7   11.81    0.59
   3   3  -7   11.97    0.56
   3   3  -7   12.77    0.62
  -3   3   7   12.70    0.61
   2  -3  -7   95.23    2.34
   2  -3  -7   92.20    2.44
  -2  -3   7   92.79    2.41
  -2   3   7   97.39    2.36
   2   3  -7   94.96    2.38
   2   3  -7   98.53    2.39
   1  -3  -7   12.54    0.63
  -1  -3   7   12.86    0.63
   1   3  -7   11.89    0.55
   1   3  -7   12.24    0.61
  -1   3   7   11.99    0.60
   0  -3  -7   59.68    1.73
   0   3  -7   59.71    1.56
   0   3  -7   56.87    1.68
   0   3   7   59.21    1.52
   0   3   7   57.10    1.61
  -1  -3  -7   15.51    0.74
  -1  -3  -7   16.73    0.62
   1  -3   7   15.98    0.75
  -1   3  -7   16.40    0.62
  -1   3  -7   15.65    0.75
   1   3   7   16.38    0.72
  -2  -3  -7   43.07    1.41
  -2  -3  -7   43.39    1.26
   2  -3   7   42.71    1.42
   2   3   7   44.01    1.37
  -2   3  -7   44.04    1.45
  -3  -3  -7   13.02    0.70
  -3  -3  -7   13.87    0.64
   3  -3   7   12.39    0.69
   3   3   7   13.37    0.68
  -3   3  -7   13.66    0.73
   4  -3   7    0.79    0.24
  -4  -3  -7    0.49    0.19
  -4  -3  -7    0.54    0.19
  -4   3  -7    0.41    0.19
   4   3   7    0.44    0.18
  -5  -3  -7   14.22    0.76
  -5  -3  -7   15.36    0.78
   5  -3   7   14.10    0.80
  -5   3  -7   13.48    0.79
   5   3   7   13.76    0.75
   6  -3   7    3.41    0.42
  -6  -3  -7    4.02    0.43
  -6   3  -7    2.96    0.41
   6   3   7    3.76    0.43
   7  -3   7   11.23    0.78
  -7  -3  -7   12.29    0.79
  -7   3  -7   12.12    0.80
   7   3   7   12.08    0.78
   8  -3   7    4.00    0.50
  -8  -3  -7    4.68    0.54
  -9  -4   7    2.13    0.41
   9  -4  -7    2.72    0.41
   9   4  -7    2.51    0.42
  -9   4   7    2.75    0.39
   8  -4  -7    1.48    0.32
  -8  -4   7    1.82    0.38
   8   4  -7    1.67    0.39
  -8   4   7    2.23    0.33
   7  -4  -7    0.56    0.24
   7  -4  -7    1.20    0.29
  -7  -4   7    0.70    0.25
   7   4  -7    0.59    0.22
  -7   4   7    1.10    0.27
   6  -4  -7    0.20    0.15
   6  -4  -7    0.12    0.13
  -6  -4   7    0.50    0.20
  -6   4   7    0.65    0.21
   6   4  -7    0.33    0.18
   5  -4  -7    1.45    0.30
  -5  -4   7    1.58    0.33
   5  -4  -7    2.09    0.29
   5   4  -7    1.74    0.30
  -5   4   7    1.19    0.26
   4  -4  -7   13.40    0.70
  -4  -4   7   13.69    0.72
   4  -4  -7   12.88    0.69
   4   4  -7   14.67    0.74
  -4   4   7   13.00    0.65
   3  -4  -7    2.37    0.31
  -3  -4   7    2.18    0.29
   3  -4  -7    2.29    0.29
   3   4  -7    2.48    0.31
  -3   4   7    2.86    0.32
   3   4  -7    2.42    0.28
   2  -4  -7  120.07    3.10
  -2  -4   7  118.39    3.06
   2   4  -7  128.98    3.08
  -2   4   7  124.51    2.98
  -2   4   7  127.20    3.03
   2   4  -7  124.46    3.03
  -1  -4   7   69.52    1.97
   1  -4  -7   66.50    1.97
   1   4  -7   69.22    1.88
   1   4  -7   65.95    1.92
  -1   4   7   68.41    1.88
  -1   4   7   70.11    1.86
   0  -4   7   37.69    1.29
   0  -4  -7   32.90    1.24
   0   4   7   35.56    1.18
   0   4  -7   36.61    1.27
   0   4   7   34.77    1.11
   0   4  -7   35.71    1.15
   1  -4   7   26.87    1.09
  -1  -4  -7   28.29    1.10
  -1   4  -7   29.20    0.97
   1   4   7   26.08    1.01
  -1   4  -7   27.31    1.10
   2  -4   7   15.92    0.81
  -2  -4  -7   14.37    0.75
  -2   4  -7   15.07    0.80
   2   4   7   14.87    0.73
   3  -4   7    2.55    0.34
  -3  -4  -7    1.93    0.30
   3   4   7    1.84    0.29
  -3   4  -7    2.18    0.33
   4  -4   7    5.61    0.50
  -4  -4  -7    6.63    0.51
  -4  -4  -7    6.72    0.48
  -4   4  -7    6.11    0.53
   4   4   7    6.18    0.50
   5  -4   7   18.03    0.94
  -5  -4  -7   18.32    0.88
  -5   4  -7   16.28    0.91
   5   4   7   16.57    0.85
  -6  -4  -7    0.34    0.21
   6  -4   7    0.46    0.22
   6   4   7    0.67    0.24
  -6   4  -7    0.17    0.19
  -7  -4  -7   12.16    0.81
   7  -4   7   10.36    0.79
   7   4   7   11.69    0.78
  -7   4  -7   10.53    0.79
  -9  -5   7    0.04    0.17
  -9   5   7    0.00    0.17
  -8  -5   7    0.89    0.29
   8  -5  -7    0.88    0.32
  -8   5   7    0.70    0.25
   8   5  -7    0.80    0.31
   7  -5  -7    0.45    0.20
  -7  -5   7    0.29    0.18
   7  -5  -7    0.21    0.18
   7   5  -7    0.24    0.19
  -7   5   7    0.38    0.20
  -6  -5   7    4.13    0.46
   6  -5  -7    2.89    0.37
   6  -5  -7    4.11    0.44
   6   5  -7    4.02    0.46
  -6   5   7    3.06    0.37
   5  -5  -7   11.66    0.73
   5  -5  -7   13.68    0.76
  -5  -5   7   13.50    0.78
   5   5  -7   13.24    0.79
  -5   5   7   12.37    0.68
   4  -5  -7    1.44    0.32
  -4  -5   7    0.64    0.22
   4   5  -7    1.85    0.30
  -4   5   7    1.43    0.28
   3  -5  -7    6.06    0.50
  -3  -5   7    4.71    0.45
  -3   5   7    4.84    0.41
  -3   5   7    5.09    0.45
   3   5  -7    5.54    0.43
   3   5  -7    5.81    0.49
   2  -5  -7   21.28    0.98
  -2  -5   7   19.67    0.94
   2   5  -7   19.55    0.89
  -2   5   7   22.00    0.93
   2   5  -7   22.38    0.96
  -2   5   7   20.63    0.88
  -1  -5   7    6.74    0.52
   1  -5  -7    5.92    0.49
   1   5  -7    6.66    0.49
   1   5  -7    6.08    0.49
  -1   5   7    5.79    0.45
  -1   5   7    6.23    0.46
   0  -5  -7   18.39    0.90
   0  -5   7   21.02    0.96
   0   5   7   20.09    0.85
   0   5  -7   19.35    0.86
   0   5   7   19.39    0.85
   0   5  -7   20.50    0.94
   1  -5   7   13.84    0.78
  -1  -5  -7   12.73    0.73
   1   5   7   13.38    0.69
  -1   5  -7   12.87    0.66
  -1   5  -7   12.80    0.76
   2  -5   7   20.03    0.96
  -2  -5  -7   20.14    0.93
  -2   5  -7   17.85    0.94
   2   5   7   16.35    0.81
  -3  -5  -7   10.27    0.67
   3  -5   7    9.95    0.69
   3   5   7   10.98    0.66
  -3   5  -7    9.85    0.71
   4  -5   7    1.16    0.31
  -4  -5  -7    1.13    0.32
  -4   5  -7    0.72    0.26
   4   5   7    1.52    0.34
   5  -5   7    3.61    0.46
  -5   5  -7    4.01    0.47
   5   5   7    3.35    0.40
   6  -5   7    3.95    0.50
  -6   5  -7    3.13    0.47
   6   5   7    2.72    0.42
   7  -6  -7    7.21    0.62
  -7  -6   7    8.38    0.69
   7   6  -7    8.80    0.72
   6  -6  -7    1.08    0.31
  -6  -6   7    0.57    0.25
   6   6  -7    0.81    0.30
  -6   6   7    0.76    0.26
  -6   6   7    0.99    0.27
  -5  -6   7    3.00    0.42
   5  -6  -7    2.67    0.39
   5   6  -7    2.74    0.42
  -5   6   7    3.23    0.41
  -5   6   7    3.12    0.37
  -4  -6   7   13.87    0.81
   4  -6  -7   13.58    0.80
  -4   6   7   13.55    0.72
   4   6  -7   12.07    0.79
  -4   6   7   13.89    0.82
  -3  -6   7    0.83    0.27
   3  -6  -7    0.68    0.25
  -3   6   7    0.81    0.25
   3   6  -7    0.99    0.30
  -3   6   7    0.98    0.26
  -2  -6   7   25.54    1.14
   2  -6  -7   24.84    1.13
   2   6  -7   26.70    1.11
   2   6  -7   24.26    1.10
  -2   6   7   24.27    1.01
  -2   6   7   28.30    1.14
  -1  -6   7   24.17    1.11
   1  -6  -7   26.44    1.15
  -1   6   7   24.82    1.00
   1   6  -7   25.29    1.10
  -1   6   7   24.66    1.07
   1   6  -7   26.79    1.12
   0  -6   7    4.16    0.45
   0  -6  -7    4.41    0.47
   0   6  -7    5.90    0.52
   0   6  -7    4.98    0.46
   0   6   7    6.10    0.49
   0   6   7    5.03    0.44
  -1  -6  -7    4.27    0.47
   1  -6   7    3.77    0.43
  -1   6  -7    3.95    0.41
   1   6   7    4.97    0.44
  -1   6  -7    4.94    0.50
  -2  -6  -7    9.51    0.68
   2  -6   7   10.59    0.74
  -2   6  -7   10.07    0.72
   2   6   7    9.98    0.64
   3  -6   7    1.76    0.39
  -3  -6  -7    1.32    0.31
  -3   6  -7    1.13    0.33
   3   6   7    0.96    0.28
   4  -6   7    4.74    0.52
   4   6   7    4.23    0.46
  -4   6  -7    4.78    0.54
   5  -6   7    0.43    0.23
   5   6   7    0.41    0.23
  -5   6  -7    1.14    0.35
   5  -7  -7   13.98    0.88
  -5  -7   7   13.13    0.87
  -5   7   7   12.56    0.87
   5   7  -7   12.65    0.89
  -4  -7   7    0.37    0.23
   4  -7  -7    0.26    0.23
   4   7  -7    0.19    0.21
  -4   7   7    0.67    0.28
   3  -7  -7   11.74    0.81
  -3  -7   7   10.32    0.76
  -3   7   7   12.36    0.80
   3   7  -7   12.52    0.84
   2  -7  -7    2.15    0.42
  -2  -7   7    2.96    0.43
   2   7  -7    2.76    0.39
  -2   7   7    1.68    0.38
   2   7  -7    1.90    0.39
   1  -7  -7    6.18    0.58
  -1  -7   7    4.81    0.52
  -1   7   7    6.57    0.56
   1   7  -7    4.64    0.50
   1   7  -7    4.69    0.50
   0  -7   7   25.90    1.21
   0  -7  -7   24.37    1.18
   0   7  -7   23.06    1.15
   0   7   7   24.83    1.13
   0   7  -7   25.57    1.16
  -1  -7  -7    3.43    0.47
   1  -7   7    3.14    0.43
  -1   7  -7    4.17    0.51
   2  -7   7   12.06    0.83
  -2  -7  -7   12.93    0.83
  -2   7  -7   13.55    0.89
   3  -7   7   18.00    1.05
  -3  -7  -7   18.26    1.00
  -3   7  -7   17.77    1.19
  11   0  -8    9.71    0.80
 -11   0   8    8.26    0.68
 -10   0   8    0.21    0.18
  10   0  -8    0.23    0.19
   9   0  -8    0.42    0.24
  -9   0   8    0.10    0.14
   8   0  -8    0.84    0.26
  -8   0   8    0.48    0.18
   7   0  -8   31.33    1.22
  -7   0   8   30.52    1.12
  -6   0   8   10.11    0.56
   6   0  -8   11.01    0.63
   5   0  -8    6.94    0.40
   5   0  -8    6.59    0.46
  -5   0   8    6.16    0.36
  -5   0   8    5.83    0.40
  -4   0   8  125.89    3.00
   4   0  -8  127.92    3.05
   4   0  -8  135.07    3.13
  -4   0   8  136.09    2.94
  -3   0   8   20.53    0.70
   3   0  -8   21.73    0.81
  -3   0   8   21.51    0.78
   3   0  -8   20.36    0.76
   2   0  -8   -0.04    0.06
  -2   0   8    0.11    0.08
  -2   0   8   -0.01    0.08
   2   0  -8    0.24    0.14
  -1   0   8   65.39    1.70
  -1   0   8   65.85    1.66
   1   0  -8   64.87    1.57
   1   0  -8   64.16    1.80
   0   0   8   17.75    0.69
   0   0   8   17.40    0.68
   0   0  -8   18.23    0.78
  -1   0  -8   36.51    1.25
   1   0   8   38.09    1.16
   1   0   8   37.60    1.17
   2   0   8    0.14    0.11
   2   0   8    0.10    0.10
  -2   0  -8    0.12    0.13
   3   0   8    3.33    0.33
   3   0   8    3.58    0.35
  -3   0  -8    4.31    0.41
   4   0   8    2.31    0.30
   4   0   8    2.70    0.32
  -4   0  -8    2.67    0.35
  -5   0  -8    0.12    0.16
   5   0   8    0.15    0.14
   5   0   8   -0.04    0.11
  -6   0  -8   11.23    0.74
  -6   0  -8   10.63    0.69
   6   0   8   11.92    0.70
  -7   0  -8    4.59    0.50
   7   0   8    4.68    0.48
   8   0   8    0.68    0.25
  -8   0  -8    0.80    0.29
 -11  -1   8    1.36    0.37
 -10  -1   8    3.65    0.44
  10  -1  -8    3.32    0.46
  10   1  -8    3.31    0.46
 -10   1   8    3.49    0.43
   9  -1  -8   11.42    0.77
  -9  -1   8   11.67    0.70
   9   1  -8   10.89    0.74
  -9   1   8   10.28    0.69
  -8  -1   8   32.52    1.20
   8  -1  -8   32.91    1.32
  -8   1   8   32.51    1.24
   8   1  -8   31.82    1.31
  -7  -1   8   10.96    0.60
  -7  -1   8   11.04    0.61
   7  -1  -8   12.15    0.70
   7   1  -8   11.30    0.68
  -7   1   8   10.53    0.62
  -6  -1   8    5.06    0.37
  -6  -1   8    5.40    0.40
   6  -1  -8    4.95    0.42
   6   1  -8    4.53    0.42
  -6   1   8    5.01    0.40
  -5  -1   8   16.16    0.67
   5  -1  -8   14.44    0.69
  -5  -1   8   13.63    0.62
   5  -1  -8   15.51    0.65
   5   1  -8   14.97    0.72
  -5   1   8   15.12    0.69
  -4  -1   8    0.74    0.17
   4  -1  -8    0.81    0.19
   4  -1  -8    1.19    0.23
  -4  -1   8    0.59    0.15
   4   1  -8    1.05    0.21
   4   1  -8    0.46    0.16
  -4   1   8    0.45    0.15
   3  -1  -8    9.77    0.53
  -3  -1   8    9.63    0.47
  -3  -1   8    9.55    0.48
   3  -1  -8    9.45    0.48
   3   1  -8    9.36    0.49
   3   1  -8    9.66    0.51
  -3   1   8    9.74    0.51
   2  -1  -8   35.01    1.18
  -2  -1   8   37.51    1.12
  -2  -1   8   37.00    1.08
   2  -1  -8   36.38    1.06
   2   1  -8   37.13    1.18
  -2   1   8   37.55    0.99
   2   1  -8   36.53    1.08
  -2   1   8   36.59    1.14
   1  -1  -8   23.62    0.73
  -1  -1   8   24.47    0.81
   1  -1  -8   23.80    0.92
  -1  -1   8   23.86    0.85
  -1   1   8   24.89    0.88
   1   1  -8   23.21    0.75
   1   1  -8   22.93    0.90
  -1   1   8   23.96    0.75
   0  -1   8    9.93    0.47
   0  -1  -8   10.17    0.58
   0  -1   8   10.68    0.54
   0   1  -8   10.44    0.58
   0   1   8   10.24    0.53
   0   1   8   10.46    0.48
   1  -1   8   25.54    0.95
  -1  -1  -8   26.98    1.02
   1  -1   8   26.27    0.87
   1   1   8   25.61    0.93
   1   1   8   26.54    0.89
   2  -1   8    9.29    0.49
   2  -1   8   10.52    0.58
  -2  -1  -8   10.28    0.60
   2   1   8   11.06    0.56
   2   1   8   10.51    0.56
  -2   1  -8    8.62    0.57
   3  -1   8   29.11    1.10
   3  -1   8   28.97    1.00
  -3  -1  -8   28.00    1.09
   3   1   8   26.52    1.01
   3   1   8   27.73    1.03
  -4  -1  -8   15.70    0.80
   4  -1   8   15.80    0.81
   4  -1   8   16.94    0.74
   4   1   8   16.34    0.78
  -4   1  -8   15.80    0.83
  -5  -1  -8    6.95    0.55
   5  -1   8    7.38    0.57
   5  -1   8    8.73    0.55
  -5  -1  -8    7.22    0.55
   5   1   8    8.26    0.56
  -5   1  -8    8.00    0.60
  -6  -1  -8    0.89    0.27
   6  -1   8    1.28    0.33
   6  -1   8    1.06    0.27
  -6  -1  -8    0.67    0.24
   6   1   8    0.94    0.25
  -6   1  -8    1.20    0.32
   7  -1   8    2.84    0.38
  -7  -1  -8    2.89    0.43
   7   1   8    2.37    0.36
  -7   1  -8    2.55    0.39
   8  -1   8    0.24    0.19
  -8  -1  -8   -0.11    0.17
   8   1   8    0.09    0.19
  10  -2  -8    2.59    0.43
 -10  -2   8    2.11    0.41
  10   2  -8    2.97    0.43
 -10   2   8    2.37    0.46
  -9  -2   8    4.25    0.43
   9  -2  -8    4.68    0.49
  -9  -2   8    4.21    0.44
   9   2  -8    4.06    0.47
  -9   2   8    4.65    0.48
   8  -2  -8    6.95    0.57
  -8  -2   8    8.01    0.56
  -8  -2   8    8.12    0.54
  -8   2   8    7.26    0.55
   8   2  -8    7.78    0.61
   7  -2  -8    9.26    0.62
  -7  -2   8    9.29    0.54
  -7  -2   8    8.67    0.56
   7   2  -8    9.28    0.63
  -7   2   8    8.88    0.58
   6  -2  -8   19.36    0.80
  -6  -2   8   21.55    0.81
   6  -2  -8   20.24    0.90
  -6  -2   8   20.15    0.84
   6   2  -8   21.72    0.94
  -6   2   8   19.84    0.86
  -5  -2   8    0.39    0.16
  -5  -2   8    0.24    0.11
   5  -2  -8    0.31    0.15
   5  -2  -8    0.52    0.18
   5   2  -8    0.59    0.20
  -5   2   8    0.25    0.14
  -4  -2   8   12.71    0.55
   4  -2  -8   14.17    0.65
  -4  -2   8   11.87    0.60
   4  -2  -8   12.73    0.63
   4   2  -8   12.72    0.64
   4   2  -8   12.28    0.57
  -4   2   8   12.62    0.63
   3  -2  -8   39.63    1.22
  -3  -2   8   40.23    1.25
  -3  -2   8   40.05    1.13
   3  -2  -8   38.90    1.28
   3   2  -8   41.49    1.25
  -3   2   8   40.72    1.26
   3   2  -8   40.55    1.25
  -2  -2   8   26.30    0.94
  -2  -2   8   25.66    0.81
   2  -2  -8   25.90    0.87
   2  -2  -8   24.90    0.96
   2   2  -8   25.75    0.88
   2   2  -8   26.12    0.94
  -2   2   8   26.59    0.95
   1  -2  -8    8.22    0.51
   1  -2  -8    7.43    0.38
  -1  -2   8    8.08    0.40
  -1  -2   8    7.18    0.46
   1   2  -8    8.59    0.42
  -1   2   8    8.01    0.48
   1   2  -8    7.60    0.49
   0  -2  -8   27.05    1.04
   0  -2   8   26.04    0.82
   0  -2   8   26.87    0.99
   0   2   8   26.90    0.83
   0   2  -8   27.13    1.01
   0   2   8   27.12    0.96
   1  -2   8    5.03    0.40
  -1  -2  -8    5.66    0.45
   1  -2   8    5.01    0.32
  -1   2  -8    4.21    0.39
   1   2   8    5.89    0.42
   2  -2   8    4.13    0.31
  -2  -2  -8    4.91    0.37
  -2  -2  -8    5.22    0.44
   2  -2   8    4.98    0.41
  -2   2  -8    4.81    0.44
   2   2   8    4.70    0.39
   3  -2   8   30.98    1.19
  -3  -2  -8   31.13    1.11
   3  -2   8   34.07    1.04
  -3  -2  -8   33.75    1.22
   3   2   8   31.00    1.14
  -3   2  -8   29.58    1.19
   4  -2   8    7.24    0.46
  -4  -2  -8    6.21    0.48
  -4  -2  -8    6.28    0.51
   4  -2   8    7.32    0.55
   4   2   8    6.07    0.49
  -4   2  -8    7.56    0.57
   5  -2   8    5.61    0.43
   5  -2   8    6.03    0.52
  -5  -2  -8    4.62    0.46
  -5  -2  -8    5.02    0.47
  -5   2  -8    5.27    0.50
   5   2   8    5.23    0.47
   6  -2   8    3.98    0.46
  -6  -2  -8    3.76    0.44
   6   2   8    4.42    0.46
  -6   2  -8    4.59    0.49
  -7  -2  -8    0.30    0.20
   7  -2   8    0.29    0.21
  -7   2  -8    1.02    0.33
   7   2   8    0.83    0.29
  10  -3  -8    1.74    0.40
 -10  -3   8    2.57    0.47
  10   3  -8    1.98    0.43
 -10   3   8    2.71    0.40
  -9  -3   8    2.15    0.34
   9  -3  -8    1.09    0.31
  -9   3   8    1.63    0.36
   9   3  -8    1.72    0.37
  -8  -3   8    2.00    0.34
   8  -3  -8    2.12    0.35
  -8   3   8    2.18    0.32
   8   3  -8    2.35    0.35
   7  -3  -8    1.72    0.35
  -7  -3   8    1.75    0.34
  -7   3   8    2.11    0.30
   7   3  -8    1.20    0.30
   6  -3  -8    1.78    0.26
  -6  -3   8    1.59    0.31
   6  -3  -8    1.72    0.29
   6   3  -8    1.19    0.27
  -6   3   8    1.41    0.29
   5  -3  -8   25.74    0.99
  -5  -3   8   25.25    1.01
   5  -3  -8   25.06    1.02
  -5   3   8   26.09    1.00
   5   3  -8   25.00    1.02
  -4  -3   8   22.50    0.92
   4  -3  -8   22.35    0.91
   4  -3  -8   23.65    0.94
  -4   3   8   22.06    0.90
   4   3  -8   22.32    0.84
   4   3  -8   21.59    0.90
   3  -3  -8   27.98    1.06
   3  -3  -8   27.54    0.99
  -3  -3   8   27.12    1.03
   3   3  -8   28.29    1.00
   3   3  -8   29.31    1.04
  -3   3   8   28.79    1.03
   2  -3  -8  158.48    3.57
  -2  -3   8  155.85    3.66
   2  -3  -8  155.34    3.73
   2   3  -8  154.41    3.58
   2   3  -8  153.19    3.65
  -2   3   8  152.97    3.58
   1  -3  -8    2.55    0.32
  -1  -3   8    3.04    0.33
   1   3  -8    2.79    0.27
  -1   3   8    2.48    0.30
   1   3  -8    3.34    0.34
   0  -3   8    6.84    0.49
   0  -3  -8    7.05    0.50
   0   3   8    6.88    0.47
   0   3  -8    7.61    0.52
   1  -3   8    9.37    0.59
  -1  -3  -8    9.97    0.61
   1   3   8   11.01    0.61
  -1   3  -8   10.41    0.63
  -2  -3  -8    4.52    0.42
   2  -3   8    3.89    0.39
  -2   3  -8    4.57    0.43
   2   3   8    4.31    0.39
   3  -3   8    5.21    0.47
  -3  -3  -8    5.38    0.47
  -3  -3  -8    4.46    0.38
  -3   3  -8    5.26    0.49
   3   3   8    5.47    0.45
   4  -3   8    4.20    0.44
  -4  -3  -8    4.68    0.41
  -4  -3  -8    4.88    0.46
  -4   3  -8    4.73    0.47
   4   3   8    5.17    0.46
  -5  -3  -8    0.40    0.21
   5  -3   8    0.27    0.19
  -5  -3  -8    0.55    0.22
   5   3   8    0.58    0.22
  -5   3  -8    0.61    0.26
  -6  -3  -8   13.08    0.79
   6  -3   8   13.35    0.83
   6   3   8   11.75    0.76
  -6   3  -8   12.94    0.84
  -7  -3  -8    2.47    0.42
   7  -3   8    2.64    0.42
  -7   3  -8    3.05    0.46
   7   3   8    2.23    0.44
  -9  -4   8    0.14    0.22
   9  -4  -8    0.20    0.19
   9   4  -8    0.11    0.19
  -9   4   8    0.07    0.16
   8  -4  -8    0.04    0.14
  -8  -4   8    0.18    0.17
   8   4  -8    0.27    0.20
  -8   4   8    0.17    0.15
   7  -4  -8    0.44    0.21
  -7  -4   8    0.30    0.19
   7   4  -8    0.39    0.22
  -7   4   8    0.53    0.21
  -6  -4   8   23.43    1.03
   6  -4  -8   20.59    0.94
   6  -4  -8   20.25    0.98
   6   4  -8   22.41    1.03
  -6   4   8   21.79    0.96
  -5  -4   8    0.31    0.18
   5  -4  -8    0.39    0.18
   5  -4  -8    0.38    0.18
   5   4  -8    0.61    0.21
  -5   4   8    0.32    0.16
   4  -4  -8    1.69    0.27
   4  -4  -8    2.22    0.30
  -4  -4   8    1.55    0.26
   4   4  -8    2.17    0.32
  -4   4   8    1.69    0.26
   3  -4  -8    8.57    0.54
   3  -4  -8    9.09    0.58
  -3  -4   8    9.29    0.59
  -3   4   8    8.83    0.55
   3   4  -8    8.15    0.52
   3   4  -8    7.92    0.54
   2  -4  -8    7.78    0.56
  -2  -4   8    7.18    0.52
   2   4  -8    8.56    0.54
  -2   4   8    8.89    0.55
  -2   4   8    8.57    0.52
   2   4  -8    8.25    0.53
  -1  -4   8    2.22    0.31
   1  -4  -8    2.27    0.31
  -1   4   8    2.59    0.28
   1   4  -8    2.64    0.30
  -1   4   8    3.12    0.35
   1   4  -8    2.79    0.33
   0  -4  -8    5.97    0.50
   0  -4   8    5.85    0.48
   0   4  -8    6.23    0.46
   0   4  -8    6.30    0.50
   0   4   8    7.16    0.48
   1  -4   8    5.70    0.49
  -1  -4  -8    5.42    0.48
  -1   4  -8    5.31    0.48
   1   4   8    5.20    0.44
  -2  -4  -8    5.30    0.48
   2  -4   8    5.95    0.50
  -2   4  -8    5.39    0.50
   2   4   8    5.37    0.45
   3  -4   8    7.09    0.57
  -3  -4  -8    6.95    0.55
  -3   4  -8    7.93    0.62
   3   4   8    7.68    0.55
  -4  -4  -8    0.10    0.14
   4  -4   8    0.14    0.15
  -4   4  -8    0.28    0.21
   4   4   8    0.18    0.17
   5  -4   8    5.25    0.54
  -5   4  -8    4.97    0.53
   5   4   8    4.34    0.47
  -6  -4  -8    3.17    0.43
   6  -4   8    3.15    0.46
   6   4   8    2.96    0.42
  -6   4  -8    4.06    0.51
  -8  -5   8    1.29    0.35
   8  -5  -8    1.17    0.34
  -8   5   8    0.93    0.28
   8   5  -8    1.84    0.43
   7  -5  -8    1.29    0.32
  -7  -5   8    0.90    0.27
   7  -5  -8    0.86    0.28
   7   5  -8    0.84    0.28
  -7   5   8    1.35    0.34
   6  -5  -8    2.59    0.38
   6  -5  -8    3.30    0.40
  -6  -5   8    2.69    0.39
  -6   5   8    2.80    0.36
   6   5  -8    2.54    0.40
   5  -5  -8    4.92    0.47
   5  -5  -8    4.44    0.47
  -5  -5   8    4.38    0.47
   5   5  -8    5.41    0.51
  -5   5   8    4.48    0.43
   4  -5  -8   12.42    0.73
  -4  -5   8   12.39    0.75
   4   5  -8   12.42    0.75
  -4   5   8   12.37    0.70
   3  -5  -8    8.99    0.63
  -3  -5   8    8.34    0.60
  -3   5   8    7.96    0.56
   3   5  -8    9.72    0.59
  -3   5   8    9.02    0.60
   3   5  -8    7.97    0.59
   2  -5  -8   40.21    1.49
  -2  -5   8   40.88    1.47
   2   5  -8   41.91    1.43
  -2   5   8   39.69    1.39
  -2   5   8   42.83    1.42
   2   5  -8   41.17    1.44
  -1  -5   8   20.21    0.98
   1  -5  -8   20.13    0.97
   1   5  -8   21.52    0.93
  -1   5   8   20.14    0.90
  -1   5   8   21.64    0.90
   1   5  -8   21.14    0.97
   0  -5  -8    1.03    0.29
   0  -5   8    1.54    0.33
   0   5  -8    1.76    0.32
   0   5   8    1.22    0.27
   0   5  -8    1.64    0.35
   1  -5   8   13.19    0.79
  -1  -5  -8   12.41    0.76
   1   5   8   12.40    0.70
  -1   5  -8   12.11    0.77
   2  -5   8   15.73    0.89
  -2  -5  -8   14.49    0.83
   2   5   8   15.44    0.80
  -2   5  -8   14.74    0.87
  -3  -5  -8    0.15    0.19
   3  -5   8    0.20    0.17
  -3   5  -8   -0.05    0.13
   3   5   8    0.16    0.15
  -4  -5  -8    9.93    0.70
   4  -5   8   11.45    0.78
   4   5   8   10.64    0.71
  -4   5  -8   11.34    0.79
   5  -5   8   -0.05    0.14
   5   5   8   -0.12    0.15
  -5   5  -8    0.20    0.21
   7  -6  -8    3.50    0.46
  -7  -6   8    3.22    0.48
   7   6  -8    3.16    0.47
  -7   6   8    3.24    0.42
  -6  -6   8    9.58    0.74
   6  -6  -8    9.84    0.72
  -6   6   8    9.29    0.72
   6   6  -8    9.89    0.77
  -6   6   8    8.58    0.63
   5  -6  -8    0.00    0.17
  -5  -6   8    0.19    0.18
  -5   6   8   -0.06    0.14
   5   6  -8    0.12    0.19
  -5   6   8    0.05    0.16
  -4  -6   8    6.61    0.59
   4  -6  -8    8.71    0.65
   4   6  -8    7.14    0.61
  -4   6   8    8.01    0.63
  -4   6   8    7.56    0.57
   3  -6  -8    8.57    0.66
  -3  -6   8    8.65    0.66
  -3   6   8    9.23    0.62
   3   6  -8    8.14    0.64
  -3   6   8    7.94    0.62
   2  -6  -8    8.76    0.67
  -2  -6   8    9.34    0.68
   2   6  -8    9.71    0.67
  -2   6   8   10.12    0.66
   2   6  -8    9.70    0.68
  -2   6   8    8.89    0.61
  -1  -6   8    0.42    0.23
   1  -6  -8    0.60    0.23
  -1   6   8    0.39    0.19
   1   6  -8    0.54    0.23
   1   6  -8    0.63    0.26
  -1   6   8    1.11    0.28
   0  -6   8   13.44    0.83
   0  -6  -8   14.93    0.88
   0   6  -8   13.04    0.82
   0   6   8   13.78    0.76
   1  -6   8    1.25    0.33
  -1  -6  -8    1.22    0.33
  -1   6  -8    0.99    0.32
   1   6   8    1.15    0.29
  -2  -6  -8    4.09    0.47
   2  -6   8    4.43    0.50
   2   6   8    5.21    0.49
  -2   6  -8    5.38    0.57
   3  -6   8    7.17    0.64
  -3  -6  -8    7.01    0.62
   3   6   8    7.70    0.60
  -3   6  -8    6.03    0.61
   4  -6   8    0.57    0.28
   4   6   8    0.22    0.17
  -4   6  -8    0.63    0.29
  -4  -7   8    4.25    0.51
   4  -7  -8    3.78    0.49
  -4   7   8    4.32    0.52
   4   7  -8    3.86    0.53
   3  -7  -8    0.68    0.29
  -3  -7   8    0.38    0.21
  -3   7   8    0.66    0.25
   3   7  -8    0.93    0.34
   2  -7  -8    7.75    0.66
  -2  -7   8    7.53    0.67
   2   7  -8    8.19    0.66
   2   7  -8    8.69    0.69
  -2   7   8    8.39    0.67
   1  -7  -8    4.97    0.55
  -1  -7   8    5.90    0.59
   1   7  -8    4.83    0.52
   1   7  -8    4.29    0.49
   0  -7  -8    1.75    0.39
   0  -7   8    1.60    0.39
   0   7  -8    3.01    0.46
  -1  -7  -8    7.78    0.67
   1  -7   8    8.25    0.71
  -1   7  -8    7.42    0.68
  10   0  -9    4.72    0.54
 -10   0   9    4.37    0.49
  -9   0   9    2.67    0.39
   9   0  -9    2.50    0.40
  -8   0   9    4.12    0.42
   8   0  -9    3.52    0.42
  -7   0   9    0.02    0.11
   7   0  -9    0.11    0.13
   6   0  -9    2.77    0.34
  -6   0   9    3.04    0.32
   5   0  -9    1.98    0.24
   5   0  -9    1.63    0.26
  -5   0   9    1.72    0.25
  -4   0   9    9.65    0.53
   4   0  -9    9.69    0.54
   4   0  -9    9.35    0.52
  -3   0   9    9.74    0.52
   3   0  -9   10.01    0.56
  -3   0   9    9.89    0.47
   3   0  -9   10.01    0.51
   2   0  -9   33.25    1.18
   2   0  -9   34.43    1.04
  -2   0   9   36.77    1.14
  -2   0   9   36.18    1.07
  -1   0   9   10.31    0.53
  -1   0   9    9.73    0.49
   1   0  -9    8.88    0.55
   0   0   9    0.29    0.14
   0   0   9    0.58    0.16
   0   0  -9    0.31    0.16
  -1   0  -9    6.61    0.50
   1   0   9    5.50    0.40
   1   0   9    5.67    0.41
   2   0   9    0.05    0.11
  -2   0  -9    0.26    0.17
   2   0   9    0.11    0.13
   3   0   9    2.18    0.28
  -3   0  -9    2.12    0.32
   3   0   9    2.00    0.28
  -4   0  -9    0.87    0.26
   4   0   9    1.92    0.29
   4   0   9    1.83    0.29
  -5   0  -9    2.00    0.38
   5   0   9    1.78    0.29
   5   0   9    2.43    0.35
  -6   0  -9   26.88    1.23
  -6   0  -9   26.98    1.20
   6   0   9   28.58    1.17
  -7   0  -9    6.11    0.60
   7   0   9    6.93    0.59
  10  -1  -9    6.12    0.62
 -10  -1   9    6.29    0.56
  10   1  -9    5.81    0.59
 -10   1   9    6.48    0.58
   9  -1  -9    5.78    0.56
  -9  -1   9    6.09    0.53
  -9   1   9    5.23    0.51
   9   1  -9    4.76    0.52
   8  -1  -9    1.37    0.33
  -8  -1   9    2.33    0.32
  -8   1   9    1.87    0.31
   8   1  -9    1.63    0.36
  -7  -1   9    4.85    0.41
   7  -1  -9    3.85    0.42
   7   1  -9    4.25    0.45
  -7   1   9    4.92    0.43
  -6  -1   9   27.68    0.98
   6  -1  -9   26.30    1.07
  -6  -1   9   25.23    0.96
  -6   1   9   23.93    0.99
   6   1  -9   26.56    1.08
  -5  -1   9    6.33    0.41
   5  -1  -9    6.01    0.42
  -5  -1   9    5.34    0.39
   5  -1  -9    5.10    0.41
  -5   1   9    5.18    0.41
   5   1  -9    5.92    0.45
   4  -1  -9   13.67    0.67
  -4  -1   9   14.64    0.65
  -4  -1   9   15.38    0.66
   4  -1  -9   14.39    0.67
   4   1  -9   16.12    0.72
   4   1  -9   15.06    0.68
  -4   1   9   15.20    0.70
  -3  -1   9   39.04    1.19
  -3  -1   9   35.98    1.14
   3  -1  -9   36.99    1.26
   3  -1  -9   38.31    1.18
   3   1  -9   39.07    1.25
  -3   1   9   39.32    1.24
   3   1  -9   38.36    1.20
   2  -1  -9    2.26    0.30
   2  -1  -9    2.77    0.25
  -2  -1   9    2.85    0.27
  -2  -1   9    2.67    0.27
  -2   1   9    2.14    0.27
   2   1  -9    2.31    0.24
   2   1  -9    2.64    0.31
  -1  -1   9   20.52    0.81
   1  -1  -9   20.95    0.90
  -1  -1   9   21.78    0.79
  -1   1   9   19.75    0.83
  -1   1   9   21.02    0.73
   1   1  -9   21.00    0.88
   0  -1   9    8.81    0.51
   0  -1   9    8.55    0.46
   0   1   9    8.43    0.45
   0   1  -9    8.77    0.56
   0   1   9    8.97    0.52
   1  -1   9    2.41    0.29
  -1  -1  -9    2.90    0.34
   1  -1   9    2.81    0.28
   1   1   9    2.88    0.28
  -1   1  -9    2.29    0.31
   1   1   9    2.32    0.28
  -2  -1  -9   24.11    1.02
   2  -1   9   23.30    0.87
   2  -1   9   22.93    0.95
  -2   1  -9   21.50    0.99
   2   1   9   24.20    0.95
   2   1   9   22.02    0.89
   3  -1   9   21.81    0.96
  -3  -1  -9   22.84    1.01
   3  -1   9   21.05    0.86
   3   1   9   21.40    0.92
  -3   1  -9   22.37    1.02
   3   1   9   22.28    0.93
   4  -1   9    2.10    0.29
  -4  -1  -9    2.51    0.36
   4  -1   9    2.12    0.33
   4   1   9    2.29    0.31
  -4   1  -9    2.24    0.42
   5  -1   9   44.56    1.47
  -5  -1  -9   43.29    1.56
  -5  -1  -9   43.98    1.57
   5  -1   9   43.83    1.60
  -5   1  -9   42.80    1.60
   5   1   9   45.48    1.53
   6  -1   9    0.13    0.19
   6  -1   9    0.11    0.15
  -6  -1  -9    0.46    0.24
  -6  -1  -9    0.67    0.26
  -6   1  -9    0.13    0.19
   6   1   9    0.21    0.20
   7  -1   9    1.34    0.33
  -7  -1  -9    1.44    0.37
   7   1   9    2.21    0.44
  -7   1  -9    1.73    0.38
 -10  -2   9    0.00    0.16
  10  -2  -9    0.11    0.18
 -10   2   9    0.05    0.19
  10   2  -9   -0.08    0.17
  -9  -2   9    6.37    0.53
   9  -2  -9    6.93    0.62
   9   2  -9    6.79    0.62
  -9   2   9    7.12    0.60
   8  -2  -9    6.31    0.56
  -8  -2   9    6.31    0.51
  -8  -2   9    6.30    0.50
   8   2  -9    4.83    0.52
  -8   2   9    5.62    0.50
   7  -2  -9    4.76    0.47
  -7  -2   9    6.63    0.49
  -7  -2   9    5.39    0.43
  -7   2   9    6.18    0.50
   7   2  -9    5.82    0.52
  -6  -2   9    2.53    0.28
  -6  -2   9    1.85    0.28
   6  -2  -9    2.29    0.32
   6  -2  -9    2.64    0.30
   6   2  -9    2.53    0.32
  -6   2   9    3.00    0.35
  -5  -2   9    3.82    0.35
   5  -2  -9    3.26    0.34
  -5  -2   9    3.76    0.32
   5  -2  -9    4.22    0.37
   5   2  -9    3.84    0.37
  -5   2   9    3.04    0.35
   4  -2  -9   22.75    0.92
  -4  -2   9   23.52    0.84
   4  -2  -9   23.14    0.91
  -4  -2   9   24.43    0.93
   4   2  -9   22.68    0.92
   4   2  -9   23.91    0.90
  -4   2   9   23.25    0.93
  -3  -2   9   12.42    0.62
   3  -2  -9   12.41    0.65
   3  -2  -9   12.17    0.59
  -3  -2   9   11.38    0.53
  -3   2   9   12.07    0.64
   3   2  -9   12.07    0.60
   3   2  -9   11.34    0.61
  -2  -2   9   30.46    0.95
   2  -2  -9   30.99    0.98
  -2  -2   9   30.99    1.09
   2  -2  -9   29.86    1.13
   2   2  -9   30.21    1.00
   2   2  -9   28.07    1.07
  -2   2   9   29.14    1.07
  -1  -2   9   24.64    0.97
  -1  -2   9   24.85    0.83
   1  -2  -9   25.72    1.03
  -1   2   9   25.98    0.99
   1   2  -9   26.06    1.01
   0  -2  -9   24.17    1.01
   0  -2   9   23.90    0.81
   0  -2   9   22.69    0.94
   0   2  -9   23.17    0.98
   0   2   9   22.99    0.92
  -1  -2  -9   42.06    1.46
   1  -2   9   42.09    1.41
   1  -2   9   41.54    1.21
  -1   2  -9   41.81    1.44
   1   2   9   41.50    1.37
  -2  -2  -9    8.00    0.57
   2  -2   9    6.75    0.43
   2  -2   9    7.55    0.54
  -2  -2  -9    7.14    0.46
   2   2   9    7.03    0.51
  -2   2  -9    6.83    0.54
  -3  -2  -9    7.20    0.49
  -3  -2  -9    5.89    0.51
   3  -2   9    6.10    0.51
  -3   2  -9    7.87    0.59
   3   2   9    7.19    0.52
   4  -2   9    8.63    0.62
  -4  -2  -9    7.97    0.60
  -4  -2  -9    8.85    0.59
  -4   2  -9    9.11    0.66
   4   2   9    8.03    0.58
  -5  -2  -9   11.75    0.74
  -5  -2  -9   10.87    0.71
   5  -2   9   10.41    0.73
   5   2   9   10.94    0.70
  -5   2  -9   10.18    0.73
  -6  -2  -9   15.83    0.91
   6  -2   9   15.44    0.93
  -6   2  -9   15.81    0.94
   6   2   9   14.33    0.86
  -7  -2  -9    7.19    0.64
   7   2   9    6.94    0.68
  -7   2  -9    6.61    0.63
   9  -3  -9    0.47    0.22
  -9  -3   9    0.32    0.22
   9   3  -9    0.32    0.20
  -9   3   9    0.66    0.26
  -8  -3   9    0.85    0.28
   8  -3  -9    0.88    0.28
   8   3  -9    0.11    0.17
  -8   3   9    0.42    0.21
  -7  -3   9   17.75    0.88
   7  -3  -9   17.95    0.92
   7   3  -9   15.65    0.89
   6  -3  -9    8.98    0.57
   6  -3  -9    9.12    0.61
  -6  -3   9    9.78    0.62
  -6   3   9    9.07    0.60
   6   3  -9    8.66    0.61
   5  -3  -9    9.64    0.59
   5  -3  -9    8.97    0.59
  -5  -3   9    8.91    0.57
   5   3  -9    9.64    0.61
  -5   3   9    8.65    0.57
   4  -3  -9   26.84    1.08
  -4  -3   9   28.02    1.08
   4  -3  -9   27.10    1.04
  -4   3   9   28.39    1.07
   4   3  -9   27.85    1.07
  -3  -3   9    8.86    0.57
   3  -3  -9    8.83    0.52
   3  -3  -9    8.75    0.58
   3   3  -9    8.34    0.52
   3   3  -9    9.37    0.54
  -3   3   9    8.22    0.54
  -2  -3   9   19.30    0.88
   2  -3  -9   20.19    0.92
   2  -3  -9   20.51    0.79
  -2   3   9   19.23    0.87
   2   3  -9   20.69    0.82
   2   3  -9   21.40    0.89
  -1  -3   9    0.80    0.23
   1  -3  -9    1.00    0.26
   1   3  -9    1.26    0.27
  -1   3   9    1.12    0.24
   0  -3   9    4.93    0.44
   0  -3  -9    6.49    0.51
   0   3  -9    4.40    0.44
   0   3   9    4.94    0.42
   1  -3   9    0.80    0.24
  -1  -3  -9    0.73    0.24
  -1   3  -9    1.56    0.34
   1   3   9    1.16    0.27
   2  -3   9    3.22    0.38
  -2  -3  -9    2.14    0.32
  -2   3  -9    2.51    0.37
   2   3   9    2.05    0.30
   3  -3   9    1.19    0.30
  -3  -3  -9    0.42    0.22
   3   3   9    1.30    0.30
  -3   3  -9    1.00    0.29
  -4  -3  -9    5.77    0.53
  -4  -3  -9    5.40    0.46
   4  -3   9    5.98    0.55
  -4   3  -9    5.39    0.54
   4   3   9    4.50    0.47
  -5  -3  -9    1.16    0.29
   5  -3   9    0.27    0.20
  -5  -3  -9    0.30    0.21
   5   3   9    0.46    0.23
  -5   3  -9    0.41    0.25
  -6  -3  -9    0.06    0.16
   6  -3   9   -0.03    0.15
  -6   3  -9    0.24    0.22
   6   3   9    0.32    0.23
  -9  -4   9    0.96    0.31
   9  -4  -9    1.27    0.39
  -9   4   9    1.42    0.38
  -8  -4   9    3.22    0.44
   8  -4  -9    3.42    0.45
   8   4  -9    3.00    0.44
  -8   4   9    3.15    0.43
  -7  -4   9    0.36    0.20
   7  -4  -9    0.95    0.30
   7   4  -9    0.48    0.24
  -7   4   9    0.30    0.17
   6  -4  -9    1.38    0.31
   6  -4  -9    1.46    0.32
  -6  -4   9    1.35    0.32
   6   4  -9    2.08    0.33
  -6   4   9    1.43    0.30
  -5  -4   9    0.04    0.15
   5  -4  -9   -0.01    0.11
   5  -4  -9   -0.11    0.10
  -5   4   9    0.24    0.14
   5   4  -9    0.12    0.14
   4  -4  -9    0.27    0.16
   4  -4  -9    0.74    0.22
  -4  -4   9    0.20    0.17
  -4   4   9    0.23    0.15
   4   4  -9    0.39    0.19
  -3  -4   9    9.68    0.63
   3  -4  -9    9.31    0.58
   3  -4  -9    9.39    0.63
  -3   4   9    8.80    0.59
   3   4  -9    9.49    0.60
   3   4  -9    9.18    0.58
   2  -4  -9    5.41    0.48
  -2  -4   9    5.92    0.49
  -2   4   9    5.18    0.42
   2   4  -9    5.59    0.46
   2   4  -9    5.70    0.45
  -2   4   9    5.69    0.47
   1  -4  -9    2.31    0.33
  -1  -4   9    1.89    0.31
   1   4  -9    1.90    0.30
  -1   4   9    1.78    0.29
   0  -4  -9    3.73    0.43
   0  -4   9    2.03    0.31
   0   4  -9    2.50    0.36
   0   4   9    2.83    0.34
   1  -4   9   12.01    0.74
  -1  -4  -9   12.73    0.76
  -1   4  -9   11.82    0.74
   1   4   9   12.83    0.73
   2  -4   9    5.44    0.52
  -2  -4  -9    4.71    0.47
   2   4   9    4.63    0.44
  -2   4  -9    5.19    0.52
   3  -4   9   14.05    0.84
  -3  -4  -9   13.29    0.80
  -3   4  -9   13.64    0.85
   3   4   9   11.70    0.72
   4  -4   9    4.68    0.50
  -4  -4  -9    4.32    0.49
   4   4   9    4.02    0.45
  -4   4  -9    5.37    0.56
   5  -4   9    0.91    0.32
   5   4   9    1.05    0.32
  -5   4  -9    0.12    0.20
  -8  -5   9    0.77    0.29
   8  -5  -9    0.54    0.29
  -8   5   9    0.39    0.23
  -7  -5   9    6.42    0.60
   7  -5  -9    6.01    0.55
   7  -5  -9    5.95    0.57
  -7   5   9    4.97    0.51
   7   5  -9    6.22    0.60
   6  -5  -9    1.83    0.38
   6  -5  -9    1.68    0.36
  -6  -5   9    2.02    0.34
  -6   5   9    2.77    0.36
   6   5  -9    2.73    0.42
  -5  -5   9    0.87    0.27
   5  -5  -9    1.21    0.31
   5  -5  -9    1.63    0.33
   5   5  -9    1.55    0.35
  -5   5   9    1.01    0.27
  -4  -5   9    5.54    0.51
   4  -5  -9    5.37    0.52
  -4   5   9    5.27    0.48
   4   5  -9    5.92    0.53
   3  -5  -9    6.59    0.57
  -3  -5   9    7.31    0.58
  -3   5   9    6.46    0.53
  -3   5   9    7.03    0.55
   3   5  -9    6.75    0.55
   3   5  -9    6.27    0.53
  -2  -5   9   16.75    0.90
   2  -5  -9   16.66    0.89
  -2   5   9   16.28    0.81
   2   5  -9   17.75    0.88
   2   5  -9   15.39    0.82
  -2   5   9   15.55    0.83
  -1  -5   9   10.23    0.70
   1  -5  -9    9.80    0.69
   1   5  -9   11.22    0.71
  -1   5   9   11.13    0.67
   0  -5  -9    3.20    0.42
   0  -5   9    3.67    0.43
   0   5  -9    3.06    0.40
   0   5   9    3.49    0.40
   1  -5   9    0.08    0.13
  -1  -5  -9    0.18    0.19
   1   5   9    0.30    0.18
  -1   5  -9    0.12    0.16
  -2  -5  -9    1.78    0.37
   2  -5   9    2.80    0.40
   2   5   9    2.88    0.38
  -2   5  -9    2.32    0.38
  -3  -5  -9    0.69    0.29
   3  -5   9    1.35    0.37
   3   5   9    0.87    0.27
  -3   5  -9    0.84    0.29
  -4  -5  -9    2.06    0.42
   4  -5   9    1.63    0.39
  -4   5  -9    1.60    0.42
   4   5   9    1.58    0.37
  -6  -6   9    0.54    0.27
   6  -6  -9    1.13    0.33
   6   6  -9    0.73    0.32
  -6   6   9    0.44    0.22
  -6   6   9    0.82    0.30
  -5  -6   9    4.54    0.52
   5  -6  -9    5.34    0.55
   5   6  -9    5.20    0.57
  -5   6   9    4.83    0.48
  -5   6   9    5.61    0.56
  -4  -6   9    1.87    0.41
   4  -6  -9    1.13    0.32
   4   6  -9    2.03    0.41
  -4   6   9    2.25    0.41
  -4   6   9    1.54    0.34
  -3  -6   9    1.19    0.33
   3  -6  -9    0.86    0.31
  -3   6   9    1.09    0.32
  -3   6   9    0.92    0.29
   3   6  -9    0.96    0.30
   2  -6  -9   15.44    0.94
  -2  -6   9   17.44    0.98
   2   6  -9   19.67    0.98
   2   6  -9   18.64    0.96
  -2   6   9   18.90    0.93
  -1  -6   9   10.70    0.76
   1  -6  -9    9.82    0.74
  -1   6   9    9.88    0.67
   1   6  -9    9.79    0.70
   0  -6  -9    5.66    0.57
   0  -6   9    5.94    0.58
   0   6   9    6.40    0.56
   0   6  -9    7.04    0.62
  -1  -6  -9    9.67    0.74
   1  -6   9    9.74    0.74
   1   6   9    9.52    0.68
  -1   6  -9    9.34    0.73
   2  -6   9    2.91    0.43
  -2  -6  -9    3.12    0.45
  -2   6  -9    3.89    0.52
   2   6   9    2.51    0.40
   3  -6   9    0.66    0.30
  -3  -6  -9    1.31    0.35
   3   6   9    0.51    0.24
   2   7  -9   -0.03    0.17
   1   7  -9    4.95    0.56
 -10   0  10    0.21    0.20
  10   0 -10    0.55    0.26
  -9   0  10    0.09    0.17
   9   0 -10    0.68    0.28
  -8   0  10    1.25    0.30
   8   0 -10    0.71    0.27
  -7   0  10    3.73    0.39
   7   0 -10    3.35    0.41
  -6   0  10    1.22    0.26
   6   0 -10    1.55    0.33
   5   0 -10    0.20    0.12
   5   0 -10    0.05    0.10
  -5   0  10   -0.09    0.08
   4   0 -10   25.31    0.97
  -4   0  10   25.97    0.98
   4   0 -10   26.94    1.01
   3   0 -10   39.25    1.31
  -3   0  10   36.53    1.22
   3   0 -10   35.62    1.16
  -2   0  10    0.60    0.16
  -2   0  10    0.92    0.23
   2   0 -10    0.73    0.21
   1   0 -10    4.53    0.42
  -1   0  10    5.23    0.40
  -1   0  10    4.75    0.36
   0   0  10    5.62    0.40
   0   0 -10    5.76    0.48
   0   0  10    4.67    0.39
   1   0  10    0.92    0.23
   1   0  10    1.09    0.24
  -1   0 -10    1.07    0.28
  -2   0 -10    3.32    0.39
   2   0  10    4.21    0.38
   2   0  10    3.97    0.39
   3   0  10    0.09    0.13
  -3   0 -10   -0.01    0.15
   3   0  10    0.39    0.18
   4   0  10   63.56    1.92
   4   0  10   62.66    1.99
  -4   0 -10   64.15    2.06
   5   0  10    3.27    0.42
  -5   0 -10    4.36    0.49
   5   0  10    4.64    0.47
  -6   0 -10    3.69    0.47
  -6   0 -10    2.42    0.40
   6   0  10    2.97    0.40
 -10  -1  10    0.16    0.19
  10  -1 -10    0.04    0.20
  10   1 -10    0.75    0.30
 -10   1  10    0.28    0.22
  -9  -1  10    3.13    0.40
   9  -1 -10    2.73    0.41
   9   1 -10    3.05    0.42
  -9   1  10    3.21    0.42
   8  -1 -10   21.56    1.07
  -8  -1  10   22.04    0.98
  -8   1  10   21.76    1.01
   8   1 -10   21.63    1.08
   7  -1 -10    3.99    0.44
  -7  -1  10    5.05    0.43
  -7   1  10    4.72    0.46
   7   1 -10    4.09    0.44
  -6  -1  10    0.20    0.14
   6  -1 -10    0.43    0.20
  -6   1  10    0.76    0.21
   6   1 -10    0.10    0.13
  -5  -1  10   19.08    0.82
   5  -1 -10   19.68    0.86
   5  -1 -10   18.73    0.82
  -5   1  10   18.75    0.85
   5   1 -10   19.55    0.88
  -4  -1  10    1.30    0.22
  -4  -1  10    1.58    0.23
   4  -1 -10    1.77    0.26
   4  -1 -10    1.42    0.28
   4   1 -10    1.70    0.26
  -4   1  10    1.61    0.26
   4   1 -10    1.79    0.26
  -3  -1  10    8.62    0.50
   3  -1 -10    8.02    0.54
  -3  -1  10    7.38    0.46
   3  -1 -10    7.77    0.45
   3   1 -10    7.10    0.46
   3   1 -10    6.45    0.48
  -3   1  10    7.73    0.50
  -2  -1  10    4.95    0.39
   2  -1 -10    4.87    0.44
  -2  -1  10    4.55    0.36
   2   1 -10    4.77    0.42
  -2   1  10    5.37    0.42
   1  -1 -10    2.87    0.35
  -1  -1  10    2.30    0.27
  -1  -1  10    2.26    0.28
  -1   1  10    2.01    0.27
   1   1 -10    2.29    0.32
   0  -1  10   26.20    1.00
   0  -1  10   24.26    0.91
   0  -1 -10   26.48    1.10
   0   1  10   25.14    0.92
   0   1  10   26.22    1.00
   0   1 -10   25.48    1.07
  -1  -1 -10   16.84    0.86
   1  -1  10   15.65    0.72
   1  -1  10   16.19    0.78
   1   1  10   17.22    0.80
  -1   1 -10   14.67    0.80
   1   1  10   17.91    0.75
   2  -1  10    6.86    0.52
   2  -1  10    7.19    0.48
  -2  -1 -10    8.24    0.60
   2   1  10    7.53    0.52
   2   1  10    8.49    0.53
  -2   1 -10    7.82    0.59
   3  -1  10   10.14    0.67
   3  -1  10   11.80    0.64
  -3  -1 -10   11.63    0.73
   3   1  10   11.47    0.67
  -3   1 -10   12.21    0.76
   3   1  10   11.50    0.67
  -4  -1 -10   11.97    0.76
   4  -1  10   12.80    0.69
   4  -1  10   11.92    0.75
  -4   1 -10   12.00    0.78
   4   1  10   11.60    0.71
   5  -1  10    5.15    0.47
  -5  -1 -10    5.47    0.53
  -5  -1 -10    5.85    0.55
   5  -1  10    5.18    0.53
  -5   1 -10    5.64    0.56
   5   1  10    5.28    0.51
   6  -1  10   10.48    0.70
  -6  -1 -10   10.28    0.75
   6  -1  10   11.43    0.81
  -6  -1 -10    8.98    0.72
   6   1  10   11.44    0.75
  -6   1 -10   10.52    0.78
  -9  -2  10    1.26    0.31
   9  -2 -10    0.79    0.28
   9   2 -10    1.02    0.34
  -9   2  10    0.80    0.25
   8  -2 -10    5.19    0.53
  -8  -2  10    4.37    0.43
  -8   2  10    5.27    0.50
   8   2 -10    5.27    0.54
   7  -2 -10   17.34    0.90
  -7  -2  10   15.72    0.81
  -7  -2  10   17.08    0.79
   7   2 -10   17.52    0.92
  -7   2  10   16.02    0.86
  -6  -2  10   11.94    0.66
   6  -2 -10   12.19    0.71
  -6  -2  10   12.64    0.65
  -6   2  10   11.84    0.70
   6   2 -10   12.18    0.73
   5  -2 -10    9.61    0.59
  -5  -2  10    8.62    0.55
   5  -2 -10    9.04    0.58
  -5  -2  10    8.85    0.52
   5   2 -10    8.78    0.58
  -5   2  10    9.56    0.60
   4  -2 -10   43.35    1.40
  -4  -2  10   44.70    1.33
   4  -2 -10   44.01    1.48
  -4  -2  10   47.21    1.46
  -4   2  10   45.22    1.47
   4   2 -10   43.40    1.43
   4   2 -10   44.87    1.43
   3  -2 -10   43.55    1.32
   3  -2 -10   43.12    1.45
  -3  -2  10   42.98    1.40
  -3  -2  10   41.27    1.26
  -3   2  10   40.56    1.38
   3   2 -10   42.18    1.40
   3   2 -10   43.04    1.34
  -2  -2  10    0.07    0.13
  -2  -2  10    0.06    0.11
   2  -2 -10   -0.04    0.11
  -2   2  10    0.07    0.14
   2   2 -10    0.21    0.14
  -1  -2  10   43.16    1.44
   1  -2 -10   43.99    1.53
   1   2 -10   44.42    1.50
  -1   2  10   43.03    1.43
   0  -2  10    0.98    0.23
   0  -2 -10    1.42    0.31
   0   2 -10    1.81    0.29
   0   2  10    1.78    0.28
   1  -2  10   21.93    0.97
  -1  -2 -10   21.93    1.03
  -1   2 -10   20.74    1.00
   1   2  10   21.12    0.94
  -2  -2 -10   21.64    1.02
   2  -2  10   20.08    0.95
   2   2  10   18.57    0.89
  -2   2 -10   19.79    0.99
   3  -2  10    1.39    0.33
  -3  -2 -10    2.04    0.30
  -3  -2 -10    1.55    0.35
  -3   2 -10    1.83    0.40
   3   2  10    2.28    0.33
  -4  -2 -10   35.01    1.45
  -4  -2 -10   37.98    1.39
   4  -2  10   39.93    1.52
  -4   2 -10   38.36    1.53
   4   2  10   40.27    1.46
   5  -2  10    2.88    0.41
  -5  -2 -10    2.39    0.38
  -5  -2 -10    1.65    0.38
   5   2  10    2.86    0.40
  -5   2 -10    2.33    0.46
  -6  -2 -10    1.18    0.33
   6  -2  10    1.33    0.36
   6   2  10    1.90    0.41
  -6   2 -10    1.73    0.41
   9  -3 -10    6.43    0.61
   9   3 -10    6.83    0.65
  -9   3  10    4.92    0.55
   8  -3 -10   12.12    0.80
  -8  -3  10   12.57    0.78
  -8   3  10   12.65    0.80
   8   3 -10   11.27    0.80
  -7  -3  10    1.09    0.28
   7  -3 -10    1.41    0.34
  -7   3  10    1.58    0.32
   7   3 -10    1.16    0.30
   6  -3 -10    2.46    0.35
  -6  -3  10    3.04    0.37
   6  -3 -10    2.26    0.33
  -6   3  10    2.21    0.33
   6   3 -10    2.30    0.36
   5  -3 -10   14.90    0.78
  -5  -3  10   14.58    0.78
   5  -3 -10   15.25    0.79
   5   3 -10   14.15    0.77
  -5   3  10   13.16    0.74
  -4  -3  10    4.25    0.42
   4  -3 -10    4.61    0.41
   4  -3 -10    4.66    0.45
  -4   3  10    4.92    0.45
   4   3 -10    4.29    0.41
   3  -3 -10   14.53    0.79
  -3  -3  10   14.20    0.75
   3  -3 -10   13.87    0.68
  -3   3  10   13.25    0.74
   3   3 -10   14.84    0.75
   3   3 -10   14.84    0.72
  -2  -3  10   23.42    1.01
   2  -3 -10   23.36    1.05
   2   3 -10   23.38    1.00
  -2   3  10   23.85    1.02
   1  -3 -10    3.34    0.39
  -1  -3  10    2.76    0.35
  -1   3  10    3.62    0.38
   1   3 -10    2.76    0.36
   0  -3  10    3.62    0.41
   0  -3 -10    3.40    0.41
   0   3  10    3.50    0.39
   0   3 -10    3.49    0.40
  -1  -3 -10   10.86    0.71
   1  -3  10   10.61    0.69
   1   3  10    9.48    0.63
  -1   3 -10    9.39    0.66
   2  -3  10    3.31    0.40
  -2  -3 -10    3.14    0.42
  -2   3 -10    2.83    0.39
   2   3  10    2.59    0.36
  -3  -3 -10    1.68    0.37
   3  -3  10    1.40    0.33
   3   3  10    1.21    0.28
  -3   3 -10    1.19    0.32
  -4  -3 -10    8.32    0.66
   4  -3  10    7.04    0.63
  -4   3 -10    7.99    0.67
   4   3  10    7.04    0.60
  -5  -3 -10    4.68    0.53
   5  -3  10    3.60    0.47
   5   3  10    4.11    0.47
  -5   3 -10    5.13    0.57
  -8  -4  10    0.39    0.23
   8  -4 -10    0.28    0.24
   8   4 -10    0.30    0.23
  -8   4  10    0.45    0.23
  -7  -4  10    4.05    0.47
   7  -4 -10    4.47    0.49
  -7   4  10    5.23    0.51
   7   4 -10    5.35    0.54
  -6  -4  10    2.94    0.40
   6  -4 -10    2.81    0.38
   6  -4 -10    2.35    0.35
   6   4 -10    2.62    0.39
  -6   4  10    2.68    0.37
   5  -4 -10    0.04    0.13
   5  -4 -10   -0.05    0.12
  -5  -4  10   -0.10    0.12
   5   4 -10    0.07    0.15
  -5   4  10   -0.07    0.11
   4  -4 -10    2.40    0.33
  -4  -4  10    2.90    0.39
   4  -4 -10    2.55    0.36
   4   4 -10    2.71    0.36
  -4   4  10    3.04    0.38
   3  -4 -10    9.04    0.66
   3  -4 -10    9.90    0.60
  -3  -4  10    9.31    0.64
   3   4 -10    9.73    0.61
  -3   4  10    9.11    0.63
   3   4 -10    8.29    0.58
  -2  -4  10    3.22    0.39
   2  -4 -10    2.90    0.38
   2   4 -10    3.92    0.42
  -2   4  10    3.12    0.39
  -1  -4  10    4.33    0.46
   1  -4 -10    4.32    0.47
   1   4 -10    3.74    0.43
  -1   4  10    4.21    0.42
   0  -4  10    2.03    0.40
   0  -4 -10    2.36    0.36
   0   4 -10    2.45    0.39
   0   4  10    1.88    0.30
  -1  -4 -10   10.22    0.71
   1  -4  10   10.25    0.72
   1   4  10   10.94    0.69
  -1   4 -10    9.88    0.72
   2  -4  10    3.17    0.42
  -2  -4 -10    3.91    0.47
  -2   4 -10    3.17    0.44
   2   4  10    3.59    0.43
  -3  -4 -10    2.14    0.43
   3  -4  10    1.27    0.34
   3   4  10    1.64    0.36
  -3   4 -10    1.82    0.44
  -4  -4 -10    9.66    0.74
   4  -4  10    8.98    0.73
  -4   4 -10   10.35    0.81
   4   4  10   10.24    0.73
  -7  -5  10    0.60    0.25
   7  -5 -10    0.13    0.19
  -7   5  10    0.60    0.24
   7   5 -10    0.65    0.30
   6  -5 -10    2.64    0.41
   6  -5 -10    3.60    0.45
  -6  -5  10    2.74    0.41
  -6   5  10    2.58    0.40
   6   5 -10    4.03    0.48
   5  -5 -10   11.69    0.76
  -5  -5  10   11.40    0.78
   5  -5 -10   12.47    0.79
   5   5 -10   11.15    0.76
  -5   5  10   11.34    0.74
  -4  -5  10    0.46    0.23
   4  -5 -10    0.41    0.24
  -4   5  10    0.37    0.20
  -4   5  10    0.33    0.20
   4   5 -10    0.33    0.20
  -3  -5  10   22.69    1.11
   3  -5 -10   24.29    1.15
  -3   5  10   24.84    1.11
   3   5 -10   23.24    1.06
   2  -5 -10    9.10    0.69
  -2  -5  10    8.37    0.66
  -2   5  10    9.89    0.67
   2   5 -10   10.49    0.70
  -1  -5  10    2.90    0.40
   1  -5 -10    2.96    0.42
   1   5 -10    2.98    0.41
  -1   5  10    3.25    0.40
   0  -5  10    4.32    0.49
   0  -5 -10    4.83    0.53
   0   5  10    5.33    0.50
   0   5 -10    4.92    0.53
   1  -5  10    3.93    0.48
  -1  -5 -10    4.37    0.50
  -1   5 -10    3.70    0.47
   1   5  10    3.44    0.44
  -2  -5 -10    7.90    0.67
   2  -5  10    8.64    0.70
  -2   5 -10    7.07    0.66
   2   5  10    7.01    0.59
  -3  -5 -10    0.26    0.24
   3  -5  10    0.54    0.28
   3   5  10    0.35    0.21
  -3   5 -10    0.28    0.24
   5  -6 -10    1.43    0.37
  -5  -6  10    1.20    0.36
  -5   6  10    1.27    0.33
   5   6 -10    1.54    0.38
  -5   6  10    1.40    0.37
   4  -6 -10   15.76    0.96
  -4  -6  10   17.00    1.01
  -4   6  10   16.94    0.94
  -4   6  10   16.70    0.94
   4   6 -10   17.70    0.99
   3  -6 -10   14.30    0.93
  -3  -6  10   16.32    0.97
  -3   6  10   16.27    0.90
   3   6 -10   16.42    0.93
  -2  -6  10    4.30    0.50
   2  -6 -10    4.15    0.52
   2   6 -10    5.23    0.54
  -2   6  10    4.87    0.50
  -1  -6  10    5.17    0.55
   1  -6 -10    6.01    0.59
  -1   6  10    5.37    0.53
   1   6 -10    6.49    0.61
   0  -6  10   -0.01    0.16
   0  -6 -10    0.10    0.22
   0   6  10    0.25    0.20
   0   6 -10   -0.04    0.21
  -1  -6 -10    3.00    0.46
   1  -6  10    1.54    0.39
  -1   6 -10    2.27    0.47
   1   6  10    1.72    0.38
  -9   0  11    0.13    0.15
   9   0 -11    0.15    0.20
  -8   0  11    4.59    0.48
   8   0 -11    3.93    0.47
   7   0 -11    2.67    0.37
  -7   0  11    2.01    0.32
  -6   0  11    3.89    0.40
   6   0 -11    4.91    0.46
   5   0 -11    2.02    0.30
  -5   0  11    2.16    0.31
   5   0 -11    1.97    0.30
   4   0 -11    0.06    0.12
   4   0 -11   -0.01    0.13
  -4   0  11    0.21    0.14
   3   0 -11    0.16    0.14
  -3   0  11    0.36    0.16
  -2   0  11    1.42    0.28
   2   0 -11    1.19    0.28
   1   0 -11    0.12    0.17
  -1   0  11    0.07    0.12
  -1   0  11    0.14    0.12
   0   0  11    6.90    0.48
   0   0  11    7.67    0.51
   0   0 -11    6.51    0.55
   1   0  11    1.28    0.28
   1   0  11    1.20    0.28
  -1   0 -11    0.87    0.26
   2   0  11    1.97    0.31
  -2   0 -11    2.12    0.36
   2   0  11    1.88    0.29
   3   0  11    1.46    0.32
   3   0  11    1.26    0.30
  -3   0 -11    1.51    0.36
   4   0  11    3.08    0.38
  -4   0 -11    2.40    0.39
   4   0  11    2.14    0.35
  -5   0 -11    9.49    0.73
   5   0  11    7.79    0.62
   5   0  11    9.84    0.73
  -9  -1  11    0.46    0.23
   9  -1 -11    0.14    0.22
   9   1 -11    0.27    0.20
  -9   1  11    0.72    0.26
   8  -1 -11    4.37    0.50
  -8  -1  11    5.22    0.49
  -8   1  11    5.79    0.53
   8   1 -11    4.96    0.53
  -7  -1  11    3.30    0.38
   7  -1 -11    2.93    0.39
   7   1 -11    3.36    0.41
  -7   1  11    3.25    0.40
   6  -1 -11    1.24    0.31
  -6  -1  11    0.74    0.21
  -6   1  11    0.68    0.21
   6   1 -11    1.43    0.31
   5  -1 -11    5.57    0.46
   5  -1 -11    4.04    0.41
  -5  -1  11    5.05    0.42
  -5   1  11    5.24    0.45
   5   1 -11    4.64    0.43
  -4  -1  11    9.11    0.54
   4  -1 -11    9.01    0.55
   4  -1 -11    9.84    0.62
   4   1 -11    9.46    0.59
  -4   1  11    9.39    0.59
   4   1 -11    7.83    0.53
  -3  -1  11    6.21    0.45
  -3  -1  11    5.02    0.41
   3  -1 -11    5.72    0.49
  -3   1  11    5.33    0.46
   3   1 -11    5.32    0.46
  -2  -1  11   33.65    1.19
   2  -1 -11   33.55    1.30
  -2  -1  11   33.15    1.16
  -2   1  11   33.56    1.23
   2   1 -11   34.12    1.28
  -1  -1  11   -0.01    0.11
   1  -1 -11   -0.01    0.14
  -1  -1  11    0.21    0.14
   1   1 -11    0.07    0.16
  -1   1  11    0.21    0.18
   0  -1 -11   10.77    0.70
   0  -1  11   10.23    0.62
   0  -1  11   11.35    0.61
   0   1  11   11.71    0.67
   0   1 -11   10.20    0.68
   1  -1  11    8.87    0.59
  -1  -1 -11    8.88    0.65
   1  -1  11    8.36    0.54
   1   1  11   10.53    0.63
  -1   1 -11    8.21    0.62
  -2  -1 -11    3.73    0.46
   2  -1  11    4.92    0.42
   2  -1  11    4.45    0.44
   2   1  11    4.67    0.43
   2   1  11    4.74    0.44
  -2   1 -11    4.66    0.49
   3  -1  11    6.50    0.50
  -3  -1 -11    6.11    0.58
   3  -1  11    7.26    0.59
   3   1  11    6.17    0.51
  -3   1 -11    6.15    0.57
   3   1  11    6.07    0.52
  -4  -1 -11   10.33    0.69
   4  -1  11    9.09    0.69
  -4  -1 -11    9.99    0.74
   4  -1  11   10.24    0.64
   4   1  11   10.03    0.70
  -4   1 -11    9.99    0.75
   5  -1  11   11.96    0.75
  -5  -1 -11   11.78    0.79
  -5  -1 -11   10.73    0.79
   5  -1  11   10.88    0.79
   5   1  11   11.60    0.76
  -5   1 -11   12.16    0.85
   9  -2 -11   17.18    1.01
  -9   2  11   16.40    0.96
   9   2 -11   16.02    0.99
   8  -2 -11    9.15    0.71
  -8   2  11   10.04    0.72
   8   2 -11   11.74    0.80
   7  -2 -11    1.02    0.28
   7   2 -11    1.06    0.29
  -7   2  11    0.99    0.28
   6  -2 -11   18.35    0.91
   6   2 -11   18.39    0.94
  -6   2  11   18.24    0.91
  -5  -2  11   13.37    0.72
   5  -2 -11   13.12    0.72
   5  -2 -11   13.87    0.75
   5   2 -11   11.94    0.71
  -5   2  11   11.44    0.70
  -4  -2  11    7.70    0.54
   4  -2 -11    7.45    0.57
   4  -2 -11    8.04    0.52
   4   2 -11    7.84    0.54
  -4   2  11    7.36    0.54
   4   2 -11    7.07    0.52
  -3  -2  11   13.50    0.73
   3  -2 -11   14.26    0.79
  -3   2  11   14.31    0.77
   3   2 -11   12.89    0.73
   2  -2 -11   22.70    1.05
  -2  -2  11   22.76    0.98
   2   2 -11   21.07    0.99
  -2   2  11   25.07    1.05
  -1  -2  11   22.52    0.98
   1  -2 -11   21.39    1.03
   1   2 -11   21.07    1.00
  -1   2  11   21.75    0.97
   0  -2  11   27.11    1.11
   0  -2 -11   25.68    1.16
   0   2  11   25.36    1.08
   0   2 -11   24.87    1.13
   1  -2  11    2.93    0.37
  -1  -2 -11    3.32    0.44
  -1   2 -11    3.24    0.42
   1   2  11    4.19    0.42
  -2  -2 -11   12.01    0.80
   2  -2  11   12.38    0.76
   2   2  11   12.65    0.75
  -2   2 -11   11.73    0.80
   3  -2  11   20.74    1.04
  -3  -2 -11   18.42    1.02
  -3   2 -11   20.91    1.10
   3   2  11   19.61    0.97
  -4  -2 -11    0.04    0.18
   4  -2  11    0.09    0.18
   4   2  11    0.53    0.23
  -4   2 -11    0.50    0.28
  -5  -2 -11    2.76    0.41
   5  -2  11    1.90    0.41
  -5  -2 -11    1.96    0.42
   5   2  11    2.16    0.42
  -5   2 -11    2.05    0.44
   8  -3 -11    3.52    0.47
   8   3 -11    2.92    0.44
  -8   3  11    3.26    0.45
  -7  -3  11    1.68    0.36
   7  -3 -11    1.88    0.38
  -7   3  11    1.58    0.34
   7   3 -11    1.22    0.33
  -6  -3  11    0.52    0.22
   6  -3 -11    0.44    0.21
   6  -3 -11    0.40    0.19
   6   3 -11    0.19    0.17
  -6   3  11    0.60    0.24
   5  -3 -11    7.85    0.57
   5  -3 -11    7.68    0.59
  -5  -3  11    7.65    0.57
   5   3 -11    6.75    0.55
  -5   3  11    6.91    0.56
   4  -3 -11    2.33    0.35
  -4  -3  11    3.10    0.38
   4  -3 -11    3.10    0.35
  -4   3  11    2.26    0.35
   4   3 -11    3.01    0.37
  -3  -3  11    6.15    0.51
   3  -3 -11    6.08    0.53
   3   3 -11    6.42    0.52
  -3   3  11    6.04    0.51
   2  -3 -11    7.12    0.59
  -2  -3  11    6.05    0.52
   2   3 -11    7.16    0.56
  -2   3  11    6.95    0.55
  -1  -3  11    2.55    0.35
   1  -3 -11    2.31    0.37
   1   3 -11    3.02    0.38
  -1   3  11    2.98    0.38
   0  -3  11    0.44    0.22
   0  -3 -11    0.68    0.26
   0   3  11    0.45    0.20
   0   3 -11    0.42    0.22
   1  -3  11    3.08    0.39
  -1  -3 -11    2.64    0.40
  -1   3 -11    2.43    0.40
   1   3  11    2.50    0.34
   2  -3  11    3.44    0.45
  -2  -3 -11    3.15    0.43
  -2   3 -11    2.63    0.42
   2   3  11    3.23    0.41
  -3  -3 -11   10.91    0.78
   3  -3  11   11.12    0.78
   3   3  11   11.87    0.77
  -3   3 -11   11.40    0.83
  -4  -3 -11   13.67    0.89
   4  -3  11   11.73    0.85
  -4   3 -11   13.96    0.94
   4   3  11   13.40    0.85
   7  -4 -11    0.60    0.25
  -7  -4  11    0.32    0.24
   7   4 -11    0.57    0.27
  -7   4  11    0.64    0.27
   6  -4 -11    5.75    0.55
  -6  -4  11    6.78    0.59
   6  -4 -11    5.27    0.52
  -6   4  11    5.15    0.51
   6   4 -11    5.85    0.56
   5  -4 -11   11.63    0.73
   5  -4 -11   11.66    0.76
  -5  -4  11   13.08    0.79
  -5   4  11   10.92    0.73
   5   4 -11   11.97    0.76
  -4  -4  11    0.17    0.18
   4  -4 -11    1.15    0.31
   4   4 -11    1.22    0.31
  -4   4  11    0.61    0.25
   3  -4 -11    3.69    0.44
  -3  -4  11    3.18    0.42
   3   4 -11    4.00    0.44
  -3   4  11    3.95    0.44
  -2  -4  11    0.03    0.16
   2  -4 -11    0.07    0.18
  -2   4  11    0.02    0.17
   2   4 -11    0.15    0.17
   1  -4 -11   10.07    0.74
  -1  -4  11   10.07    0.72
  -1   4  11   10.10    0.68
   1   4 -11   10.31    0.72
   0  -4  11   16.91    0.96
   0   4 -11   16.86    0.96
   0   4  11   17.48    0.92
  -1  -4 -11    1.78    0.38
   1  -4  11    2.28    0.39
   1   4  11    2.62    0.37
  -1   4 -11    1.65    0.38
  -2  -4 -11    5.95    0.59
   2  -4  11    5.77    0.58
   2   4  11    6.06    0.55
  -2   4 -11    6.04    0.62
  -3  -4 -11    3.33    0.47
   3  -4  11    3.10    0.46
  -3   4 -11    3.19    0.50
   3   4  11    3.03    0.44
  -6  -5  11    0.64    0.28
   6  -5 -11    0.71    0.28
   6  -5 -11    0.46    0.25
   6   5 -11    0.61    0.28
  -6   5  11    0.38    0.23
   5  -5 -11    5.87    0.58
   5  -5 -11    4.79    0.51
  -5  -5  11    6.22    0.59
  -5   5  11    5.33    0.53
   5   5 -11    5.66    0.56
  -4  -5  11    8.10    0.68
   4  -5 -11    7.83    0.66
  -4   5  11    8.54    0.67
   4   5 -11    9.52    0.68
   3  -5 -11    0.32    0.23
  -3  -5  11    0.11    0.20
  -3   5  11    0.19    0.18
  -2  -5  11    3.47    0.46
   2  -5 -11    2.77    0.42
  -2   5  11    2.54    0.38
   2   5 -11    3.39    0.45
   1  -5 -11    1.17    0.37
  -1  -5  11    1.68    0.39
  -1   5  11    1.85    0.38
   1   5 -11    1.47    0.36
   0  -5 -11    3.31    0.48
   0  -5  11    2.47    0.40
   0   5 -11    3.44    0.47
   0   5  11    3.24    0.44
   1  -5  11    2.79    0.44
  -1  -5 -11    1.71    0.40
   1   5  11    2.30    0.38
  -1   5 -11    2.14    0.46
   2  -5  11    0.01    0.22
  -2  -5 -11    0.37    0.25
  -2   5 -11   -0.03    0.20
   2   5  11    0.20    0.20
  -8   0  12    2.46    0.37
   8   0 -12    2.40    0.41
  -7   0  12    0.08    0.14
   7   0 -12   -0.02    0.14
   6   0 -12    3.35    0.41
  -6   0  12    3.89    0.42
   5   0 -12    6.21    0.50
  -5   0  12    6.17    0.50
   4   0 -12    8.27    0.60
  -4   0  12    8.36    0.58
   3   0 -12    9.80    0.67
  -3   0  12   10.81    0.65
   2   0 -12    0.90    0.27
  -2   0  12    0.88    0.25
  -1   0  12    2.07    0.31
   1   0 -12    2.85    0.38
   0   0  12   -0.02    0.11
   0   0 -12   -0.13    0.15
   1   0  12   -0.08    0.11
  -1   0 -12   -0.01    0.14
   1   0  12   -0.08    0.13
   2   0  12    0.37    0.18
   2   0  12    0.58    0.22
  -2   0 -12    0.18    0.21
   3   0  12    7.11    0.57
   3   0  12    6.92    0.58
  -3   0 -12    7.11    0.64
   4   0  12    3.42    0.45
   4   0  12    3.83    0.44
  -4   0 -12    3.38    0.49
  -8  -1  12    5.54    0.52
   8  -1 -12    4.87    0.53
  -8   1  12    7.10    0.61
   8   1 -12    5.29    0.56
   7  -1 -12    0.29    0.20
  -7  -1  12    0.14    0.16
   7   1 -12    0.30    0.20
  -7   1  12    0.25    0.20
  -6  -1  12    4.12    0.42
   6  -1 -12    3.67    0.43
   6   1 -12    4.48    0.46
  -6   1  12    4.16    0.45
   5  -1 -12    0.37    0.20
  -5  -1  12   -0.01    0.12
   5  -1 -12    0.09    0.14
   5   1 -12    0.22    0.17
  -5   1  12    0.46    0.20
  -4  -1  12    0.16    0.13
   4  -1 -12    0.02    0.13
  -4   1  12    0.05    0.14
   4   1 -12    0.02    0.14
   3  -1 -12   13.09    0.79
  -3  -1  12   13.54    0.71
   3   1 -12   13.35    0.78
  -2  -1  12    3.68    0.41
  -2  -1  12    4.98    0.43
   2  -1 -12    4.55    0.48
  -2   1  12    4.13    0.43
   2   1 -12    4.20    0.44
  -1  -1  12    7.39    0.51
  -1  -1  12    7.15    0.53
   1  -1 -12    7.15    0.60
  -1   1  12    7.46    0.55
   1   1 -12    6.74    0.57
   0  -1  12    3.83    0.41
   0  -1 -12    3.78    0.46
   0  -1  12    3.51    0.37
   0   1  12    4.47    0.43
   0   1 -12    3.85    0.46
  -1  -1 -12    2.63    0.40
   1  -1  12    2.40    0.35
   1  -1  12    2.39    0.33
   1   1  12    2.54    0.37
  -1   1 -12    3.11    0.44
   2  -1  12   16.43    0.82
  -2  -1 -12   17.99    1.01
   2  -1  12   17.91    0.93
   2   1  12   17.81    0.91
  -2   1 -12   16.18    0.96
  -3  -1 -12    6.94    0.64
   3  -1  12    7.54    0.63
  -3   1 -12    7.16    0.66
   3   1  12    8.82    0.64
  -4  -1 -12    1.50    0.34
   4  -1  12    1.74    0.40
  -4  -1 -12    1.02    0.34
  -4   1 -12    0.40    0.26
   4   1  12    1.59    0.37
   8  -2 -12    7.15    0.63
  -8   2  12    8.97    0.71
   8   2 -12    8.96    0.72
   7  -2 -12    0.93    0.30
   7   2 -12    2.10    0.42
  -7   2  12    2.03    0.40
   6  -2 -12    7.39    0.58
   6   2 -12    7.33    0.60
  -6   2  12    7.65    0.61
   5  -2 -12    4.28    0.45
   5   2 -12    4.55    0.46
  -5   2  12    3.99    0.44
  -4  -2  12    5.92    0.50
   4  -2 -12    6.23    0.56
   4   2 -12    7.17    0.61
  -4   2  12    6.83    0.56
   3  -2 -12   20.10    1.00
  -3  -2  12   19.72    0.93
  -3   2  12   21.53    1.00
   3   2 -12   19.15    0.95
   2  -2 -12    4.39    0.48
  -2  -2  12    4.51    0.44
   2   2 -12    4.72    0.49
  -2   2  12    4.94    0.48
   1  -2 -12    1.13    0.31
  -1  -2  12    1.00    0.26
   1   2 -12    1.25    0.30
  -1   2  12    0.82    0.25
   0  -2  12    2.70    0.39
   0  -2 -12    4.40    0.49
   0   2 -12    4.83    0.51
   0   2  12    4.26    0.46
  -1  -2 -12    1.88    0.41
   1  -2  12    2.19    0.36
  -1   2 -12    3.62    0.46
   1   2  12    2.81    0.39
   2  -2  12    1.51    0.37
  -2  -2 -12    2.23    0.46
  -2   2 -12    2.06    0.43
   2   2  12    1.07    0.31
   3  -2  12    3.26    0.44
  -3  -2 -12    3.50    0.48
  -3   2 -12    3.32    0.50
   3   2  12    3.19    0.44
  -4  -2 -12   20.17    1.14
   4  -2  12   20.76    1.14
   4   2  12   19.56    1.16
  -4   2 -12   21.49    1.18
   7  -3 -12    1.93    0.40
  -7   3  12    2.43    0.46
   7   3 -12    2.03    0.42
   6  -3 -12    5.48    0.52
  -6  -3  12    5.23    0.51
   6  -3 -12    6.14    0.60
   6   3 -12    4.80    0.51
  -6   3  12    4.98    0.51
  -5  -3  12    6.66    0.57
   5  -3 -12    6.72    0.58
  -5   3  12    7.21    0.60
   5   3 -12    6.80    0.57
   4  -3 -12    1.44    0.34
  -4  -3  12    2.38    0.38
  -4   3  12    1.73    0.37
  -3  -3  12   10.21    0.69
   3  -3 -12    9.35    0.69
   3   3 -12   10.34    0.68
  -3   3  12    8.93    0.66
  -2  -3  12    0.48    0.20
   2  -3 -12    0.54    0.24
   2   3 -12    0.25    0.19
  -2   3  12    0.50    0.23
  -1  -3  12   12.45    0.78
   1  -3 -12   12.86    0.84
   1   3 -12   12.10    0.80
  -1   3  12   13.97    0.80
   0  -3 -12    6.60    0.62
   0  -3  12    5.79    0.54
   0   3 -12    6.82    0.61
   0   3  12    6.82    0.57
   1  -3  12    0.19    0.20
  -1  -3 -12    0.19    0.24
   1   3  12    0.15    0.17
  -1   3 -12    0.16    0.19
  -2  -3 -12    5.58    0.60
   2  -3  12    5.65    0.57
  -2   3 -12    6.06    0.63
   2   3  12    6.73    0.60
   3  -3  12    6.11    0.62
  -3  -3 -12    7.21    0.67
   3   3  12    7.16    0.64
  -3   3 -12    7.29    0.71
  -6  -4  12    0.04    0.17
   6  -4 -12    0.14    0.18
   6  -4 -12    0.15    0.19
  -6   4  12    0.26    0.20
   6   4 -12    0.38    0.25
   5  -4 -12    1.99    0.41
  -5  -4  12    2.28    0.37
  -5   4  12    2.01    0.40
   5   4 -12    1.31    0.32
   4  -4 -12    0.04    0.18
  -4  -4  12    0.08    0.16
  -4   4  12    0.04    0.15
  -3  -4  12    0.33    0.22
   3  -4 -12   -0.13    0.13
   3   4 -12    0.19    0.20
  -3   4  12    0.26    0.21
  -2  -4  12    0.11    0.17
   2  -4 -12    0.29    0.24
  -2   4  12    0.21    0.18
   2   4 -12    0.07    0.19
   1  -4 -12    0.11    0.19
  -1  -4  12    0.63    0.26
  -1   4  12    0.35    0.21
   1   4 -12    0.42    0.25
   0  -4  12    1.19    0.33
   0  -4 -12    1.39    0.36
   0   4 -12    1.71    0.41
   0   4  12    1.87    0.41
  -1  -4 -12    4.11    0.54
   1  -4  12    4.24    0.51
   1   4  12    3.73    0.47
  -1   4 -12    4.07    0.54
  -2  -4 -12    0.40    0.27
   2  -4  12    0.80    0.31
  -4  -5  12    6.48    0.63
   4  -5 -12    5.00    0.59
  -4   5  12    5.70    0.58
  -3  -5  12    1.54    0.36
   3  -5 -12    1.13    0.35
  -3   5  12    1.72    0.40
   2  -5 -12    0.57    0.28
  -2  -5  12    0.80    0.30
  -2   5  12    0.29    0.23
   2   5 -12    1.04    0.34
  -1  -5  12   12.38    0.86
  -1   5  12   14.37    0.89
   1   5 -12   11.98    0.85
  -7   0  13    1.56    0.35
   7   0 -13    1.58    0.37
  -6   0  13    1.80    0.37
  -5   0  13    0.06    0.17
   4   0 -13    6.94    0.59
  -4   0  13    6.61    0.55
   3   0 -13    4.03    0.46
  -3   0  13    4.48    0.46
  -2   0  13    3.46    0.41
   2   0 -13    4.24    0.49
   1   0 -13   15.75    0.92
  -1   0  13   13.77    0.78
   0   0  13    0.33    0.18
   0   0 -13    0.64    0.26
   1   0  13   10.23    0.68
  -1   0 -13   10.37    0.77
  -2   0 -13    6.26    0.64
   2   0  13    5.70    0.53
  -3   0 -13    2.20    0.49
   3   0  13    2.58    0.40
   3   0  13    2.57    0.40
   7  -1 -13   -0.02    0.18
  -7  -1  13    0.05    0.16
  -7   1  13   -0.02    0.16
   7   1 -13    0.06    0.17
  -6  -1  13    0.05    0.17
  -6   1  13    0.21    0.18
   5  -1 -13    7.70    0.61
  -5  -1  13    8.13    0.59
  -5   1  13    7.75    0.61
   4  -1 -13    3.33    0.43
  -4  -1  13    3.40    0.40
   4   1 -13    2.92    0.41
  -4   1  13    3.42    0.43
   3  -1 -13   10.58    0.75
  -3  -1  13   11.18    0.68
  -3   1  13   10.08    0.70
   3   1 -13   10.65    0.72
  -2  -1  13   28.07    1.11
   2  -1 -13   25.83    1.23
   2   1 -13   26.36    1.21
  -2   1  13   27.79    1.18
   1  -1 -13    1.23    0.35
   1   1 -13    0.78    0.31
  -1   1  13    0.82    0.25
   0  -1  13   10.55    0.68
   0  -1 -13    9.06    0.72
   0   1 -13    9.40    0.73
   0   1  13    9.19    0.67
  -1  -1 -13   19.11    1.07
   1  -1  13   20.40    1.00
   1   1  13   18.27    0.97
  -1   1 -13   18.93    1.07
  -2  -1 -13    2.76    0.44
   2  -1  13    2.70    0.41
  -2   1 -13    1.88    0.43
   2   1  13    2.70    0.41
   3  -1  13    9.66    0.72
  -3  -1 -13    7.66    0.79
   3   1  13    8.97    0.69
   7  -2 -13    3.66    0.46
  -7   2  13    3.89    0.49
   7   2 -13    2.82    0.43
  -6   2  13    0.24    0.18
   5  -2 -13    0.48    0.25
  -5   2  13    0.40    0.22
   4  -2 -13    0.52    0.28
  -4   2  13    0.78    0.29
   3  -2 -13    0.29    0.22
   3   2 -13    0.53    0.23
  -3   2  13    0.26    0.19
  -2  -2  13    5.71    0.53
   2  -2 -13    5.80    0.59
  -2   2  13    5.95    0.55
   2   2 -13    6.98    0.61
   1  -2 -13    7.99    0.67
  -1  -2  13    7.38    0.60
  -1   2  13    7.47    0.60
   1   2 -13    7.93    0.65
   0  -2  13    2.22    0.37
   0  -2 -13    1.92    0.42
   0   2 -13    1.92    0.43
   0   2  13    1.67    0.37
  -1  -2 -13    3.31    0.51
   1  -2  13    4.24    0.48
   1   2  13    3.73    0.48
  -1   2 -13    4.24    0.52
  -2  -2 -13   12.14    0.88
   2  -2  13   13.75    0.88
  -2   2 -13   11.18    0.86
   2   2  13   12.94    0.84
  -6   3  13    0.87    0.29
   5  -3 -13    3.37    0.45
  -5   3  13    3.07    0.44
   4  -3 -13    0.82    0.29
  -4  -3  13    1.14    0.33
  -4   3  13    1.50    0.35
   3  -3 -13    5.98    0.59
  -3  -3  13    4.63    0.49
  -3   3  13    4.90    0.52
   3   3 -13    5.32    0.54
   2  -3 -13    4.05    0.51
  -2  -3  13    4.73    0.51
   2   3 -13    4.56    0.51
  -2   3  13    5.08    0.54
  -1  -3  13    2.45    0.38
   1  -3 -13    2.72    0.45
   1   3 -13    2.77    0.43
  -1   3  13    2.57    0.42
   0  -3  13    2.47    0.39
   0  -3 -13    2.89    0.45
   0   3  13    2.01    0.42
   0   3 -13    2.96    0.44
   1  -3  13    4.32    0.51
  -1  -3 -13    5.60    0.62
   1   3  13    4.67    0.53
  -1   3 -13    5.33    0.61
  -4  -4  13    3.67    0.48
   4  -4 -13    1.90    0.43
  -4   4  13    3.30    0.52
   3  -4 -13    0.45    0.24
  -3  -4  13    0.17    0.21
  -3   4  13    0.07    0.18
   2  -4 -13    5.84    0.63
  -2  -4  13    7.12    0.66
   2   4 -13    6.98    0.64
  -2   4  13    7.13    0.62
   1  -4 -13    2.89    0.61
  -1  -4  13    2.67    0.44
  -1   4  13    2.42    0.50
   1   4 -13    3.54    0.51
  -6   0  14    2.86    0.42
  -5   0  14    6.61    0.59
   4   0 -14   -0.01    0.19
  -4   0  14    0.34    0.20
   3   0 -14   58.05    2.00
  -3   0  14   54.39    1.85
   2   0 -14    3.31    0.48
  -2   0  14    2.39    0.36
   1   0 -14    0.07    0.20
  -1   0  14    0.12    0.18
   0   0  14    9.21    0.66
   0   0 -14    9.23    0.76
   1   0  14    1.08    0.31
  -1   0 -14    1.48    0.43
  -6   1  14    3.40    0.44
  -5   1  14   -0.06    0.15
   4  -1 -14    4.92    0.55
  -4   1  14    5.50    0.55
   4   1 -14    5.57    0.55
   3  -1 -14    3.95    0.50
   3   1 -14    4.93    0.54
  -3   1  14    3.99    0.49
   2  -1 -14   17.13    1.01
  -2   1  14   17.04    0.93
   2   1 -14   15.47    0.94
   1  -1 -14    4.55    0.56
   1   1 -14    3.99    0.50
  -1   1  14    3.83    0.47
   0  -1 -14    1.42    0.39
   0   1  14    1.83    0.38
   0   1 -14    2.36    0.48
   1   1  14    9.47    0.72
   5  -2 -14    1.16    0.34
  -5   2  14    0.44    0.24
   4  -2 -14    1.91    0.44
  -4   2  14    1.78    0.38
   3  -2 -14   12.17    0.85
   3   2 -14   10.70    0.77
  -3   2  14    9.74    0.75
   2  -2 -14    4.46    0.55
   2   2 -14    3.54    0.49
  -2   2  14    3.50    0.45
   1  -2 -14   -0.02    0.16
   1   2 -14    0.10    0.21
  -1   2  14    0.03    0.16
   0  -2  14   17.09    0.96
   0   2 -14   14.26    0.97
   0   2  14   14.64    0.91
   0   0   0    0.00    0.00
;
_shelx_hkl_checksum     67416
_shelx_res_file
;
TITL 14195a in P2(1)
CELL 0.71073   9.0682   6.8402  11.4686  90.000 103.349  90.000
ZERR    2.00   0.0007   0.0005   0.0009   0.000   0.001   0.000
LATT -1
SYMM -X, 0.5+Y, -Z
SFAC C  H  N O S
UNIT 30 32 4 2 2
TEMP -100
SIZE 0.12 0.35 0.40
L.S. 8
ACTA
LIST 4
CONF
BOND $H
FMAP 2
PLAN 5
WGHT    0.029700    0.116400
FVAR       0.39129
S1    5    0.321237    0.419060    0.678858    11.00000    0.03210    0.02343 =
         0.02630   -0.00119   -0.00070    0.00269
O1    4    0.416051    0.051774    0.711028    11.00000    0.03389    0.02838 =
         0.02841    0.00026    0.00023    0.00611
N1    3    0.279689    0.121156    0.522921    11.00000    0.02906    0.02447 =
         0.02403   -0.00186    0.00186   -0.00053
N2    3    0.395488    0.409372    0.827026    11.00000    0.02779    0.02793 =
         0.02316   -0.00075    0.00528   -0.00302
C1    1    0.202031    0.264415    0.439206    11.00000    0.02661    0.02593 =
         0.02069   -0.00373    0.00310    0.00160
C2    1    0.283351    0.393615    0.385529    11.00000    0.02829    0.02912 =
         0.02725   -0.00295    0.00206   -0.00118
AFIX  43
H2A   2    0.390957    0.393805    0.408033    11.00000   -1.20000
AFIX   0
C3    1    0.207995    0.522715    0.298989    11.00000    0.04613    0.02845 =
         0.02937   -0.00015    0.00537   -0.00286
AFIX  43
H3A   2    0.263658    0.611424    0.261945    11.00000   -1.20000
AFIX   0
C4    1    0.051706    0.521837    0.266857    11.00000    0.04749    0.03646 =
         0.02677    0.00021   -0.00016    0.01489
AFIX  43
H4A   2   -0.000097    0.610879    0.207874    11.00000   -1.20000
AFIX   0
C5    1   -0.030234    0.392241    0.319879    11.00000    0.02747    0.05344 =
         0.03403   -0.00586    0.00239    0.01067
AFIX  43
H5A   2   -0.137832    0.392596    0.297193    11.00000   -1.20000
AFIX   0
C6    1    0.044555    0.262003    0.406014    11.00000    0.02528    0.04192 =
         0.02848   -0.00263    0.00755    0.00107
AFIX  43
H6A   2   -0.011218    0.171941    0.442040    11.00000   -1.20000
AFIX   0
C7    1    0.283943   -0.079450    0.479868    11.00000    0.03640    0.02758 =
         0.03093   -0.00402    0.00733    0.00061
AFIX 137
H7A   2    0.316815   -0.167535    0.548337    11.00000   -1.50000
H7B   2    0.355274   -0.087694    0.427575    11.00000   -1.50000
H7C   2    0.182591   -0.117605    0.434830    11.00000   -1.50000
AFIX   0
C8    1    0.346878    0.165937    0.637580    11.00000    0.02218    0.02315 =
         0.02865   -0.00211    0.00590   -0.00030
C9    1    0.303776    0.308404    0.898409    11.00000    0.03233    0.03299 =
         0.03555   -0.00311    0.01149   -0.00544
AFIX 137
H9A   2    0.337958    0.346720    0.982675    11.00000   -1.50000
H9B   2    0.315117    0.166755    0.891088    11.00000   -1.50000
H9C   2    0.197003    0.344306    0.869136    11.00000   -1.50000
AFIX   0
C10   1    0.555705    0.407403    0.868689    11.00000    0.02919    0.02523 =
         0.01966   -0.00532    0.00493   -0.00284
C11   1    0.644059    0.533718    0.818292    11.00000    0.03628    0.03639 =
         0.02183    0.00161    0.00545   -0.00613
AFIX  43
H11A  2    0.597091    0.617699    0.754517    11.00000   -1.20000
AFIX   0
C12   1    0.799952    0.537872    0.860441    11.00000    0.03512    0.04569 =
         0.03020   -0.00343    0.01148   -0.01347
AFIX  43
H12A  2    0.859173    0.623786    0.824775    11.00000   -1.20000
AFIX   0
C13   1    0.870332    0.417913    0.954124    11.00000    0.02860    0.04417 =
         0.03478   -0.00935    0.00453   -0.00343
AFIX  43
H13A  2    0.977379    0.419965    0.982480    11.00000   -1.20000
AFIX   0
C14   1    0.782435    0.295409    1.005577    11.00000    0.03634    0.03432 =
         0.03224    0.00057   -0.00068    0.00103
AFIX  43
H14A  2    0.829720    0.213944    1.070578    11.00000   -1.20000
AFIX   0
C15   1    0.626412    0.289111    0.964113    11.00000    0.03455    0.02612 =
         0.03067    0.00174    0.00686   -0.00267
AFIX  43
H15A  2    0.567643    0.204090    1.000777    11.00000   -1.20000
AFIX   0
HKLF 4
REM  14195a in P2(1)
REM R1 =  0.0268 for    2961 Fo > 4sig(Fo)  and  0.0292 for all    3145 data
REM    174 parameters refined using      1 restraints
END
WGHT      0.0296      0.1170
REM Highest difference peak  0.189,  deepest hole -0.147,  1-sigma level  0.032
Q1    1   0.5945  0.4081  0.9382  11.00000  0.05    0.19
Q2    1   0.3629  0.3944  0.7605  11.00000  0.05    0.19
Q3    1   0.2408  0.3765  0.4424  11.00000  0.05    0.18
Q4    1   0.6035  0.4264  0.8247  11.00000  0.05    0.16
Q5    1   0.3447  0.2808  0.6651  11.00000  0.05    0.16
;
_shelx_res_checksum     62653
_shelxl_version_number        2.014
data_II
_audit_creation_method     SHELXL-2014/6
_database_code_depnum_ccdc_archive     'CCDC 1428652'
_chemical_name_systematic
;\
(<i>N</i>-Methyl-<i>N</i>-phenylamino)(<i>N</i>-methyl-<i>N</i>-\
phenylcarbamoyl)disulfane
;
_chemical_name_common     14245a
_chemical_formula_moiety     'C15 H16 N2 O S2'
_chemical_formula_sum     'C15 H16 N2 O S2'
_chemical_formula_iupac     'C15 H16 N2 O S2'
_chemical_formula_weight     304.42
_chemical_melting_point     ?
_shelx_space_group_comment
;
The symmetry employed for this shelxl refinement is uniquely defined
by the following loop, which should always be used as a source of
symmetry information in preference to the above space-group names.
They are only intended as comments.
;
_space_group_crystal_system     monoclinic
_space_group_name_H-M_alt     'P 21/c'
_space_group_name_Hall     '-P 2ybc'
loop_
    _space_group_symop_operation_xyz
    'x, y, z'
    '-x, y+1/2, -z+1/2'
    '-x, -y, -z'
    'x, -y-1/2, z-1/2'
_cell_length_a     16.0414(17)
_cell_length_b     5.5023(6)
_cell_length_c     17.2986(19)
_cell_angle_alpha     90
_cell_angle_beta     105.5640(10)
_cell_angle_gamma     90
_cell_volume     1470.9(3)
_cell_formula_units_Z     4
_cell_measurement_reflns_used     2950
_cell_measurement_theta_min     3.07
_cell_measurement_theta_max     27.49
_cell_measurement_temperature     123(2)
_exptl_crystal_description     block
_exptl_crystal_colour     colorless
_exptl_crystal_size_max     0.410
_exptl_crystal_size_mid     0.180
_exptl_crystal_size_min     0.120
_exptl_crystal_density_diffrn     1.375
_exptl_crystal_density_meas     ?
_exptl_crystal_density_method     ?
_exptl_crystal_F_000     640
_exptl_absorpt_coefficient_mu     0.358
_exptl_absorpt_correction_type     multi-scan
_exptl_absorpt_process_details
;
(SADABS; Bruker, 2002)
;
_shelx_estimated_absorpt_T_min     0.867
_shelx_estimated_absorpt_T_max     0.958
_exptl_absorpt_correction_T_min     0.6986
_exptl_absorpt_correction_T_max     0.7456
_exptl_special_details     ?
_diffrn_ambient_temperature     123(2)
_diffrn_radiation_type     MoK\a
_diffrn_radiation_wavelength     0.71073
_diffrn_measurement_device_type     'Bruker APEXII CCD'
_diffrn_measurement_method     '\f and \w scans'
_diffrn_detector_area_resol_mean     ?
_diffrn_reflns_number     16044
_diffrn_reflns_av_R_equivalents     0.0237
_diffrn_reflns_theta_min     1.318
_diffrn_reflns_theta_max     27.490
_diffrn_reflns_theta_full     25.242
_diffrn_measured_fraction_theta_max     0.994
_diffrn_measured_fraction_theta_full     1.000
_diffrn_reflns_limit_h_min     -20
_diffrn_reflns_limit_h_max     20
_diffrn_reflns_limit_k_min     -7
_diffrn_reflns_limit_k_max     7
_diffrn_reflns_limit_l_min     -22
_diffrn_reflns_limit_l_max     22
_refine_special_details     ?
_reflns_number_total     3355
_reflns_number_gt     3033
_reflns_threshold_expression     'I > 2\s(I)'
_refine_ls_structure_factor_coef     Fsqd
_refine_ls_matrix_type     full
_refine_ls_R_factor_all     0.0312
_refine_ls_R_factor_gt     0.0276
_refine_ls_wR_factor_gt     0.0679
_refine_ls_wR_factor_ref     0.0704
_refine_ls_goodness_of_fit_ref     1.060
_refine_ls_restrained_S_all     1.060
_refine_ls_number_reflns     3355
_refine_ls_number_parameters     183
_refine_ls_number_restraints     0
_refine_ls_hydrogen_treatment     constr
_refine_ls_weighting_scheme     calc
_refine_ls_weighting_details
              'w=1/[\s^2^(Fo^2^)+(0.0301P)^2^+0.7728P] where P=(Fo^2^+2Fc^2^)/3'
_atom_sites_solution_hydrogens     geom
_atom_sites_solution_primary     ?
_atom_sites_solution_secondary     ?
_refine_ls_shift/su_max     0.000
_refine_ls_shift/su_mean     0.000
_refine_diff_density_max     0.320
_refine_diff_density_min     -0.215
_refine_ls_extinction_method     none
_refine_ls_extinction_coef     .
loop_
    _atom_type_symbol
    _atom_type_description
    _atom_type_scat_dispersion_real
    _atom_type_scat_dispersion_imag
    _atom_type_scat_source
    'C' 'C' 0.0033 0.0016
                         'International Tables Vol C Tables 4.2.6.8 and 6.1.1.4'
    'H' 'H' 0.0000 0.0000
                         'International Tables Vol C Tables 4.2.6.8 and 6.1.1.4'
    'N' 'N' 0.0061 0.0033
                         'International Tables Vol C Tables 4.2.6.8 and 6.1.1.4'
    'O' 'O' 0.0106 0.0060
                         'International Tables Vol C Tables 4.2.6.8 and 6.1.1.4'
    'S' 'S' 0.1246 0.1234
                         'International Tables Vol C Tables 4.2.6.8 and 6.1.1.4'
_computing_data_collection
;
APEX2 (Bruker, 2002)
;
_computing_cell_refinement
;
SAINT (Bruker, 2002)
;
_computing_data_reduction
;
SAINT (Bruker, 2002)
;
_computing_structure_solution
;
SHELXS97 (Sheldrick, 2008)
;
_computing_structure_refinement
;
SHELXL2014 (Sheldrick, 2015)
;
_computing_molecular_graphics
;
Mercury (Macrae <i>et al.</i>, 2008)
;
_computing_publication_material
;
SHELXTL (Sheldrick, 2008)
;
loop_
    _atom_site_type_symbol
    _atom_site_label
    _atom_site_fract_x
    _atom_site_fract_y
    _atom_site_fract_z
    _atom_site_U_iso_or_equiv
    _atom_site_adp_type
    _atom_site_calc_flag
    _atom_site_occupancy
    _atom_site_disorder_assembly
    _atom_site_disorder_group
    S S1 0.24264(2) 0.27366(6) 0.12829(2) 0.01720(9) Uani d 1 . .
    S S2 0.27516(2) 0.52421(6) 0.05260(2) 0.01821(9) Uani d 1 . .
    O O1 0.15803(6) 0.07736(18) -0.01294(5) 0.0215(2) Uani d 1 . .
    N N1 0.12052(7) -0.0673(2) 0.09646(6) 0.0173(2) Uani d 1 . .
    N N2 0.36329(7) 0.4255(2) 0.02877(6) 0.0184(2) Uani d 1 . .
    C C1 0.12310(8) -0.0405(2) 0.18005(7) 0.0160(2) Uani d 1 . .
    C C2 0.16345(8) -0.2156(2) 0.23508(8) 0.0199(3) Uani d 1 . .
    H H2A 0.1907 -0.3512 0.2182 0.024 Uiso calc 1 . .
    C C3 0.16379(9) -0.1914(3) 0.31517(8) 0.0232(3) Uani d 1 . .
    H H3A 0.1907 -0.3119 0.3530 0.028 Uiso calc 1 . .
    C C4 0.12493(9) 0.0083(3) 0.33984(8) 0.0227(3) Uani d 1 . .
    H H4A 0.1266 0.0268 0.3948 0.027 Uiso calc 1 . .
    C C5 0.08363(9) 0.1808(3) 0.28448(8) 0.0239(3) Uani d 1 . .
    H H5A 0.0565 0.3166 0.3015 0.029 Uiso calc 1 . .
    C C6 0.08171(8) 0.1558(2) 0.20413(8) 0.0209(3) Uani d 1 . .
    H H6A 0.0523 0.2721 0.1659 0.025 Uiso calc 1 . .
    C C7 0.06129(8) -0.2499(2) 0.05015(8) 0.0204(3) Uani d 1 . .
    H H7A 0.0626 -0.2431 -0.0061 0.031 Uiso calc 1 . .
    H H7B 0.0024 -0.2168 0.0537 0.031 Uiso calc 1 . .
    H H7C 0.0792 -0.4118 0.0719 0.031 Uiso calc 1 . .
    C C8 0.16585(8) 0.0771(2) 0.05874(7) 0.0163(2) Uani d 1 . .
    C C9 0.34991(9) 0.2336(3) -0.03205(8) 0.0233(3) Uani d 1 . .
    H H9A 0.3968 0.2384 -0.0585 0.035 Uiso calc 1 . .
    H H9B 0.2943 0.2589 -0.0720 0.035 Uiso calc 1 . .
    H H9C 0.3497 0.0750 -0.0063 0.035 Uiso calc 1 . .
    C C10 0.44464(8) 0.4352(2) 0.08806(7) 0.0168(2) Uani d 1 . .
    C C11 0.50700(9) 0.2568(2) 0.09139(8) 0.0219(3) Uani d 1 . .
    H H11A 0.4951 0.1250 0.0546 0.026 Uiso calc 1 . .
    C C12 0.58679(9) 0.2706(3) 0.14843(9) 0.0256(3) Uani d 1 . .
    H H12A 0.6291 0.1485 0.1500 0.031 Uiso calc 1 . .
    C C13 0.60500(9) 0.4600(3) 0.20266(8) 0.0242(3) Uani d 1 . .
    H H13A 0.6594 0.4686 0.2416 0.029 Uiso calc 1 . .
    C C14 0.54283(9) 0.6379(3) 0.19970(8) 0.0228(3) Uani d 1 . .
    H H14A 0.5548 0.7683 0.2371 0.027 Uiso calc 1 . .
    C C15 0.46357(9) 0.6273(2) 0.14279(8) 0.0202(3) Uani d 1 . .
    H H15A 0.4219 0.7512 0.1410 0.024 Uiso calc 1 . .
loop_
    _atom_site_aniso_label
    _atom_site_aniso_U_11
    _atom_site_aniso_U_22
    _atom_site_aniso_U_33
    _atom_site_aniso_U_12
    _atom_site_aniso_U_13
    _atom_site_aniso_U_23
    S1 0.01726(16) 0.01986(16) 0.01529(15) -0.00238(11) 0.00576(12) -0.00051(11)
    S2 0.01769(16) 0.01601(16) 0.02234(16) 0.00171(11) 0.00784(12) 0.00252(12)
    O1 0.0234(5) 0.0262(5) 0.0148(4) -0.0021(4) 0.0049(4) 0.0012(4)
    N1 0.0179(5) 0.0187(5) 0.0158(5) -0.0033(4) 0.0055(4) -0.0012(4)
    N2 0.0170(5) 0.0226(6) 0.0175(5) -0.0012(4) 0.0079(4) -0.0021(4)
    C1 0.0150(6) 0.0183(6) 0.0159(6) -0.0029(5) 0.0063(4) -0.0013(5)
    C2 0.0203(6) 0.0192(6) 0.0208(6) 0.0021(5) 0.0066(5) -0.0011(5)
    C3 0.0234(7) 0.0254(7) 0.0192(6) 0.0008(5) 0.0030(5) 0.0033(5)
    C4 0.0231(7) 0.0293(7) 0.0177(6) -0.0064(5) 0.0088(5) -0.0050(5)
    C5 0.0269(7) 0.0203(7) 0.0299(7) -0.0006(5) 0.0168(6) -0.0042(5)
    C6 0.0211(6) 0.0193(6) 0.0251(7) 0.0025(5) 0.0110(5) 0.0037(5)
    C7 0.0197(6) 0.0204(6) 0.0198(6) -0.0034(5) 0.0031(5) -0.0009(5)
    C8 0.0144(6) 0.0161(6) 0.0181(6) 0.0020(5) 0.0039(5) 0.0013(5)
    C9 0.0211(6) 0.0322(8) 0.0173(6) -0.0031(5) 0.0064(5) -0.0068(5)
    C10 0.0177(6) 0.0185(6) 0.0165(6) -0.0035(5) 0.0087(5) 0.0004(5)
    C11 0.0235(7) 0.0204(7) 0.0225(6) -0.0008(5) 0.0074(5) -0.0064(5)
    C12 0.0212(7) 0.0255(7) 0.0295(7) 0.0026(5) 0.0056(6) -0.0049(6)
    C13 0.0198(6) 0.0292(7) 0.0228(7) -0.0040(5) 0.0042(5) -0.0027(6)
    C14 0.0264(7) 0.0220(7) 0.0218(6) -0.0060(5) 0.0098(5) -0.0069(5)
    C15 0.0226(6) 0.0177(6) 0.0230(6) -0.0014(5) 0.0106(5) -0.0023(5)
_geom_special_details
;
All e.s.d.'s
are estimated using the full covariance matrix. The cell e.s.d.'s are taken
into account individually in the estimation of e.s.d.'s in distances, angles
and torsion angles; correlations between e.s.d.'s in cell parameters are only
used when they are defined by crystal symmetry. An approximate (isotropic)
treatment of cell e.s.d.'s is used for estimating e.s.d.'s involving l.s.
planes.
;
loop_
    _geom_bond_atom_site_label_1
    _geom_bond_atom_site_label_2
    _geom_bond_site_symmetry_2
    _geom_bond_distance
    _geom_bond_publ_flag
    S1 C8 . 1.8273(13) ?
    S1 S2 . 2.0625(5) ?
    S2 N2 . 1.6660(11) ?
    O1 C8 . 1.2123(15) ?
    N1 C8 . 1.3569(16) ?
    N1 C1 . 1.4429(15) ?
    N1 C7 . 1.4646(16) ?
    N2 C10 . 1.4281(16) ?
    N2 C9 . 1.4656(16) ?
    C1 C2 . 1.3865(18) ?
    C1 C6 . 1.3888(18) ?
    C2 C3 . 1.3905(18) ?
    C2 H2A . 0.9500 ?
    C3 C4 . 1.386(2) ?
    C3 H3A . 0.9500 ?
    C4 C5 . 1.384(2) ?
    C4 H4A . 0.9500 ?
    C5 C6 . 1.3888(18) ?
    C5 H5A . 0.9500 ?
    C6 H6A . 0.9500 ?
    C7 H7A . 0.9800 ?
    C7 H7B . 0.9800 ?
    C7 H7C . 0.9800 ?
    C9 H9A . 0.9800 ?
    C9 H9B . 0.9800 ?
    C9 H9C . 0.9800 ?
    C10 C11 . 1.3917(18) ?
    C10 C15 . 1.3967(18) ?
    C11 C12 . 1.3929(19) ?
    C11 H11A . 0.9500 ?
    C12 C13 . 1.3800(19) ?
    C12 H12A . 0.9500 ?
    C13 C14 . 1.388(2) ?
    C13 H13A . 0.9500 ?
    C14 C15 . 1.3847(19) ?
    C14 H14A . 0.9500 ?
    C15 H15A . 0.9500 ?
loop_
    _geom_angle_atom_site_label_1
    _geom_angle_atom_site_label_2
    _geom_angle_atom_site_label_3
    _geom_angle_site_symmetry_1
    _geom_angle_site_symmetry_3
    _geom_angle
    _geom_angle_publ_flag
    C8 S1 S2 . . 102.60(4) ?
    N2 S2 S1 . . 108.37(4) ?
    C8 N1 C1 . . 123.17(10) ?
    C8 N1 C7 . . 119.43(10) ?
    C1 N1 C7 . . 117.28(10) ?
    C10 N2 C9 . . 118.17(11) ?
    C10 N2 S2 . . 118.86(8) ?
    C9 N2 S2 . . 116.23(8) ?
    C2 C1 C6 . . 120.47(11) ?
    C2 C1 N1 . . 119.97(11) ?
    C6 C1 N1 . . 119.51(11) ?
    C1 C2 C3 . . 119.60(12) ?
    C1 C2 H2A . . 120.2 ?
    C3 C2 H2A . . 120.2 ?
    C4 C3 C2 . . 120.05(13) ?
    C4 C3 H3A . . 120.0 ?
    C2 C3 H3A . . 120.0 ?
    C5 C4 C3 . . 120.12(12) ?
    C5 C4 H4A . . 119.9 ?
    C3 C4 H4A . . 119.9 ?
    C4 C5 C6 . . 120.16(12) ?
    C4 C5 H5A . . 119.9 ?
    C6 C5 H5A . . 119.9 ?
    C1 C6 C5 . . 119.55(12) ?
    C1 C6 H6A . . 120.2 ?
    C5 C6 H6A . . 120.2 ?
    N1 C7 H7A . . 109.5 ?
    N1 C7 H7B . . 109.5 ?
    H7A C7 H7B . . 109.5 ?
    N1 C7 H7C . . 109.5 ?
    H7A C7 H7C . . 109.5 ?
    H7B C7 H7C . . 109.5 ?
    O1 C8 N1 . . 124.80(12) ?
    O1 C8 S1 . . 122.64(10) ?
    N1 C8 S1 . . 112.55(9) ?
    N2 C9 H9A . . 109.5 ?
    N2 C9 H9B . . 109.5 ?
    H9A C9 H9B . . 109.5 ?
    N2 C9 H9C . . 109.5 ?
    H9A C9 H9C . . 109.5 ?
    H9B C9 H9C . . 109.5 ?
    C11 C10 C15 . . 118.84(12) ?
    C11 C10 N2 . . 120.77(11) ?
    C15 C10 N2 . . 120.38(12) ?
    C10 C11 C12 . . 120.30(12) ?
    C10 C11 H11A . . 119.8 ?
    C12 C11 H11A . . 119.8 ?
    C13 C12 C11 . . 120.62(13) ?
    C13 C12 H12A . . 119.7 ?
    C11 C12 H12A . . 119.7 ?
    C12 C13 C14 . . 119.24(13) ?
    C12 C13 H13A . . 120.4 ?
    C14 C13 H13A . . 120.4 ?
    C15 C14 C13 . . 120.65(12) ?
    C15 C14 H14A . . 119.7 ?
    C13 C14 H14A . . 119.7 ?
    C14 C15 C10 . . 120.34(12) ?
    C14 C15 H15A . . 119.8 ?
    C10 C15 H15A . . 119.8 ?
loop_
    _geom_torsion_atom_site_label_1
    _geom_torsion_atom_site_label_2
    _geom_torsion_atom_site_label_3
    _geom_torsion_atom_site_label_4
    _geom_torsion_site_symmetry_1
    _geom_torsion_site_symmetry_2
    _geom_torsion_site_symmetry_3
    _geom_torsion_site_symmetry_4
    _geom_torsion
    _geom_torsion_publ_flag
    S1 S2 N2 C10 . . . . -72.86(10) ?
    S1 S2 N2 C9 . . . . 77.90(9) ?
    C8 N1 C1 C2 . . . . -110.35(14) ?
    C7 N1 C1 C2 . . . . 73.77(15) ?
    C8 N1 C1 C6 . . . . 72.46(16) ?
    C7 N1 C1 C6 . . . . -103.41(14) ?
    C6 C1 C2 C3 . . . . -1.25(19) ?
    N1 C1 C2 C3 . . . . -178.41(12) ?
    C1 C2 C3 C4 . . . . -0.8(2) ?
    C2 C3 C4 C5 . . . . 1.8(2) ?
    C3 C4 C5 C6 . . . . -0.6(2) ?
    C2 C1 C6 C5 . . . . 2.36(19) ?
    N1 C1 C6 C5 . . . . 179.54(12) ?
    C4 C5 C6 C1 . . . . -1.4(2) ?
    C1 N1 C8 O1 . . . . -171.52(12) ?
    C7 N1 C8 O1 . . . . 4.27(19) ?
    C1 N1 C8 S1 . . . . 9.16(15) ?
    C7 N1 C8 S1 . . . . -175.04(9) ?
    C8 S1 S2 N2 . . . . -92.62(6) ?
    S2 S1 C8 O1 . . . . 15.13(12) ?
    S2 S1 C8 N1 . . . . -165.53(8) ?
    C9 N2 C10 C11 . . . . -4.59(17) ?
    S2 N2 C10 C11 . . . . 145.60(11) ?
    C9 N2 C10 C15 . . . . 174.12(11) ?
    S2 N2 C10 C15 . . . . -35.69(15) ?
    C15 C10 C11 C12 . . . . -0.02(19) ?
    N2 C10 C11 C12 . . . . 178.70(12) ?
    C10 C11 C12 C13 . . . . 0.4(2) ?
    C11 C12 C13 C14 . . . . -0.2(2) ?
    C12 C13 C14 C15 . . . . -0.4(2) ?
    C13 C14 C15 C10 . . . . 0.8(2) ?
    C11 C10 C15 C14 . . . . -0.56(19) ?
    N2 C10 C15 C14 . . . . -179.29(11) ?
loop_
    _geom_hbond_atom_site_label_d
    _geom_hbond_atom_site_label_h
    _geom_hbond_atom_site_label_a
    _geom_hbond_site_symmetry_d
    _geom_hbond_site_symmetry_h
    _geom_hbond_site_symmetry_a
    _geom_hbond_distance_dh
    _geom_hbond_distance_ha
    _geom_hbond_distance_da
    _geom_hbond_angle_dha
    _geom_hbond_publ_flag
    C2 H2A S1 1_555 1_555 1_545 0.95 2.84 3.7660(10)
                                                   165 yes
    C7 H7B O1 1_555 1_555 3_555 0.98 2.60 3.532(2) 160 yes
_shelx_hkl_file
;
   1   0   0    0.07    0.03
   1   0   0   -0.06    0.01
  -1   0   0   -0.07    0.02
  -2   0   0   39.99    0.75
  -2   0   0   38.29    0.80
   2   0   0   39.37    0.76
   2   0   0   38.97    0.78
   3   0   0  612.69   10.69
  -3   0   0  598.09   11.17
   3   0   0  618.98   10.86
  -3   0   0  640.95   10.88
  -4   0   0  182.05    3.15
   4   0   0  176.16    3.19
   4   0   0  180.41    3.24
  -4   0   0  177.72    3.30
   5   0   0  130.63    2.51
  -5   0   0  134.38    2.58
   5   0   0  130.00    2.46
  -5   0   0  132.12    2.41
   6   0   0   81.91    1.68
   6   0   0   81.74    1.74
  -6   0   0   84.73    1.64
  -7   0   0   54.25    1.36
  -7   0   0   56.27    1.21
   7   0   0   57.28    1.27
   7   0   0   53.62    1.31
  -8   0   0  116.42    2.29
   8   0   0  116.34    2.44
   8   0   0  117.00    2.36
  -8   0   0  117.15    2.50
   9   0   0   88.12    1.99
  -9   0   0   88.12    1.83
   9   0   0   86.45    1.90
  -9   0   0   85.43    2.04
  10   0   0  196.99    3.80
 -10   0   0  194.69    3.99
 -10   0   0  198.84    3.70
  10   0   0  191.96    3.88
 -11   0   0   47.14    1.43
  11   0   0   49.37    1.40
 -11   0   0   49.28    1.24
  11   0   0   46.70    1.29
 -12   0   0   30.40    1.14
  12   0   0   32.79    1.04
 -12   0   0   32.06    0.96
  12   0   0   31.16    1.09
 -13   0   0    2.16    0.35
  13   0   0    2.58    0.33
  13   0   0    2.69    0.31
 -14   0   0    0.02    0.18
  14   0   0    0.02    0.15
  14   0   0    0.10    0.15
 -15   0   0    0.11    0.21
  15   0   0    0.20    0.23
 -16   0   0    1.10    0.34
  16   0   0    1.54    0.36
 -17   0   0   23.12    1.18
  17   0   0   24.10    1.14
 -18   0   0   13.15    0.92
  18   0   0   13.36    0.89
 -19   0   0    9.30    0.80
  19   0   0   11.67    0.86
 -20   0   0    1.79    0.45
   0   1   0    0.02    0.06
   0   1   0    0.01    0.06
   0   1   0    0.07    0.06
   0   1   0   -0.05    0.05
  -1  -1   0  113.47    2.08
   1   1   0  116.65    2.00
   1   1   0  111.94    2.08
  -1   1   0  112.81    2.02
  -1   1   0  112.98    2.11
  -1   1   0  114.43    2.09
  -1   1   0  110.41    2.04
   1   1   0  115.64    2.08
   2  -1   0   20.80    0.49
  -2  -1   0   21.28    0.53
   2   1   0   20.85    0.43
   2   1   0   20.44    0.54
  -2   1   0   19.88    0.55
  -2   1   0   20.38    0.46
  -2   1   0   20.21    0.55
  -3  -1   0   90.79    1.77
   3  -1   0   91.69    1.71
   3   1   0   92.76    1.78
   3   1   0   91.37    1.62
  -3   1   0   91.44    1.64
   3   1   0   89.09    1.79
  -3   1   0   89.08    1.81
   4  -1   0   56.48    1.26
   4  -1   0   58.04    1.19
  -4  -1   0   57.41    1.24
  -4  -1   0   55.81    1.24
   4   1   0   57.84    1.09
  -4   1   0   58.00    1.10
   4   1   0   57.48    1.28
   5  -1   0   61.03    1.30
   5  -1   0   63.68    1.39
  -5  -1   0   61.52    1.34
  -5  -1   0   60.37    1.36
   5   1   0   60.93    1.20
   5   1   0   60.00    1.39
  -5   1   0   61.16    1.42
  -5   1   0   62.67    1.19
   6  -1   0   20.98    0.63
   6  -1   0   20.46    0.67
  -6  -1   0   18.95    0.65
  -6  -1   0   19.82    0.64
   6   1   0   20.10    0.53
  -6   1   0   21.26    0.72
  -6   1   0   20.05    0.52
   6   1   0   20.16    0.69
   7  -1   0   66.04    1.54
   7  -1   0   63.11    1.46
  -7  -1   0   65.07    1.53
  -7  -1   0   64.56    1.48
   7   1   0   67.07    1.35
  -7   1   0   65.42    1.60
   7   1   0   65.94    1.58
  -7   1   0   66.05    1.32
   8  -1   0  164.55    3.27
  -8  -1   0  167.20    3.20
  -8  -1   0  163.79    3.31
   8  -1   0  162.44    3.20
  -8   1   0  161.21    2.99
   8   1   0  162.92    3.06
  -8   1   0  164.17    3.37
   8   1   0  167.33    3.34
  -9  -1   0   53.10    1.40
  -9  -1   0   48.21    1.29
   9  -1   0   51.13    1.31
   9  -1   0   50.52    1.36
   9   1   0   52.71    1.42
  -9   1   0   51.43    1.43
  -9   1   0   48.64    1.13
   9   1   0   50.95    1.19
 -10  -1   0    3.64    0.34
  10  -1   0    3.48    0.32
 -10  -1   0    3.74    0.32
  10  -1   0    3.39    0.30
  10   1   0    3.66    0.27
 -10   1   0    3.70    0.36
 -10   1   0    3.48    0.24
  10   1   0    3.16    0.33
 -11  -1   0   62.48    1.60
 -11  -1   0   62.05    1.70
  11  -1   0   62.61    1.62
  11  -1   0   62.08    1.65
 -11   1   0   60.12    1.73
  11   1   0   64.34    1.49
  11   1   0   62.80    1.73
 -12  -1   0    1.25    0.24
  12  -1   0    1.06    0.24
 -12  -1   0    0.67    0.23
  12  -1   0    1.37    0.26
 -12   1   0    1.01    0.27
  12   1   0    1.20    0.27
  13  -1   0    7.14    0.53
 -13  -1   0    7.37    0.54
 -13  -1   0    6.60    0.47
  13  -1   0    7.23    0.52
  13   1   0    7.51    0.57
 -13   1   0    7.32    0.57
 -14  -1   0   67.60    1.78
  14  -1   0   66.18    1.87
 -14  -1   0   66.52    1.95
  14  -1   0   65.64    1.85
 -14   1   0   67.32    2.01
  14   1   0   63.29    1.92
 -15  -1   0    5.93    0.55
  15  -1   0    6.47    0.55
  15  -1   0    6.70    0.55
 -15   1   0    6.86    0.63
  15   1   0    5.40    0.54
 -16  -1   0    0.67    0.29
  16  -1   0    0.40    0.25
  16  -1   0    0.01    0.19
 -16   1   0    0.03    0.22
  16   1   0    0.15    0.20
  17  -1   0   12.76    0.81
  17  -1   0   12.39    0.81
 -17  -1   0   12.18    0.84
 -17   1   0   10.93    0.84
  17   1   0   12.43    0.84
 -18  -1   0    7.27    0.71
  18   1   0    6.45    0.65
 -18   1   0    8.73    0.79
 -19  -1   0   29.70    1.43
 -19   1   0   29.25    1.45
  19   1   0   29.98    1.43
   0   2   0   14.76    0.48
   0   2   0   15.49    0.50
   0   2   0   14.51    0.50
   0   2   0   14.21    0.50
  -1  -2   0    0.04    0.09
  -1   2   0   -0.02    0.08
  -1   2   0    0.10    0.11
  -1   2   0   -0.02    0.09
   1   2   0    0.19    0.12
   1   2   0   -0.04    0.08
   1   2   0    0.16    0.11
  -1   2   0   -0.05    0.09
  -2  -2   0   42.15    1.03
  -2   2   0   45.24    1.00
  -2   2   0   44.76    1.08
   2   2   0   43.03    1.07
  -2   2   0   44.10    1.00
   2   2   0   43.92    0.94
  -2   2   0   43.03    1.09
   2   2   0   44.82    1.08
  -3  -2   0    1.27    0.17
   3  -2   0    1.20    0.15
   3   2   0    1.23    0.19
  -3   2   0    1.01    0.17
  -3   2   0    1.32    0.14
   3   2   0    1.49    0.20
   3   2   0    1.32    0.13
  -3   2   0    1.14    0.18
   4  -2   0  147.24    2.79
  -4  -2   0  147.23    2.89
  -4   2   0  146.26    2.71
  -4   2   0  148.48    2.98
   4   2   0  148.72    2.92
   4   2   0  151.92    2.65
   4   2   0  148.06    2.94
   5  -2   0   62.60    1.51
  -5  -2   0   61.85    1.44
   5  -2   0   63.60    1.37
  -5   2   0   62.02    1.52
  -5   2   0   61.06    1.27
   5   2   0   62.25    1.51
   5   2   0   61.74    1.19
  -6  -2   0   10.35    0.50
   6  -2   0   11.05    0.54
  -6  -2   0   10.47    0.48
   6  -2   0   10.77    0.44
  -6   2   0   10.68    0.53
  -6   2   0   10.73    0.37
   6   2   0   10.83    0.32
   6   2   0    9.99    0.51
  -7  -2   0  300.99    5.62
  -7  -2   0  301.15    5.57
   7  -2   0  296.72    5.63
   7  -2   0  305.21    5.47
   7   2   0  303.70    5.21
  -7   2   0  305.60    5.25
  -7   2   0  293.88    5.72
   7   2   0  294.72    5.66
   8  -2   0   18.01    0.66
   8  -2   0   19.12    0.77
  -8  -2   0   18.60    0.72
  -8  -2   0   18.75    0.74
  -8   2   0   20.80    0.83
   8   2   0   18.64    0.78
   8   2   0   18.74    0.52
  -8   2   0   18.61    0.54
   9  -2   0    4.15    0.32
  -9  -2   0    4.12    0.36
   9  -2   0    4.15    0.37
  -9  -2   0    4.56    0.36
  -9   2   0    3.81    0.38
   9   2   0    4.16    0.39
 -10  -2   0   22.28    0.88
  10  -2   0   22.95    0.92
 -10  -2   0   22.88    0.88
  10  -2   0   23.65    0.83
 -10   2   0   24.01    0.98
  10   2   0   20.85    0.91
 -11  -2   0   56.10    1.61
  11  -2   0   56.76    1.65
  11  -2   0   56.62    1.50
 -11  -2   0   55.72    1.57
  11   2   0   53.86    1.65
 -11   2   0   52.94    1.67
  12  -2   0  199.32    3.98
 -12  -2   0  194.80    4.14
 -12  -2   0  195.81    4.07
  12  -2   0  194.28    4.14
 -12   2   0  193.01    4.29
  12   2   0  191.11    4.19
 -13  -2   0   62.34    1.83
  13  -2   0   62.96    1.85
 -13  -2   0   59.03    1.76
  13  -2   0   63.10    1.72
  13   2   0   62.63    1.90
 -13   2   0   62.11    1.95
  14  -2   0    9.26    0.67
 -14  -2   0    8.76    0.65
 -14  -2   0    9.15    0.64
  14   2   0    9.08    0.68
 -14   2   0    9.13    0.71
 -15  -2   0   42.19    1.52
  15  -2   0   40.99    1.51
 -15  -2   0   42.31    1.45
  15   2   0   38.44    1.53
 -15   2   0   45.47    1.69
 -16  -2   0    9.74    0.73
  16  -2   0    9.34    0.73
  16   2   0    9.20    0.74
 -16   2   0    9.27    0.79
 -17  -2   0   17.43    1.01
  17  -2   0   16.54    0.99
  17   2   0   18.81    1.07
 -17   2   0   16.92    1.08
  18  -2   0   43.62    1.70
 -18   2   0   42.77    1.82
  18   2   0   47.62    1.83
  19  -2   0    3.75    0.57
  19   2   0    2.77    0.56
 -19   2   0    3.03    0.62
   0   3   0   -0.01    0.10
   0   3   0    0.01    0.09
   0   3   0    0.00    0.09
   0   3   0    0.03    0.11
  -1  -3   0   15.48    0.61
  -1   3   0   16.75    0.60
   1   3   0   17.28    0.63
  -1   3   0   17.48    0.66
   1   3   0   16.08    0.64
  -1   3   0   15.80    0.61
  -1   3   0   17.11    0.62
   1   3   0   16.01    0.56
  -2  -3   0    7.94    0.42
   2   3   0    8.07    0.44
   2   3   0    7.95    0.45
  -2   3   0    8.01    0.40
  -2   3   0    8.53    0.46
  -2   3   0    8.68    0.42
  -2   3   0    8.82    0.46
   2   3   0    9.25    0.39
   3  -3   0  156.23    3.04
  -3  -3   0  157.80    3.15
   3   3   0  155.58    3.19
  -3   3   0  156.02    3.02
  -3   3   0  158.54    3.20
   3   3   0  157.20    2.94
   3   3   0  157.23    3.19
  -3   3   0  157.57    3.24
  -4  -3   0   72.20    1.75
   4  -3   0   75.77    1.68
  -4   3   0   76.94    1.88
   4   3   0   79.29    1.87
  -4   3   0   75.96    1.66
   4   3   0   76.50    1.85
   4   3   0   79.93    1.56
   5  -3   0   71.28    1.81
  -5  -3   0   73.84    1.74
   5  -3   0   73.12    1.64
   5   3   0   74.69    1.47
   5   3   0   71.70    1.81
  -5   3   0   73.02    1.84
   5   3   0   70.78    1.81
  -5   3   0   74.43    1.59
  -6  -3   0    8.85    0.48
   6  -3   0    8.60    0.52
   6  -3   0    8.15    0.41
  -6   3   0    8.03    0.37
   6   3   0    7.01    0.49
  -6   3   0    8.50    0.52
  -7  -3   0  206.80    4.08
  -7  -3   0  201.66    4.12
   7  -3   0  207.30    3.93
   7  -3   0  201.29    4.17
  -7   3   0  206.98    3.78
   7   3   0  202.80    4.19
  -7   3   0  197.83    4.21
   8  -3   0   25.07    0.84
  -8  -3   0   24.78    0.91
  -8  -3   0   24.08    0.95
   8  -3   0   24.82    0.99
   8   3   0   25.76    1.01
  -8   3   0   25.67    1.02
   9  -3   0   30.94    1.16
   9  -3   0   31.91    1.00
  -9  -3   0   32.71    1.10
  -9  -3   0   31.85    1.15
   9   3   0   29.97    1.15
  -9   3   0   31.28    1.18
 -10  -3   0   26.56    1.06
  10  -3   0   27.78    1.11
 -10  -3   0   28.13    1.04
 -10   3   0   24.90    1.08
  10   3   0   27.71    1.12
 -11  -3   0   16.68    0.85
  11  -3   0   18.24    0.91
 -11  -3   0   18.58    0.85
 -11   3   0   16.91    0.90
  11   3   0   17.33    0.91
 -12  -3   0    1.37    0.32
 -12  -3   0    2.08    0.38
  12  -3   0    1.32    0.31
  12   3   0    1.95    0.40
 -12   3   0    1.08    0.31
  13  -3   0    3.07    0.46
 -13  -3   0    2.74    0.41
 -13  -3   0    3.79    0.45
  13   3   0    3.41    0.46
 -13   3   0    2.85    0.43
 -14  -3   0   16.60    0.94
  14  -3   0   16.41    0.96
 -14  -3   0   18.78    1.04
 -14   3   0   17.82    1.02
  14   3   0   15.00    0.93
  15  -3   0   13.56    0.91
 -15  -3   0   13.52    0.87
  15   3   0   14.39    0.95
 -15   3   0   14.57    0.95
 -16  -3   0    1.35    0.37
  16  -3   0    1.70    0.46
 -16   3   0    0.97    0.36
  16   3   0    0.65    0.33
 -17  -3   0    2.59    0.49
  17  -3   0    3.53    0.55
 -17   3   0    2.12    0.52
  17   3   0    3.22    0.59
  18  -3   0   25.08    1.33
  18   3   0   26.33    1.40
 -18   3   0   21.07    1.45
   0   4   0  195.46    3.81
   0   4   0  192.72    3.87
   0   4   0  191.31    3.87
   0   4   0  191.39    3.95
  -1  -4   0    0.36    0.17
   1   4   0    0.36    0.15
   1   4   0    0.04    0.15
  -1   4   0    0.15    0.13
  -1   4   0    0.05    0.12
  -1   4   0    0.21    0.14
  -1   4   0    0.16    0.14
   1   4   0    0.16    0.15
  -2  -4   0   96.45    2.27
  -2   4   0   96.42    2.34
   2   4   0   96.50    2.32
   2   4   0  101.05    2.13
   2   4   0   97.67    2.30
  -2   4   0   94.95    2.26
  -2   4   0  102.99    2.25
  -2   4   0   99.56    2.22
   3  -4   0   11.98    0.57
  -3  -4   0   13.30    0.63
  -3   4   0   12.13    0.58
   3   4   0   11.63    0.63
  -3   4   0   12.21    0.65
   3   4   0   11.95    0.65
  -4  -4   0   32.62    1.08
   4  -4   0   33.59    1.02
   4  -4   0   32.49    1.13
  -4   4   0   33.91    1.18
   4   4   0   31.11    1.11
   4   4   0   31.79    1.15
  -4   4   0   35.90    1.04
   5  -4   0    4.02    0.42
   5  -4   0    4.27    0.35
  -5  -4   0    4.15    0.37
  -5   4   0    3.73    0.39
   5   4   0    4.43    0.43
   5   4   0    3.84    0.40
  -5   4   0    4.16    0.34
   6  -4   0   49.91    1.58
   6  -4   0   52.32    1.40
  -6  -4   0   54.64    1.52
   6   4   0   54.77    1.62
  -6   4   0   54.26    1.64
  -7  -4   0    7.57    0.51
  -7  -4   0    6.25    0.54
   7  -4   0    7.68    0.57
   7   4   0    7.20    0.55
  -7   4   0    7.59    0.58
   8  -4   0   63.50    1.87
  -8  -4   0   60.94    1.73
  -8   4   0   62.73    1.89
   8   4   0   61.14    1.86
  -9  -4   0   21.22    1.00
  -9  -4   0   21.73    0.93
   9  -4   0   20.10    0.99
  -9   4   0   20.61    1.01
   9   4   0   19.87    0.99
 -10  -4   0    2.81    0.41
  10  -4   0    2.86    0.43
  10   4   0    2.54    0.39
 -10   4   0    2.53    0.40
 -11  -4   0   11.91    0.79
  11  -4   0   11.72    0.81
 -11   4   0   12.92    0.85
  11   4   0   12.13    0.81
 -12  -4   0   13.67    0.86
  12  -4   0   11.75    0.83
 -12   4   0   13.06    0.90
  12   4   0   14.08    0.92
  13  -4   0   37.19    1.53
 -13  -4   0   34.54    1.43
  13   4   0   34.57    1.50
 -13   4   0   33.08    1.49
  14  -4   0    1.72    0.42
 -14  -4   0    2.41    0.48
 -14   4   0    2.11    0.48
  14   4   0    1.59    0.40
 -15  -4   0    0.19    0.25
  15  -4   0    0.17    0.26
 -15   4   0    0.06    0.23
  15   4   0    0.29    0.30
 -16  -4   0    2.75    0.53
  16  -4   0    2.79    0.59
 -16   4   0    3.48    0.67
  16   4   0    3.78    0.60
   0  -5   0   -0.05    0.15
   0   5   0   -0.06    0.15
   0   5   0   -0.12    0.12
  -1  -5   0    0.37    0.20
   1  -5   0    0.73    0.24
   1   5   0    0.35    0.21
  -1   5   0    0.60    0.25
  -1   5   0    0.49    0.21
   1   5   0    0.32    0.19
  -1   5   0    0.39    0.19
  -2  -5   0    5.87    0.49
   2  -5   0    4.77    0.44
  -2   5   0    5.84    0.52
   2   5   0    4.50    0.46
  -2   5   0    5.17    0.46
  -2   5   0    5.78    0.46
   2   5   0    5.14    0.47
   3  -5   0   25.07    1.02
  -3  -5   0   24.10    0.99
   3   5   0   25.76    1.09
  -3   5   0   24.34    1.06
  -3   5   0   26.01    0.99
   3   5   0   23.64    1.02
  -4  -5   0   27.56    1.09
   4  -5   0   29.14    1.16
   4   5   0   30.89    1.23
   4   5   0   30.47    1.19
  -4   5   0   30.73    1.22
   5  -5   0    3.95    0.45
  -5  -5   0    4.78    0.47
  -5   5   0    4.39    0.49
   5   5   0    4.79    0.48
  -6  -5   0   18.31    0.95
   6  -5   0   20.26    0.98
   6   5   0   18.40    0.95
  -6   5   0   19.17    0.98
  -7  -5   0    5.81    0.58
   7  -5   0    5.61    0.55
   7   5   0    5.34    0.55
  -7   5   0    6.10    0.59
   8  -5   0   13.46    0.85
  -8  -5   0   13.30    0.84
   8   5   0   14.11    0.88
  -8   5   0   15.83    0.92
  -9  -5   0   24.01    1.18
   9  -5   0   24.39    1.19
  -9   5   0   25.49    1.23
   9   5   0   27.00    1.24
 -10  -5   0   10.87    0.79
  10  -5   0   11.33    0.83
  10   5   0   10.59    0.81
 -10   5   0   11.05    0.82
 -11  -5   0   29.07    1.34
  11  -5   0   29.87    1.40
  11   5   0   29.13    1.37
 -11   5   0   28.96    1.39
  12  -5   0    0.01    0.22
 -12  -5   0    0.30    0.27
  12   5   0    0.33    0.31
 -12   5   0    0.22    0.23
  13  -5   0    7.52    0.74
 -13  -5   0    5.44    0.63
 -13   5   0    6.68    0.72
  13   5   0    6.14    0.69
 -14  -5   0   40.69    1.72
 -14   5   0   37.00    1.75
  14   5   0   33.55    1.65
   0  -6   0   18.32    0.97
   0   6   0   17.82    0.96
   1  -6   0    2.92    0.50
   1   6   0    2.27    0.44
  -1   6   0    2.67    0.40
   2   6   0   -0.03    0.23
   2   6   0   -0.09    0.19
   3  -6   0    4.82    0.54
   3   6   0    4.71    0.53
  -3   6   0    5.44    0.58
   4  -6   0    0.71    0.31
  -4  -6   0    0.96    0.32
   4   6   0    0.85    0.31
  -4   6   0    1.02    0.36
   5  -6   0   14.38    0.89
  -5  -6   0   12.49    0.85
   5   6   0   12.61    0.86
  -5   6   0   14.15    0.91
   6  -6   0    4.98    0.59
  -6  -6   0    5.05    0.60
  -6   6   0    5.33    0.59
   6   6   0    5.11    0.59
  -7  -6   0    5.21    0.59
   7  -6   0    4.10    0.53
   7   6   0    5.56    0.62
  -7   6   0    4.84    0.60
  -8  -6   0    2.88    0.56
   8  -6   0    3.26    0.58
   8   6   0    3.06    0.56
  -8   6   0    2.43    0.50
   9  -6   0    0.75    0.33
  -9  -6   0    0.64    0.33
   9   6   0    0.49    0.32
  -9   6   0    0.70    0.33
 -10  -6   0   16.85    1.10
  10  -6   0   17.28    1.11
  10   6   0   16.39    1.09
 -10   6   0   17.47    1.14
  -1  -7   0   25.20    1.28
  -2  -7   0    1.47    0.45
  -3  -7   0   28.60    1.37
  20   0  -1   -0.16    0.24
 -20   0   1    0.07    0.28
  19   0  -1   -0.41    0.20
 -19   0   1    0.18    0.23
 -18   0   1   -0.07    0.21
  18   0  -1    0.14    0.26
  17   0  -1    0.19    0.24
 -17   0   1    0.28    0.25
 -16   0   1   -0.04    0.16
  16   0  -1    0.03    0.16
 -15   0   1    0.05    0.16
  15   0  -1    0.30    0.21
  14   0  -1   -0.14    0.13
 -14   0   1    0.04    0.17
  14   0  -1   -0.03    0.14
 -13   0   1   -0.02    0.13
  13   0  -1   -0.05    0.15
  13   0  -1    0.08    0.13
 -12   0   1    0.08    0.14
 -12   0   1    0.04    0.10
  12   0  -1   -0.04    0.10
  12   0  -1    0.09    0.12
 -11   0   1    0.12    0.10
 -11   0   1   -0.07    0.11
  11   0  -1    0.05    0.11
  11   0  -1   -0.10    0.10
 -10   0   1    0.13    0.12
  10   0  -1   -0.01    0.11
 -10   0   1    0.04    0.08
  10   0  -1    0.08    0.11
   9   0  -1   -0.20    0.07
  -9   0   1   -0.19    0.09
  -9   0   1   -0.10    0.07
   9   0  -1   -0.21    0.07
  -8   0   1    0.00    0.09
  -8   0   1    0.09    0.08
   8   0  -1   -0.08    0.08
   8   0  -1   -0.02    0.09
  -7   0   1    0.01    0.07
   7   0  -1   -0.05    0.10
  -7   0   1   -0.17    0.08
   7   0  -1   -0.12    0.08
  -6   0   1    0.03    0.06
   6   0  -1   -0.02    0.06
  -6   0   1   -0.09    0.07
   6   0  -1    0.01    0.07
   5   0  -1   -0.10    0.06
  -5   0   1   -0.07    0.07
   5   0  -1   -0.02    0.09
  -5   0   1   -0.14    0.05
   4   0  -1    0.03    0.06
  -4   0   1    0.07    0.07
  -4   0   1   -0.02    0.04
   4   0  -1   -0.06    0.06
  -3   0   1    0.05    0.04
   3   0  -1    0.02    0.06
  -3   0   1   -0.02    0.05
   2   0  -1   -0.25    0.04
  -2   0   1   -0.29    0.03
   2   0  -1   -0.20    0.03
  -2   0   1   -0.26    0.05
  -1   0   1    0.02    0.03
  -1   0   1   -0.05    0.02
   1   0  -1    0.00    0.02
   0   0  -1   -0.11    0.02
   0   0   1   -0.15    0.01
  -1   0  -1   -0.53    0.05
   1   0   1   -0.66    0.03
  -1   0  -1   -0.64    0.04
   1   0   1   -0.43    0.05
  -2   0  -1   -0.08    0.04
  -2   0  -1    0.02    0.04
   2   0   1    0.00    0.05
   2   0   1   -0.01    0.04
  -3   0  -1    0.08    0.09
   3   0   1   -0.31    0.06
  -3   0  -1   -0.29    0.06
   3   0   1   -0.28    0.06
  -4   0  -1   -0.06    0.06
  -4   0  -1   -0.02    0.08
   4   0   1    0.52    0.12
   4   0   1   -0.01    0.08
  -5   0  -1    0.00    0.07
  -5   0  -1   -0.02    0.07
   5   0   1    0.01    0.08
   5   0   1    0.01    0.08
   6   0   1    0.04    0.08
  -6   0  -1    0.11    0.10
  -6   0  -1   -0.06    0.07
   6   0   1    0.06    0.08
   7   0   1    0.17    0.11
  -7   0  -1   -0.07    0.07
   7   0   1   -0.04    0.07
  -7   0  -1    0.08    0.09
  -8   0  -1   -0.09    0.08
   8   0   1    0.11    0.10
  -8   0  -1    0.12    0.09
   8   0   1    0.13    0.12
   9   0   1   -0.02    0.10
  -9   0  -1    0.02    0.11
  -9   0  -1    0.03    0.09
   9   0   1    0.11    0.09
 -10   0  -1   -0.11    0.07
  10   0   1    0.02    0.11
 -10   0  -1    0.07    0.12
  10   0   1    0.11    0.12
  11   0   1    0.06    0.12
 -11   0  -1   -0.11    0.10
 -11   0  -1    0.29    0.14
  11   0   1    0.05    0.11
 -12   0  -1    0.10    0.15
  12   0   1    0.00    0.15
  12   0   1    0.10    0.13
 -12   0  -1    0.04    0.11
  13   0   1   -0.01    0.13
  13   0   1   -0.02    0.12
 -13   0  -1    0.06    0.15
  14   0   1   -0.14    0.12
 -14   0  -1    0.06    0.18
  14   0   1   -0.07    0.12
  15   0   1    0.07    0.19
 -15   0  -1    0.17    0.21
 -16   0  -1    0.01    0.18
  16   0   1    0.09    0.18
 -17   0  -1    0.16    0.22
  17   0   1    0.02    0.21
 -18   0  -1    0.06    0.23
  18   0   1    0.27    0.23
 -19   0  -1   -0.11    0.22
 -20  -1   1    4.26    0.63
  20   1  -1    3.95    0.61
 -20   1   1    4.79    0.65
 -19  -1   1    2.16    0.48
 -19   1   1    3.55    0.64
  19   1  -1    2.18    0.49
 -18  -1   1    1.02    0.37
  18  -1  -1    2.22    0.44
  18   1  -1    1.05    0.36
 -18   1   1    0.62    0.30
  17  -1  -1    7.86    0.65
 -17  -1   1    7.95    0.69
  17   1  -1    8.07    0.69
 -17   1   1    8.21    0.71
 -16  -1   1    3.04    0.46
  16  -1  -1    3.91    0.46
  16  -1  -1    4.02    0.47
 -16   1   1    3.18    0.49
  16   1  -1    3.89    0.49
  15  -1  -1   31.93    1.23
  15  -1  -1   31.15    1.20
 -15  -1   1   30.68    1.27
  15   1  -1   32.36    1.30
 -15   1   1   33.11    1.35
 -14  -1   1   15.52    0.85
 -14  -1   1   15.98    0.74
  14  -1  -1   16.17    0.81
  14  -1  -1   16.79    0.81
  14   1  -1   15.53    0.84
 -14   1   1   16.21    0.89
  13  -1  -1   32.23    1.13
 -13  -1   1   32.66    1.06
  13  -1  -1   33.14    1.14
 -13  -1   1   30.22    1.17
 -13   1   1   29.65    1.19
  13   1  -1   30.05    1.17
  12  -1  -1    5.57    0.44
  12  -1  -1    5.28    0.43
 -12  -1   1    5.39    0.40
 -12  -1   1    5.76    0.48
 -12   1   1    5.19    0.47
  12   1  -1    4.55    0.43
 -11  -1   1   37.42    1.21
  11  -1  -1   36.66    1.15
 -11  -1   1   36.64    1.09
  11  -1  -1   35.39    1.13
  11   1  -1   35.60    0.97
 -11   1   1   36.07    1.24
  11   1  -1   36.38    1.21
 -10  -1   1   23.95    0.91
  10  -1  -1   25.93    0.89
 -10  -1   1   27.45    0.86
  10  -1  -1   24.43    0.87
 -10   1   1   26.26    0.97
  10   1  -1   26.68    0.75
  10   1  -1   25.11    0.93
 -10   1   1   24.93    0.68
  -9  -1   1    2.27    0.26
  -9  -1   1    2.37    0.24
   9  -1  -1    2.40    0.27
   9  -1  -1    2.26    0.24
   9   1  -1    2.62    0.20
  -9   1   1    2.69    0.29
   9   1  -1    2.52    0.29
  -9   1   1    2.36    0.17
  -8  -1   1    5.81    0.34
  -8  -1   1    5.84    0.38
   8  -1  -1    5.29    0.35
   8  -1  -1    5.67    0.35
  -8   1   1    4.97    0.37
  -8   1   1    5.23    0.23
   8   1  -1    6.35    0.40
   8   1  -1    5.31    0.26
   7  -1  -1   55.70    1.33
  -7  -1   1   56.81    1.39
  -7  -1   1   56.43    1.31
   7  -1  -1   56.22    1.37
   7   1  -1   58.29    1.16
  -7   1   1   55.97    1.11
   7   1  -1   56.12    1.40
  -7   1   1   57.65    1.44
  -6  -1   1   85.50    1.88
   6  -1  -1   86.15    1.81
   6  -1  -1   86.76    1.85
  -6  -1   1   86.22    1.79
   6   1  -1   88.75    1.63
  -6   1   1   88.26    1.58
  -6   1   1   86.61    1.92
   6   1  -1   87.98    1.89
  -5  -1   1   43.68    1.07
   5  -1  -1   43.04    1.02
   5   1  -1   44.90    0.85
   5   1  -1   42.15    1.02
  -5   1   1   41.71    1.05
  -5   1   1   44.77    1.10
   5   1  -1   43.38    1.08
  -5   1   1   44.67    0.83
  -4  -1   1  223.83    4.13
   4  -1  -1  214.27    4.05
   4   1  -1  227.74    4.04
   4   1  -1  229.35    3.83
   4   1  -1  232.21    4.12
  -4   1   1  223.40    4.15
  -4   1   1  227.50    4.10
  -4   1   1  229.89    3.82
   3  -1  -1   10.72    0.36
  -3  -1   1   10.70    0.38
   3   1  -1    9.96    0.36
   3   1  -1   10.73    0.39
  -3   1   1   10.82    0.39
  -3   1   1   10.45    0.26
  -3   1   1   10.79    0.39
   2  -1  -1  358.04    6.18
  -2  -1   1  347.19    6.27
  -2   1   1  356.59    6.27
  -2   1   1  356.67    6.21
   2   1  -1  365.55    6.20
   2   1  -1  364.11    6.17
  -2   1   1  362.27    6.13
  -1  -1   1  680.35   12.67
  -1  -1   1  735.58   12.31
  -1   1   1  726.25   12.21
  -1   1   1  723.96   12.63
  -1   1   1  697.22   12.69
   1   1  -1  729.44   12.50
   1   1  -1  690.79   12.59
  -1   1   1  737.81   12.11
   0  -1   1  165.66    2.91
   0   1   1  163.58    2.93
   0   1   1  168.91    2.94
   0   1  -1  168.33    3.02
   0   1  -1  160.13    2.92
   0   1   1  166.52    2.97
   0   1  -1  168.14    2.89
   0   1   1  165.06    2.92
  -1  -1  -1  101.42    1.78
   1  -1   1   95.11    1.82
   1   1   1   95.71    1.77
  -1   1  -1   95.88    1.87
  -1   1  -1  100.12    1.73
   1   1   1   99.49    1.86
  -1   1  -1   95.32    1.79
  -2  -1  -1  109.67    2.10
   2  -1   1  108.71    2.11
  -2  -1  -1  117.20    2.07
   2  -1   1  114.15    2.00
  -2   1  -1  113.22    2.16
   2   1   1  109.51    2.13
  -2   1  -1  112.50    2.04
   2   1   1  115.17    2.03
  -3  -1  -1  903.43   15.85
   3  -1   1  923.00   15.61
  -3  -1  -1  926.23   16.18
   3  -1   1  940.58   16.20
  -3   1  -1  904.99   16.40
  -3   1  -1  918.18   16.10
   3   1   1  911.26   16.18
   3   1   1  924.85   16.05
  -4  -1  -1  157.71    2.94
   4  -1   1  158.23    2.99
  -4  -1  -1  157.76    2.95
   4  -1   1  161.91    2.86
  -4   1  -1  157.90    2.83
   4   1   1  156.00    2.99
   4   1   1  155.62    2.83
  -4   1  -1  160.76    3.05
  -5  -1  -1  212.26    3.90
  -5  -1  -1  211.42    3.92
   5  -1   1  213.14    3.95
   5  -1   1  210.99    3.81
  -5   1  -1  212.44    4.02
   5   1   1  215.31    3.97
  -5   1  -1  211.77    3.76
   5   1   1  213.71    3.78
  -6  -1  -1  229.45    4.26
   6  -1   1  234.45    4.20
   6  -1   1  233.13    4.32
  -6  -1  -1  225.10    4.30
   6   1   1  233.08    4.34
   6   1   1  231.59    4.15
  -6   1  -1  230.65    4.10
  -6   1  -1  233.45    4.41
   7  -1   1   11.72    0.46
   7  -1   1   11.63    0.52
  -7  -1  -1   11.45    0.50
  -7  -1  -1   12.68    0.52
  -7   1  -1   12.88    0.57
   7   1   1   12.01    0.44
   7   1   1   11.06    0.52
  -7   1  -1   11.59    0.42
   8  -1   1    3.60    0.30
  -8  -1  -1    3.72    0.30
   8  -1   1    3.44    0.27
  -8  -1  -1    3.49    0.29
  -8   1  -1    4.16    0.34
  -8   1  -1    3.98    0.25
   8   1   1    3.66    0.32
   8   1   1    3.83    0.26
   9  -1   1   13.01    0.60
  -9  -1  -1   12.43    0.58
   9  -1   1   12.32    0.54
  -9  -1  -1   12.04    0.55
   9   1   1   11.83    0.49
  -9   1  -1   12.36    0.62
  -9   1  -1   11.58    0.46
   9   1   1   12.07    0.60
 -10  -1  -1    7.50    0.45
 -10  -1  -1    6.50    0.45
  10  -1   1    7.92    0.45
  10  -1   1    8.14    0.50
  10   1   1    7.04    0.48
 -10   1  -1    7.25    0.37
  10   1   1    8.01    0.41
 -10   1  -1    8.60    0.53
  11  -1   1  110.51    2.57
 -11  -1  -1  112.13    2.48
  11  -1   1  111.67    2.49
 -11  -1  -1  111.66    2.59
 -11   1  -1  113.86    2.69
  11   1   1  113.92    2.39
  11   1   1  112.64    2.64
 -12  -1  -1   56.53    1.55
  12  -1   1   59.24    1.64
 -12  -1  -1   56.10    1.64
  12  -1   1   57.16    1.56
  12   1   1   56.77    1.67
 -12   1  -1   54.77    1.69
  13  -1   1    6.88    0.52
  13  -1   1    7.30    0.51
 -13  -1  -1    6.72    0.48
  13   1   1    7.00    0.55
 -13   1  -1    5.43    0.51
  14  -1   1    5.03    0.46
  14  -1   1    5.31    0.50
 -14  -1  -1    4.91    0.50
 -14  -1  -1    4.61    0.43
 -14   1  -1    4.43    0.51
  14   1   1    5.40    0.50
  15  -1   1    1.72    0.36
  15  -1   1    2.13    0.37
 -15  -1  -1    2.21    0.42
 -15   1  -1    2.63    0.42
  15   1   1    2.04    0.40
 -16  -1  -1    2.49    0.46
  16  -1   1    2.82    0.43
  16   1   1    1.95    0.42
 -16   1  -1    2.76    0.50
  17  -1   1    1.38    0.37
 -17  -1  -1    1.66    0.42
 -17   1  -1    0.83    0.34
  17   1   1    0.54    0.30
 -18  -1  -1   14.00    0.94
  18   1   1   15.07    0.95
 -18   1  -1   13.23    0.96
 -19  -1  -1   -0.02    0.22
 -19   1  -1    0.12    0.25
  19   1   1    0.07    0.27
 -19  -2   1    0.73    0.35
  19  -2  -1    1.99    0.50
 -19   2   1    1.68    0.50
  19   2  -1    1.83    0.48
  18  -2  -1   -0.06    0.20
 -18  -2   1    0.03    0.22
 -18   2   1   -0.15    0.23
  18   2  -1    0.01    0.24
  17  -2  -1    4.62    0.57
 -17  -2   1    6.08    0.61
 -17   2   1    4.79    0.62
  17   2  -1    5.38    0.59
  16  -2  -1   16.40    0.93
 -16  -2   1   13.96    0.89
  16   2  -1   14.74    0.92
 -16   2   1   14.53    0.94
 -15  -2   1    3.72    0.44
  15  -2  -1    4.01    0.47
 -15  -2   1    4.46    0.49
  15  -2  -1    3.88    0.45
  15   2  -1    3.29    0.48
 -15   2   1    3.06    0.46
  14  -2  -1    1.09    0.29
 -14  -2   1    1.05    0.30
  14  -2  -1    1.23    0.31
 -14  -2   1    1.53    0.31
  14   2  -1    1.59    0.36
 -14   2   1    1.15    0.32
 -13  -2   1   -0.08    0.13
 -13  -2   1    0.46    0.19
  13  -2  -1    0.28    0.21
  13  -2  -1    0.17    0.17
  13   2  -1    0.33    0.22
 -13   2   1    0.41    0.22
  12  -2  -1    0.39    0.18
 -12  -2   1    0.68    0.25
 -12  -2   1   -0.01    0.14
  12  -2  -1    0.15    0.19
  12   2  -1    0.29    0.20
 -12   2   1    0.18    0.19
  11  -2  -1   68.95    1.87
 -11  -2   1   70.98    1.86
  11  -2  -1   67.52    1.74
 -11  -2   1   66.60    1.77
  11   2  -1   66.15    1.88
 -11   2   1   69.33    1.95
  10  -2  -1   57.71    1.50
  10  -2  -1   56.51    1.60
 -10  -2   1   58.80    1.55
 -10  -2   1   58.55    1.59
 -10   2   1   53.77    1.64
  10   2  -1   55.75    1.62
  -9  -2   1    9.42    0.54
   9  -2  -1    9.45    0.49
  -9  -2   1    9.34    0.52
   9  -2  -1   10.61    0.57
   9   2  -1    9.57    0.57
  -9   2   1   10.04    0.58
   8  -2  -1  177.02    3.41
  -8  -2   1  172.48    3.52
   8  -2  -1  167.49    3.51
  -8  -2   1  171.39    3.45
  -8   2   1  173.57    3.06
  -8   2   1  172.99    3.61
   8   2  -1  170.23    3.55
   7  -2  -1  104.16    2.23
  -7  -2   1  108.49    2.33
   7  -2  -1  107.05    2.36
   7   2  -1  103.35    2.35
  -7   2   1  104.86    2.39
  -7   2   1  106.07    1.95
   7   2  -1  107.93    1.88
  -6  -2   1    0.18    0.10
   6  -2  -1    0.16    0.10
   6   2  -1    0.18    0.05
   6   2  -1    0.02    0.11
  -6   2   1    0.03    0.06
  -6   2   1    0.11    0.10
   6   2  -1    0.19    0.12
  -6   2   1    0.40    0.17
  -5  -2   1   22.39    0.73
   5  -2  -1   21.66    0.67
  -5   2   1   21.83    0.55
   5   2  -1   22.28    0.75
   5   2  -1   21.87    0.74
  -5   2   1   21.72    0.75
   5   2  -1   22.08    0.45
  -5   2   1   21.77    0.75
  -4  -2   1   54.47    1.30
   4  -2  -1   55.04    1.24
   4   2  -1   55.72    1.03
   4   2  -1   55.39    1.32
   4   2  -1   53.42    1.32
  -4   2   1   56.47    1.13
  -4   2   1   55.83    1.35
  -4   2   1   53.36    1.32
  -3  -2   1   10.78    0.44
   3   2  -1   11.23    0.31
  -3   2   1   10.70    0.46
  -3   2   1   11.37    0.37
  -3   2   1   10.51    0.45
   3   2  -1   10.39    0.45
   3   2  -1   11.20    0.46
  -2  -2   1    6.73    0.34
  -2   2   1    6.51    0.32
  -2   2   1    6.99    0.30
  -2   2   1    6.74    0.34
  -2   2   1    6.60    0.34
   2   2  -1    6.42    0.26
   2   2  -1    6.41    0.34
   2   2  -1    6.76    0.33
  -1   2   1   19.66    0.59
  -1   2   1   18.65    0.59
   1   2  -1   19.39    0.52
  -1   2   1   18.64    0.58
  -1   2   1   19.51    0.57
   1   2  -1   19.13    0.60
   1   2  -1   19.34    0.57
   0   2  -1    0.67    0.13
   0   2   1    0.49    0.12
   0   2  -1    0.39    0.11
   0   2  -1    0.37    0.13
   0   2  -1    0.81    0.15
   0   2   1    0.55    0.14
   0   2   1    0.58    0.12
   0   2   1    0.45    0.12
  -1  -2  -1    2.92    0.20
  -1   2  -1    3.01    0.24
   1   2   1    2.94    0.20
  -1   2  -1    2.32    0.19
   1   2   1    3.09    0.24
   1   2   1    2.63    0.22
  -1   2  -1    2.58    0.18
  -2  -2  -1  149.65    2.81
   2  -2   1  147.34    2.85
   2   2   1  150.56    2.89
   2   2   1  152.65    2.88
  -2   2  -1  151.47    2.94
  -2   2  -1  144.37    2.77
   2   2   1  146.25    2.73
   3  -2   1    8.45    0.41
   3  -2   1    8.39    0.32
  -3  -2  -1    8.79    0.36
   3   2   1    8.48    0.41
  -3   2  -1    8.14    0.34
  -3   2  -1    8.81    0.43
   3   2   1    8.52    0.31
   4  -2   1    4.32    0.23
   4  -2   1    4.41    0.31
  -4  -2  -1    4.24    0.26
  -4  -2  -1    4.19    0.31
   4   2   1    4.88    0.22
  -4   2  -1    4.31    0.32
   4   2   1    5.10    0.33
  -4   2  -1    4.05    0.24
   5  -2   1   80.96    1.62
   5  -2   1   74.61    1.77
  -5  -2  -1   80.64    1.79
  -5  -2  -1   78.99    1.70
  -5   2  -1   77.73    1.59
   5   2   1   77.27    1.80
  -5   2  -1   76.06    1.82
   5   2   1   77.90    1.53
  -6  -2  -1   19.49    0.67
  -6  -2  -1   20.50    0.74
   6  -2   1   20.45    0.75
   6  -2   1   20.75    0.62
  -6   2  -1   20.44    0.77
   6   2   1   19.09    0.74
  -6   2  -1   20.30    0.59
   6   2   1   20.23    0.55
  -7  -2  -1    2.37    0.27
   7  -2   1    2.29    0.21
  -7  -2  -1    2.29    0.24
   7  -2   1    2.34    0.29
  -7   2  -1    2.24    0.27
   7   2   1    2.21    0.18
   7   2   1    1.64    0.24
  -7   2  -1    2.36    0.20
  -8  -2  -1    4.77    0.35
  -8  -2  -1    5.02    0.38
   8  -2   1    4.40    0.30
   8  -2   1    4.07    0.37
  -8   2  -1    4.36    0.26
  -8   2  -1    4.15    0.37
   8   2   1    4.79    0.40
   8   2   1    4.54    0.25
   9  -2   1    3.63    0.29
  -9  -2  -1    3.56    0.32
   9  -2   1    3.79    0.38
  -9  -2  -1    3.20    0.34
   9   2   1    3.55    0.37
  -9   2  -1    3.86    0.27
  -9   2  -1    3.74    0.38
 -10  -2  -1   22.45    0.86
  10  -2   1   20.30    0.76
 -10  -2  -1   21.76    0.88
  10  -2   1   21.49    0.90
 -10   2  -1   22.37    0.96
  10   2   1   23.03    0.94
  11  -2   1   13.08    0.61
 -11  -2  -1   12.47    0.66
 -11  -2  -1   11.51    0.65
  11  -2   1   12.87    0.70
 -11   2  -1   12.09    0.73
  11   2   1   12.49    0.71
  12  -2   1    4.25    0.44
 -12  -2  -1    4.90    0.45
  12  -2   1    4.90    0.40
 -12  -2  -1    4.64    0.44
  12   2   1    3.32    0.41
 -12   2  -1    3.96    0.45
 -13  -2  -1   22.68    0.99
  13  -2   1   22.45    1.02
 -13  -2  -1   21.53    0.97
 -13   2  -1   22.02    1.08
  13   2   1   21.34    1.02
 -14  -2  -1    0.66    0.27
  14  -2   1    0.99    0.29
 -14  -2  -1    0.90    0.30
 -14   2  -1    1.11    0.35
  14   2   1    0.90    0.29
 -15  -2  -1   39.99    1.43
 -15  -2  -1   43.19    1.50
  15  -2   1   41.65    1.53
  15   2   1   36.91    1.50
 -15   2  -1   40.28    1.60
 -16  -2  -1    2.34    0.43
  16  -2   1    2.69    0.49
  16   2   1    2.39    0.49
 -16   2  -1    1.27    0.39
  17  -2   1   29.15    1.35
  17   2   1   31.00    1.41
 -17   2  -1   31.75    1.47
  18  -2   1   10.44    0.82
 -18   2  -1    8.93    0.83
  18   2   1    8.87    0.81
  18  -3  -1    0.16    0.30
 -18   3   1    0.15    0.26
  18   3  -1    0.28    0.31
 -17  -3   1   27.17    1.39
  17  -3  -1   26.57    1.32
 -17   3   1   27.56    1.41
  17   3  -1   27.53    1.39
 -16  -3   1    0.16    0.23
  16  -3  -1    0.02    0.24
 -16   3   1    0.49    0.30
  16   3  -1    0.46    0.30
 -15  -3   1   64.31    2.00
  15  -3  -1   64.53    2.06
 -15  -3   1   61.84    1.99
  15   3  -1   58.05    2.04
  14  -3  -1   52.91    1.80
 -14  -3   1   49.61    1.69
 -14  -3   1   50.95    1.73
 -14   3   1   53.34    1.87
  14   3  -1   51.72    1.82
 -13  -3   1   23.72    1.05
  13  -3  -1   23.73    1.11
 -13  -3   1   21.73    1.02
  13   3  -1   23.52    1.12
 -13   3   1   21.84    1.10
 -12  -3   1   -0.15    0.15
  12  -3  -1   -0.17    0.16
 -12  -3   1   -0.10    0.13
  12   3  -1    0.08    0.16
 -12   3   1    0.45    0.25
  11  -3  -1    2.40    0.37
 -11  -3   1    2.63    0.38
  11  -3  -1    1.78    0.29
 -11  -3   1    2.07    0.37
 -11   3   1    2.90    0.39
  11   3  -1    2.82    0.38
  10  -3  -1   33.97    1.25
 -10  -3   1   32.36    1.19
 -10  -3   1   33.77    1.19
  10  -3  -1   34.21    1.09
 -10   3   1   33.00    1.25
  10   3  -1   34.54    1.27
   9  -3  -1  108.89    2.65
   9  -3  -1  111.20    2.44
  -9  -3   1  107.47    2.57
  -9  -3   1  112.82    2.59
  -9   3   1  108.88    2.68
   9   3  -1  111.34    2.67
   8  -3  -1    5.25    0.38
  -8  -3   1    5.84    0.44
  -8  -3   1    6.27    0.47
   8  -3  -1    5.90    0.47
   8   3  -1    5.14    0.44
  -8   3   1    5.92    0.47
  -7  -3   1   78.68    1.90
   7  -3  -1   75.57    1.96
   7  -3  -1   76.90    1.79
   7   3  -1   75.27    1.95
  -7   3   1   77.35    1.98
   7   3  -1   76.12    1.94
   6  -3  -1   12.92    0.55
  -6  -3   1   14.46    0.63
   6   3  -1   13.56    0.66
  -6   3   1   12.09    0.63
  -6   3   1   13.36    0.66
  -6   3   1   13.22    0.47
   6   3  -1   14.17    0.67
  -5  -3   1    2.02    0.26
   5  -3  -1    2.33    0.24
  -5   3   1    3.18    0.32
   5   3  -1    2.61    0.29
  -5   3   1    2.27    0.21
   5   3  -1    2.61    0.29
  -5   3   1    2.60    0.28
   4  -3  -1   14.94    0.58
  -4  -3   1   14.39    0.62
  -4   3   1   15.50    0.67
   4   3  -1   14.74    0.45
  -4   3   1   15.41    0.65
   4   3  -1   15.48    0.65
   4   3  -1   14.67    0.65
  -4   3   1   14.66    0.53
  -3  -3   1   66.64    1.64
   3  -3  -1   65.69    1.57
   3   3  -1   68.25    1.42
  -3   3   1   71.33    1.69
   3   3  -1   68.52    1.68
  -3   3   1   71.59    1.69
  -3   3   1   68.95    1.53
   3   3  -1   70.11    1.65
  -2  -3   1    9.22    0.47
  -2   3   1    9.19    0.43
   2   3  -1    9.06    0.45
  -2   3   1    8.76    0.46
   2   3  -1    8.81    0.37
  -2   3   1    9.40    0.47
   2   3  -1    8.89    0.48
  -2   3   1    9.93    0.46
  -1  -3   1    0.24    0.13
   1   3  -1   -0.01    0.09
  -1   3   1    0.30    0.13
   1   3  -1    0.08    0.12
  -1   3   1    0.16    0.11
  -1   3   1    0.14    0.12
   1   3  -1    0.11    0.10
  -1   3   1    0.09    0.10
   0   3  -1   12.73    0.54
   0   3   1   11.38    0.51
   0   3   1   12.34    0.53
   0   3   1   12.25    0.51
   0   3  -1   13.17    0.51
   0   3  -1   13.21    0.52
   0   3  -1   12.16    0.56
   0   3   1   13.19    0.56
  -1  -3  -1    3.32    0.26
   1   3   1    3.58    0.30
   1   3   1    4.07    0.27
  -1   3  -1    3.59    0.31
  -1   3  -1    3.80    0.27
   1   3   1    2.90    0.28
  -1   3  -1    4.04    0.30
  -2  -3  -1   38.72    1.05
   2  -3   1   39.80    1.10
   2   3   1   37.88    1.11
   2   3   1   38.78    0.99
  -2   3  -1   39.86    1.01
  -2   3  -1   41.56    1.07
  -2   3  -1   38.44    1.14
   2   3   1   39.83    1.13
   3  -3   1   25.80    0.86
   3  -3   1   24.98    0.73
  -3  -3  -1   24.51    0.78
   3   3   1   25.42    0.87
   3   3   1   24.72    0.87
  -3   3  -1   24.51    0.87
   3   3   1   25.25    0.71
  -3   3  -1   27.51    0.80
   4  -3   1    0.08    0.09
   4  -3   1    0.13    0.12
  -4  -3  -1    0.19    0.12
   4   3   1    0.00    0.08
  -4   3  -1    0.14    0.11
   4   3   1    0.01    0.10
  -4   3  -1    0.04    0.11
   5  -3   1   32.99    0.90
  -5  -3  -1   35.33    1.11
  -5  -3  -1   33.97    1.00
   5  -3   1   34.64    1.10
   5   3   1   34.27    1.11
  -5   3  -1   33.65    1.11
   5   3   1   34.05    0.84
  -5   3  -1   34.67    0.94
  -6  -3  -1    0.48    0.16
   6  -3   1    0.08    0.09
   6  -3   1    0.58    0.20
  -6  -3  -1    0.24    0.13
   6   3   1    0.16    0.15
  -6   3  -1    0.24    0.12
  -6   3  -1    0.17    0.15
  -7  -3  -1    0.07    0.12
  -7  -3  -1   -0.04    0.11
   7  -3   1    0.11    0.14
   7  -3   1    0.03    0.09
   7   3   1    0.02    0.13
  -7   3  -1   -0.02    0.08
  -7   3  -1    0.04    0.13
   8  -3   1    1.51    0.31
  -8  -3  -1    1.40    0.29
  -8  -3  -1    1.47    0.26
   8  -3   1    1.55    0.22
   8   3   1    1.51    0.32
  -8   3  -1    1.38    0.30
  -9  -3  -1    0.41    0.18
  -9  -3  -1    0.24    0.16
   9  -3   1   -0.04    0.15
   9   3   1    0.16    0.18
  -9   3  -1    0.21    0.16
 -10  -3  -1   73.60    1.89
 -10  -3  -1   70.28    1.97
  10  -3   1   72.51    2.04
 -10   3  -1   71.77    2.07
  10   3   1   69.66    2.03
  11  -3   1   69.58    2.05
 -11  -3  -1   73.34    2.03
 -11  -3  -1   73.01    1.93
  11   3   1   72.41    2.09
 -11   3  -1   68.39    2.08
  12  -3   1   26.56    1.16
 -12  -3  -1   26.01    1.09
 -12  -3  -1   25.90    1.12
  12   3   1   24.95    1.15
 -12   3  -1   28.00    1.22
 -13  -3  -1   28.94    1.24
  13  -3   1   30.58    1.31
 -13   3  -1   30.39    1.33
  13   3   1   28.71    1.28
  14  -3   1    2.91    0.45
 -14  -3  -1    2.84    0.43
 -14   3  -1    2.91    0.46
  14   3   1    2.96    0.46
  15  -3   1    3.10    0.49
 -15  -3  -1    2.08    0.42
 -15   3  -1    2.01    0.45
  15   3   1    1.92    0.45
 -16  -3  -1   18.65    1.04
  16  -3   1   17.74    1.07
  16   3   1   19.67    1.13
 -16   3  -1   19.75    1.16
 -17  -3  -1    0.33    0.27
  17  -3   1    0.16    0.23
 -17   3  -1    0.72    0.38
  17   3   1    0.03    0.28
  16  -4  -1    3.02    0.60
 -16  -4   1    3.01    0.55
 -16   4   1    3.03    0.62
  16   4  -1    2.68    0.54
 -15  -4   1   22.90    1.18
  15  -4  -1   23.38    1.25
  15   4  -1   22.00    1.24
 -15   4   1   18.74    1.16
 -14  -4   1    3.36    0.48
  14  -4  -1    4.20    0.57
 -14   4   1    2.91    0.55
  14   4  -1    3.30    0.50
 -13  -4   1   11.01    0.78
  13  -4  -1   10.60    0.82
  13   4  -1    9.30    0.77
 -13   4   1   11.85    0.87
 -12  -4   1   29.41    1.27
  12  -4  -1   30.79    1.35
  12   4  -1   30.59    1.35
 -12   4   1   31.56    1.38
  11  -4  -1    3.07    0.46
 -11  -4   1    3.27    0.44
 -11  -4   1    2.66    0.43
 -11   4   1    3.05    0.45
  11   4  -1    2.78    0.50
 -10  -4   1    1.10    0.32
  10  -4  -1    1.00    0.31
 -10  -4   1    0.90    0.30
 -10   4   1    0.85    0.29
  10   4  -1    1.02    0.31
   9  -4  -1   17.36    0.91
  -9  -4   1   16.90    0.89
  -9  -4   1   17.45    0.85
  -9   4   1   17.40    0.90
   9   4  -1   17.84    0.92
  -8  -4   1   25.55    1.09
  -8  -4   1   26.65    1.03
   8  -4  -1   25.00    1.08
   8   4  -1   26.31    1.09
  -8   4   1   25.74    1.09
   7  -4  -1    5.50    0.41
  -7  -4   1    5.87    0.47
   7  -4  -1    5.64    0.50
   7   4  -1    5.36    0.50
  -7   4   1    6.79    0.55
   7   4  -1    5.44    0.48
  -6  -4   1    9.33    0.57
   6  -4  -1    9.83    0.62
   6  -4  -1    9.42    0.52
  -6   4   1   10.29    0.63
   6   4  -1    9.99    0.63
   6   4  -1   10.39    0.65
   5  -4  -1    0.17    0.13
  -5  -4   1    0.01    0.12
  -5   4   1    0.10    0.16
  -5   4   1    0.02    0.11
   5   4  -1   -0.02    0.15
  -5   4   1    0.00    0.13
   5   4  -1    0.22    0.17
  -4  -4   1   30.42    1.05
   4  -4  -1   31.04    1.00
   4   4  -1   30.22    1.11
   4   4  -1   29.00    1.05
  -4   4   1   32.10    0.97
  -4   4   1   30.17    1.09
  -4   4   1   31.25    1.10
  -3  -4   1   60.21    1.61
   3  -4  -1   58.47    1.52
  -3   4   1   55.32    1.59
   3   4  -1   60.24    1.65
   3   4  -1   56.90    1.58
  -3   4   1   58.90    1.61
  -3   4   1   59.76    1.50
  -2  -4   1   82.66    2.06
   2   4  -1   83.34    2.08
  -2   4   1   83.02    2.04
   2   4  -1   86.19    2.03
  -2   4   1   85.99    2.09
  -2   4   1   85.27    1.98
  -2   4   1   87.81    2.04
  -1  -4   1   25.94    0.95
   1   4  -1   26.41    0.96
  -1   4   1   24.47    0.90
  -1   4   1   26.62    0.92
   1   4  -1   26.03    0.91
  -1   4   1   26.34    0.92
  -1   4   1   26.01    0.94
   0  -4   1    0.08    0.12
   0   4  -1   -0.10    0.12
   0   4   1   -0.05    0.11
   0   4   1   -0.14    0.10
   0   4   1   -0.18    0.07
   0   4  -1    0.00    0.10
   0   4  -1   -0.10    0.11
   0   4   1   -0.03    0.09
  -1  -4  -1   20.42    0.78
   1  -4   1   19.62    0.76
  -1   4  -1   19.24    0.78
   1   4   1   19.08    0.80
  -1   4  -1   19.56    0.83
   1   4   1   20.33    0.74
   1   4   1   19.93    0.81
  -1   4  -1   19.77    0.74
  -2  -4  -1   16.61    0.69
   2  -4   1   14.77    0.67
  -2   4  -1   14.69    0.67
   2   4   1   15.37    0.63
   2   4   1   15.56    0.72
  -2   4  -1   16.59    0.65
   2   4   1   15.60    0.73
  -2   4  -1   15.06    0.73
   3  -4   1  101.90    2.34
  -3  -4  -1  100.31    2.26
   3  -4   1   98.05    2.15
   3   4   1   99.77    2.38
   3   4   1   93.88    2.33
  -3   4  -1   97.86    2.41
   3   4   1   99.03    2.14
  -3   4  -1   98.54    2.22
   4  -4   1   28.36    1.04
   4  -4   1   27.80    0.88
  -4  -4  -1   29.43    0.97
   4   4   1   26.74    1.03
  -4   4  -1   29.83    0.95
  -4   4  -1   27.21    1.06
  -5  -4  -1   45.31    1.43
   5  -4   1   42.68    1.39
  -5  -4  -1   44.99    1.31
  -5   4  -1   46.07    1.46
  -5   4  -1   46.81    1.27
   5   4   1   45.04    1.44
   6  -4   1    2.28    0.34
  -6  -4  -1    1.50    0.31
  -6  -4  -1    2.41    0.30
   6   4   1    1.58    0.31
  -6   4  -1    1.96    0.32
  -7  -4  -1    3.20    0.34
  -7  -4  -1    3.89    0.44
   7  -4   1    3.40    0.41
   7   4   1    3.17    0.40
  -7   4  -1    3.71    0.44
   8  -4   1   36.10    1.35
  -8  -4  -1   35.82    1.34
  -8   4  -1   38.10    1.40
   8   4   1   37.28    1.38
   9  -4   1    8.80    0.66
  -9  -4  -1    8.17    0.64
   9   4   1    8.33    0.66
  -9   4  -1    7.46    0.63
  10  -4   1   56.94    1.86
 -10  -4  -1   57.26    1.82
 -10   4  -1   55.45    1.87
  10   4   1   54.88    1.84
 -11  -4  -1   13.39    0.85
  11  -4   1   14.12    0.89
  11   4   1   14.39    0.89
 -11   4  -1   15.28    0.92
 -12  -4  -1    4.20    0.51
  12  -4   1    4.11    0.51
  12   4   1    4.25    0.52
 -12   4  -1    4.24    0.53
 -13  -4  -1   10.47    0.80
  13  -4   1   11.47    0.84
  13   4   1   10.94    0.82
 -13   4  -1   11.06    0.83
  14  -4   1    0.03    0.21
 -14  -4  -1    0.20    0.22
 -14   4  -1    0.20    0.24
  14   4   1    0.07    0.21
  15  -4   1    0.93    0.43
 -15  -4  -1    0.42    0.29
 -15   4  -1    0.33    0.34
  15   4   1    1.09    0.40
 -16  -4  -1    0.08    0.27
  16  -4   1    0.63    0.33
  16   4   1    0.47    0.31
 -16   4  -1    0.17    0.31
 -14  -5   1    0.39    0.29
  14  -5  -1    0.57    0.34
 -14   5   1    0.23    0.27
  14   5  -1    0.46    0.33
  13  -5  -1    0.53    0.37
 -13  -5   1    1.76    0.42
 -13   5   1    1.97    0.50
  13   5  -1    1.61    0.46
 -12  -5   1    9.36    0.79
  12  -5  -1   10.50    0.83
  12   5  -1   10.57    0.84
 -12   5   1    9.63    0.84
  11  -5  -1    0.60    0.31
 -11  -5   1    0.40    0.28
  11   5  -1    0.41    0.28
 -11   5   1    0.89    0.34
 -10  -5   1   -0.03    0.18
  10  -5  -1    0.09    0.24
 -10   5   1    0.05    0.23
  10   5  -1    0.09    0.22
   9  -5  -1    3.21    0.47
  -9  -5   1    2.83    0.49
  -9   5   1    3.72    0.49
   9   5  -1    4.23    0.50
   8  -5  -1    4.74    0.53
  -8  -5   1    5.10    0.54
   8   5  -1    5.88    0.56
  -8   5   1    6.85    0.60
  -7  -5   1    6.49    0.55
   7  -5  -1    5.44    0.57
   7   5  -1    6.19    0.56
  -7   5   1    4.95    0.54
   6  -5  -1    3.44    0.46
  -6  -5   1    4.89    0.48
   6   5  -1    4.01    0.45
  -6   5   1    3.65    0.44
   6   5  -1    4.68    0.52
  -5  -5   1    3.96    0.44
   5  -5  -1    4.03    0.45
  -5   5   1    3.79    0.44
   5   5  -1    3.83    0.48
   5   5  -1    4.79    0.49
   4  -5  -1   21.27    1.00
   4  -5  -1   21.82    0.98
  -4  -5   1   22.39    0.98
   4   5  -1   23.18    1.05
   4   5  -1   24.04    1.01
  -4   5   1   23.71    1.03
   3  -5  -1   77.02    1.96
  -3  -5   1   73.74    2.03
   3   5  -1   70.12    1.98
  -3   5   1   73.13    1.91
  -3   5   1   75.13    2.06
   3   5  -1   74.91    2.09
  -2  -5   1   83.83    2.23
   2   5  -1   87.28    2.21
  -2   5   1   87.70    2.17
   2   5  -1   83.10    2.24
  -2   5   1   85.54    2.25
  -2   5   1   85.65    2.19
  -2   5   1   85.25    2.21
  -1  -5   1    8.24    0.60
  -1   5   1    9.99    0.63
  -1   5   1    9.49    0.60
  -1   5   1    9.25    0.60
   1   5  -1    9.13    0.59
  -1   5   1    9.44    0.62
   1   5  -1    9.32    0.62
   0  -5   1   57.53    1.74
   0  -5  -1   59.87    1.70
   0   5  -1   57.84    1.70
   0   5   1   57.87    1.62
   0   5  -1   58.10    1.63
   0   5   1   56.90    1.68
   0   5   1   57.06    1.68
   1  -5   1    5.50    0.46
  -1  -5  -1    4.88    0.45
   1   5   1    4.61    0.45
  -1   5  -1    4.74    0.46
  -1   5  -1    4.46    0.47
   1   5   1    4.37    0.43
  -2  -5  -1   22.21    0.93
   2  -5   1   21.90    0.92
  -2   5  -1   21.54    1.01
   2   5   1   23.30    1.01
  -2   5  -1   23.21    0.95
   2   5   1   21.96    0.97
   3  -5   1   14.29    0.75
  -3  -5  -1   14.86    0.74
   3   5   1   14.95    0.81
  -3   5  -1   13.84    0.81
  -3   5  -1   16.02    0.77
  -4  -5  -1    4.03    0.45
   4  -5   1    3.18    0.40
   4   5   1    2.94    0.39
  -4   5  -1    2.91    0.36
  -4   5  -1    3.61    0.45
   5  -5   1   35.56    1.32
  -5  -5  -1   34.21    1.33
  -5   5  -1   35.66    1.38
   5   5   1   34.78    1.33
   6  -5   1   14.14    0.82
  -6  -5  -1   13.16    0.81
  -6   5  -1   12.99    0.81
   6   5   1   12.56    0.79
   7  -5   1   50.51    1.71
  -7  -5  -1   49.57    1.71
  -7   5  -1   46.53    1.69
   7   5   1   50.49    1.73
   8  -5   1   11.97    0.81
  -8  -5  -1   12.10    0.83
   8   5   1   11.56    0.80
  -8   5  -1   11.49    0.82
  -9  -5  -1   39.77    1.55
   9  -5   1   36.64    1.51
   9   5   1   38.74    1.56
  -9   5  -1   37.53    1.54
  10  -5   1    2.97    0.54
 -10  -5  -1    4.76    0.57
 -10   5  -1    4.23    0.56
  10   5   1    3.85    0.52
 -11  -5  -1    0.26    0.26
  11  -5   1    0.31    0.26
  11   5   1    0.04    0.22
 -11   5  -1    0.27    0.26
 -12  -5  -1    5.13    0.63
  12  -5   1    3.82    0.55
  12   5   1    5.12    0.61
 -12   5  -1    4.30    0.62
 -13  -5  -1    0.45    0.30
  13  -5   1    0.31    0.28
 -13   5  -1    0.10    0.26
  13   5   1   -0.02    0.25
  11  -6  -1    0.19    0.26
  11   6  -1    0.98    0.39
 -11   6   1    0.16    0.30
 -10  -6   1   48.75    1.90
  10  -6  -1   47.75    1.89
  10   6  -1   51.81    1.95
 -10   6   1   48.05    1.91
   9  -6  -1    0.07    0.23
  -9  -6   1    0.31    0.25
  -9   6   1    0.91    0.38
   9   6  -1    0.78    0.35
  -8  -6   1   38.84    1.62
   8  -6  -1   39.48    1.61
   8   6  -1   40.85    1.63
  -8   6   1   39.19    1.64
   7  -6  -1    1.75    0.45
  -7  -6   1    2.06    0.47
  -7   6   1    1.77    0.44
   7   6  -1    3.10    0.47
   6  -6  -1    4.57    0.55
  -6  -6   1    4.55    0.58
  -6   6   1    3.98    0.52
   6   6  -1    3.87    0.53
   5  -6  -1    1.86    0.44
  -5   6   1    1.84    0.43
   5   6  -1    1.11    0.37
   4  -6  -1    2.12    0.44
  -4   6   1    2.32    0.44
   4   6  -1    2.35    0.50
   4   6  -1    1.93    0.42
   3  -6  -1   31.43    1.26
  -3   6   1   29.86    1.29
   3   6  -1   29.45    1.31
  -2  -6   1    3.44    0.47
   2   6  -1    3.12    0.49
  -1  -6   1    0.06    0.21
  -1   6   1   -0.10    0.21
   1   6  -1    0.27    0.24
   0  -6   1   42.30    1.58
   0   6  -1   46.50    1.60
   1  -6   1    3.63    0.49
   1   6   1    4.26    0.48
  -1   6  -1    4.78    0.52
  -2  -6  -1    4.52    0.55
  -2   6  -1    5.42    0.53
   2   6   1    5.27    0.56
  -3  -6  -1    3.16    0.46
   3   6   1    3.58    0.47
  -3   6  -1    3.32    0.50
  -4  -6  -1    5.63    0.58
   4  -6   1    5.79    0.55
  -4   6  -1    5.74    0.59
   4   6   1    5.18    0.55
  -5  -6  -1    6.43    0.65
   5  -6   1    6.78    0.65
   5   6   1    6.00    0.62
  -5   6  -1    6.77    0.66
   6  -6   1    0.45    0.31
  -6  -6  -1   -0.10    0.19
   6   6   1    0.52    0.29
  -6   6  -1    0.76    0.33
   7  -6   1   -0.01    0.23
  -7  -6  -1    0.12    0.24
  -7   6  -1    0.23    0.26
   7   6   1    0.10    0.26
  -8  -6  -1   10.91    0.86
   8  -6   1   11.27    0.85
  -8   6  -1    9.55    0.84
   8   6   1   12.11    0.88
   9  -6   1   10.84    0.88
  -9  -6  -1   12.46    0.92
   9   6   1   11.50    0.89
  -9   6  -1   13.05    0.95
 -10  -6  -1    1.48    0.44
  10  -6   1    0.96    0.37
  10   6   1    2.54    0.56
 -10   6  -1    2.16    0.54
  -4  -7   1    3.67    0.64
   1   7  -1    1.08    0.40
  -1  -7  -1    4.05    0.55
  -2  -7  -1    1.79    0.47
   3  -7   1    4.95    0.64
  -3  -7  -1    4.82    0.61
 -20   0   2    4.14    0.60
  20   0  -2    3.69    0.55
  19   0  -2   24.61    1.25
 -19   0   2   23.71    1.28
  18   0  -2   53.84    1.88
 -18   0   2   54.28    1.95
 -17   0   2    0.67    0.32
  17   0  -2    0.66    0.30
  16   0  -2    7.52    0.61
 -16   0   2    8.02    0.66
 -15   0   2   39.65    1.47
  15   0  -2   36.93    1.37
 -14   0   2   85.23    2.32
  14   0  -2   85.38    2.08
  14   0  -2   85.42    2.25
  13   0  -2   72.94    1.97
  13   0  -2   71.87    1.77
 -13   0   2   70.55    2.00
  12   0  -2    0.71    0.18
  12   0  -2    1.08    0.27
 -12   0   2    0.32    0.18
  11   0  -2    0.07    0.14
 -11   0   2    0.02    0.09
  11   0  -2   -0.02    0.09
 -11   0   2    0.11    0.12
 -10   0   2   63.22    1.68
 -10   0   2   64.55    1.40
  10   0  -2   62.53    1.49
  10   0  -2   64.43    1.64
   9   0  -2    3.18    0.30
   9   0  -2    2.65    0.23
  -9   0   2    2.39    0.27
  -9   0   2    3.07    0.21
   8   0  -2    3.28    0.29
  -8   0   2    3.04    0.20
  -8   0   2    3.36    0.31
   8   0  -2    2.77    0.22
  -7   0   2   45.14    1.19
   7   0  -2   44.11    1.14
  -7   0   2   45.59    0.97
   7   0  -2   44.36    1.04
   6   0  -2    0.97    0.16
  -6   0   2    1.07    0.17
  -6   0   2    0.79    0.11
   5   0  -2  276.91    5.11
  -5   0   2  289.03    5.21
  -5   0   2  293.83    5.01
  -4   0   2  194.28    3.38
  -4   0   2  185.61    3.51
   4   0  -2  190.41    3.47
   4   0  -2  195.25    3.29
  -3   0   2    0.39    0.10
   3   0  -2    0.32    0.09
  -3   0   2    0.41    0.08
   3   0  -2    0.43    0.07
  -2   0   2   31.90    0.66
   2   0  -2   32.10    0.70
  -2   0   2   31.58    0.70
   2   0  -2   32.03    0.63
   1   0  -2  230.43    3.90
   1   0  -2  229.08    3.94
  -1   0   2  228.75    3.90
  -1   0   2  219.43    4.01
   0   0   2   84.37    1.54
   0   0  -2   84.61    1.53
   0   0   2   85.07    1.50
   1   0   2  757.25   12.89
   1   0   2  732.67   13.21
  -1   0  -2  760.14   13.07
  -1   0  -2  718.47   12.93
   2   0   2  529.64    8.92
   2   0   2  523.09    9.28
  -2   0  -2  525.08    9.28
   3   0   2  689.31   12.11
   3   0   2  699.78   12.13
  -3   0  -2  666.46   12.13
  -3   0  -2  697.48   12.07
   4   0   2    1.65    0.17
  -4   0  -2    1.81    0.19
   4   0   2    1.80    0.20
  -4   0  -2    1.86    0.19
  -5   0  -2  461.61    8.31
   5   0   2  486.40    8.23
  -5   0  -2  473.53    8.14
   5   0   2  464.61    8.19
  -6   0  -2  219.28    4.17
   6   0   2  228.09    4.11
   6   0   2  220.41    4.12
  -6   0  -2  223.18    4.06
   7   0   2   81.79    1.78
  -7   0  -2   80.02    1.74
  -7   0  -2   81.36    1.82
   7   0   2   82.14    1.80
  -8   0  -2   71.31    1.69
   8   0   2   69.78    1.64
   8   0   2   69.23    1.63
  -8   0  -2   70.83    1.60
  -9   0  -2  308.75    5.61
   9   0   2  296.37    5.67
   9   0   2  313.18    5.71
  -9   0  -2  306.84    5.81
 -10   0  -2   20.69    0.75
  10   0   2   19.40    0.77
  10   0   2   21.27    0.79
 -10   0  -2   19.21    0.80
  11   0   2   95.67    2.23
 -11   0  -2   94.76    2.15
  11   0   2   94.55    2.25
 -11   0  -2   96.82    2.33
  12   0   2   18.80    0.81
 -12   0  -2   18.84    0.86
  12   0   2   19.55    0.84
 -12   0  -2   18.99    0.77
 -13   0  -2   33.54    1.24
 -13   0  -2   35.61    1.13
  13   0   2   34.13    1.21
  13   0   2   34.17    1.18
  14   0   2   23.20    1.00
  14   0   2   22.53    0.96
  15   0   2   19.66    0.95
 -15   0  -2   17.43    0.95
  16   0   2    0.22    0.22
 -16   0  -2    0.10    0.19
  17   0   2    1.56    0.38
 -17   0  -2    1.06    0.38
 -18   0  -2    0.64    0.33
 -19   0  -2    2.18    0.51
 -20  -1   2    0.32    0.32
 -20   1   2    0.45    0.30
  20   1  -2    0.21    0.27
  19  -1  -2    5.13    0.58
 -19  -1   2    3.86    0.59
  19   1  -2    5.76    0.66
 -19   1   2    4.28    0.62
 -18  -1   2    3.59    0.50
  18  -1  -2    3.70    0.53
 -18   1   2    4.41    0.57
  18   1  -2    3.35    0.52
  17  -1  -2   15.37    0.90
 -17  -1   2   13.67    0.90
  17   1  -2   12.89    0.88
  16  -1  -2   50.67    1.69
  16  -1  -2   53.40    1.65
 -16   1   2   47.76    1.75
  16   1  -2   51.42    1.76
  15  -1  -2   59.05    1.72
 -15  -1   2   57.45    1.84
  15  -1  -2   58.50    1.77
 -15   1   2   56.31    1.87
  15   1  -2   55.39    1.81
  14  -1  -2   24.78    0.99
  14  -1  -2   23.76    1.00
 -14  -1   2   24.00    1.07
 -14   1   2   22.78    1.07
  14   1  -2   24.34    1.07
 -13  -1   2    0.20    0.19
  13  -1  -2    0.06    0.15
 -13  -1   2    0.15    0.14
  13  -1  -2    0.01    0.15
 -13   1   2   -0.12    0.16
  13   1  -2   -0.27    0.13
  12  -1  -2   82.48    2.07
 -12  -1   2   81.61    2.16
 -12  -1   2   82.34    1.94
  12  -1  -2   84.88    2.05
  12   1  -2   83.84    2.14
 -12   1   2   83.24    2.20
 -11  -1   2    9.65    0.57
  11  -1  -2    9.59    0.53
 -11  -1   2    9.54    0.49
  11  -1  -2   10.68    0.57
 -11   1   2    9.62    0.59
  11   1  -2   10.25    0.58
  10  -1  -2   12.87    0.59
 -10  -1   2   10.40    0.49
 -10  -1   2   10.82    0.60
  10  -1  -2   12.07    0.57
  10   1  -2   12.33    0.62
 -10   1   2   11.21    0.61
  10   1  -2   11.79    0.44
  -9  -1   2   53.07    1.44
   9  -1  -2   54.11    1.39
  -9  -1   2   53.26    1.30
   9  -1  -2   53.31    1.38
   9   1  -2   53.99    1.16
  -9   1   2   52.93    1.06
   9   1  -2   53.29    1.45
  -9   1   2   52.74    1.47
   8  -1  -2    0.09    0.11
   8  -1  -2    0.19    0.11
  -8  -1   2    0.03    0.09
  -8  -1   2   -0.03    0.10
  -8   1   2    0.45    0.07
   8   1  -2    0.09    0.07
   8   1  -2   -0.02    0.09
  -8   1   2    0.04    0.10
   7  -1  -2   72.28    1.65
  -7  -1   2   74.05    1.71
  -7   1   2   72.61    1.73
   7   1  -2   75.81    1.41
   7   1  -2   73.16    1.70
  -7   1   2   70.20    1.65
  -7   1   2   75.42    1.32
   6  -1  -2   79.21    1.75
  -6  -1   2   82.37    1.81
   6   1  -2   83.89    1.50
  -6   1   2   82.75    1.42
  -6   1   2   81.31    1.82
   6   1  -2   83.78    1.81
   6   1  -2   81.56    1.70
  -6   1   2   78.35    1.75
   5  -1  -2  913.51   16.47
  -5  -1   2  872.46   16.22
  -5   1   2  935.07   15.74
   5   1  -2  926.19   16.05
   5   1  -2  959.12   15.66
  -5   1   2  920.22   16.54
   5   1  -2  922.00   15.56
  -4  -1   2  642.75   11.44
   4  -1  -2  654.24   11.29
  -4   1   2  658.89   11.71
   4   1  -2  667.31   11.18
   4   1  -2  654.17   11.31
  -4   1   2  669.91   11.31
  -3  -1   2    0.47    0.14
   3  -1  -2    0.25    0.10
   3  -1  -2    0.32    0.06
   3   1  -2    0.46    0.12
  -3   1   2    0.52    0.14
  -3   1   2    0.39    0.12
   3   1  -2    0.43    0.13
   2  -1  -2   25.40    0.52
  -2  -1   2   25.28    0.50
  -2  -1   2   24.53    0.65
  -2   1   2   23.98    0.63
   2   1  -2   25.10    0.61
  -2   1   2   24.03    0.60
   1  -1  -2  264.60    4.45
  -1  -1   2  266.00    4.46
  -1   1   2  254.73    4.56
   1   1  -2  252.81    4.52
  -1   1   2  255.79    4.53
  -1   1   2  257.54    4.57
   1   1  -2  264.53    4.49
   0  -1   2  151.64    2.70
   0  -1  -2  151.55    2.69
   0   1  -2  148.13    2.79
   0   1   2  152.52    2.77
   0   1  -2  146.20    2.72
   0   1  -2  153.28    2.61
   0   1   2  146.74    2.72
   0   1   2  158.30    2.66
   1  -1   2   15.45    0.45
  -1  -1  -2   16.10    0.36
  -1  -1  -2   15.47    0.45
  -1   1  -2   15.33    0.45
   1   1   2   15.77    0.44
   1   1   2   16.43    0.48
  -1   1  -2   16.87    0.49
   2  -1   2  281.96    5.19
   2  -1   2  301.97    5.08
  -2  -1  -2  304.62    5.11
  -2  -1  -2  288.31    5.16
  -2   1  -2  296.56    5.12
   2   1   2  302.72    5.14
   2   1   2  292.27    5.21
  -2   1  -2  288.98    5.27
   3  -1   2  113.29    1.95
  -3  -1  -2  103.79    2.11
   3  -1   2  105.76    2.13
  -3  -1  -2  109.86    2.02
  -3   1  -2  106.06    2.15
   3   1   2  112.99    2.06
  -3   1  -2  108.76    2.05
   3   1   2  107.64    2.14
   4  -1   2   19.10    0.48
  -4  -1  -2   18.67    0.60
  -4  -1  -2   19.12    0.52
   4  -1   2   18.54    0.60
   4   1   2   18.21    0.52
  -4   1  -2   17.72    0.60
   4   1   2   18.35    0.60
  -4   1  -2   19.01    0.54
   5  -1   2  151.87    2.75
   5  -1   2  147.51    2.92
  -5  -1  -2  150.35    2.84
  -5  -1  -2  151.76    2.90
  -5   1  -2  146.67    2.95
   5   1   2  149.98    2.92
  -5   1  -2  147.60    2.78
   5   1   2  149.18    2.79
  -6  -1  -2   11.39    0.46
   6  -1   2   10.94    0.50
   6  -1   2   12.12    0.42
  -6  -1  -2   11.65    0.50
  -6   1  -2   11.61    0.52
  -6   1  -2   11.84    0.43
   6   1   2   11.72    0.51
   6   1   2   11.58    0.43
  -7  -1  -2    1.58    0.19
  -7  -1  -2    1.42    0.20
   7  -1   2    1.38    0.21
   7  -1   2    1.42    0.17
  -7   1  -2    1.45    0.17
  -7   1  -2    1.45    0.22
   7   1   2    1.45    0.21
   7   1   2    1.39    0.18
   8  -1   2  184.38    3.72
  -8  -1  -2  188.09    3.68
   8  -1   2  187.95    3.57
  -8  -1  -2  190.54    3.66
  -8   1  -2  183.03    3.50
  -8   1  -2  186.61    3.79
   8   1   2  187.29    3.57
   8   1   2  188.70    3.73
   9  -1   2   11.84    0.52
  -9  -1  -2   10.65    0.54
   9  -1   2   11.18    0.58
  -9  -1  -2   12.10    0.56
   9   1   2   12.37    0.60
   9   1   2   12.42    0.52
  -9   1  -2   13.34    0.52
 -10  -1  -2    3.25    0.33
  10  -1   2    3.91    0.37
  10  -1   2    3.61    0.31
 -10  -1  -2    3.48    0.33
  10   1   2    3.67    0.37
  10   1   2    3.83    0.31
 -10   1  -2    3.40    0.28
 -10   1  -2    3.53    0.37
  11  -1   2   59.08    1.66
 -11  -1  -2   61.30    1.62
 -11  -1  -2   61.86    1.66
  11  -1   2   60.51    1.57
  11   1   2   57.86    1.67
  11   1   2   61.95    1.54
 -11   1  -2   58.14    1.46
  12  -1   2  117.26    2.62
 -12  -1  -2  119.64    2.67
 -12  -1  -2  116.52    2.73
  12  -1   2  113.20    2.72
  12   1   2  120.47    2.79
 -12   1  -2  115.24    2.84
 -13  -1  -2   14.36    0.76
  13  -1   2   15.13    0.72
 -13  -1  -2   12.28    0.68
  13  -1   2   14.13    0.76
  13   1   2   15.02    0.80
 -13   1  -2   13.81    0.79
  14  -1   2    0.73    0.28
 -14  -1  -2    0.71    0.25
 -14  -1  -2    0.61    0.23
  14  -1   2    1.17    0.29
  14   1   2    1.52    0.34
 -14   1  -2    1.06    0.31
  15  -1   2   24.78    1.12
 -15  -1  -2   25.81    1.14
  15   1   2   27.05    1.18
 -15   1  -2   26.88    1.23
  16  -1   2   -0.12    0.16
 -16  -1  -2   -0.12    0.19
 -16   1  -2    0.09    0.19
  16   1   2    0.48    0.25
  17  -1   2    0.87    0.32
 -17  -1  -2    1.51    0.39
 -17   1  -2    1.34    0.40
  17   1   2    1.46    0.39
 -18   1  -2   10.31    0.86
  18   1   2   10.19    0.80
  19   1   2    8.59    0.78
 -19   1  -2    7.84    0.81
 -19  -2   2   51.65    1.94
  19  -2  -2   46.64    1.85
  19   2  -2   48.13    1.90
 -19   2   2   49.39    1.99
  18  -2  -2    1.24    0.38
 -18  -2   2    0.45    0.30
 -18   2   2    0.94    0.35
  18   2  -2    0.81    0.34
 -17  -2   2   56.65    1.94
  17  -2  -2   55.51    1.86
 -17   2   2   52.64    1.97
  17   2  -2   53.47    1.92
 -16  -2   2   10.19    0.77
  16  -2  -2   12.16    0.76
  16  -2  -2   12.20    0.79
 -16   2   2   10.72    0.81
  16   2  -2   11.75    0.82
 -15  -2   2   15.96    0.83
 -15  -2   2   16.48    0.93
  15  -2  -2   17.10    0.92
  15  -2  -2   17.88    0.89
 -15   2   2   16.93    0.98
  15   2  -2   17.44    0.97
 -14  -2   2   10.58    0.65
  14  -2  -2   10.64    0.71
  14  -2  -2   11.60    0.69
 -14  -2   2   11.52    0.74
 -14   2   2   10.63    0.75
  14   2  -2   11.12    0.74
 -13  -2   2   15.43    0.74
  13  -2  -2   14.61    0.79
 -13  -2   2   15.39    0.82
  13  -2  -2   15.01    0.75
 -13   2   2   13.85    0.82
  13   2  -2   14.70    0.82
  12  -2  -2  117.34    2.79
  12  -2  -2  119.48    2.71
 -12  -2   2  118.23    2.83
 -12  -2   2  118.02    2.69
  12   2  -2  118.38    2.88
 -12   2   2  120.27    2.94
  11  -2  -2  200.20    4.17
  11  -2  -2  202.30    4.09
 -11  -2   2  207.23    4.09
 -11  -2   2  203.86    4.24
  11   2  -2  200.21    4.26
 -11   2   2  197.33    4.30
  10  -2  -2   78.45    1.90
 -10  -2   2   75.06    1.88
  10  -2  -2   79.20    2.00
 -10  -2   2   78.73    1.99
 -10   2   2   77.37    2.06
  10   2  -2   78.26    2.03
  -9  -2   2  144.94    2.97
  -9  -2   2  142.41    3.07
   9  -2  -2  141.59    3.05
   9  -2  -2  142.61    2.95
   9   2  -2  137.39    3.08
  -9   2   2  139.69    3.12
   8  -2  -2    8.86    0.46
  -8  -2   2    9.55    0.52
   8   2  -2    9.41    0.50
   8   2  -2    8.46    0.51
  -8   2   2    9.16    0.53
  -8   2   2    8.94    0.52
  -7  -2   2  227.17    4.52
   7  -2  -2  238.50    4.42
  -7   2   2  224.84    4.54
   7   2  -2  233.05    4.52
   7   2  -2  234.65    4.43
  -7   2   2  236.76    3.98
  -7   2   2  232.74    4.50
   6  -2  -2  109.03    2.28
  -6  -2   2  109.07    2.36
   6   2  -2  110.70    2.33
  -6   2   2  111.09    1.97
  -6   2   2  111.71    2.39
   6   2  -2  109.02    2.36
  -6   2   2  108.23    2.38
   5  -2  -2   55.07    1.31
  -5  -2   2   55.55    1.38
   5   2  -2   54.92    1.37
  -5   2   2   57.34    1.10
  -5   2   2   57.25    1.39
   5   2  -2   55.76    1.37
  -5   2   2   56.55    1.40
  -4  -2   2    2.81    0.24
  -4  -2   2    2.92    0.11
   4  -2  -2    2.64    0.22
  -4   2   2    2.74    0.24
   4   2  -2    2.35    0.23
  -4   2   2    2.97    0.17
  -4   2   2    2.65    0.25
   4   2  -2    2.51    0.23
  -3  -2   2    1.80    0.19
  -3  -2   2    1.82    0.11
   3  -2  -2    1.60    0.18
  -3   2   2    1.83    0.15
  -3   2   2    1.69    0.20
   3   2  -2    1.25    0.18
  -3   2   2    1.82    0.19
   3   2  -2    1.13    0.16
  -2  -2   2  268.81    5.00
  -2  -2   2  272.10    4.72
  -2   2   2  280.87    4.78
  -2   2   2  271.89    4.94
   2   2  -2  268.55    4.87
  -2   2   2  264.05    4.92
   2   2  -2  278.86    4.94
  -2   2   2  271.60    4.93
  -1  -2   2   25.22    0.63
  -1   2   2   24.33    0.67
  -1   2   2   26.60    0.69
  -1   2   2   25.58    0.73
   1   2  -2   24.98    0.72
  -1   2   2   25.34    0.72
   1   2  -2   24.95    0.66
   0  -2   2  165.95    3.08
   0   2   2  167.05    3.13
   0   2  -2  171.38    3.25
   0   2  -2  168.44    3.04
   0   2   2  168.72    3.10
   0   2  -2  164.56    3.14
   0   2   2  167.01    3.19
  -1  -2  -2    0.89    0.11
   1  -2   2    0.99    0.15
  -1  -2  -2    1.05    0.17
  -1   2  -2    1.05    0.17
   1   2   2    1.06    0.19
  -1   2  -2    0.72    0.14
  -1   2  -2    1.21    0.13
   1   2   2    0.96    0.15
   2  -2   2   33.71    0.90
  -2  -2  -2   33.16    0.80
   2  -2   2   33.76    0.75
  -2   2  -2   34.04    0.95
  -2   2  -2   33.75    0.87
   2   2   2   35.19    0.83
   2   2   2   34.14    0.94
   3  -2   2  184.23    3.52
  -3  -2  -2  188.35    3.53
   3  -2   2  187.45    3.29
  -3  -2  -2  189.15    3.41
  -3   2  -2  180.79    3.60
   3   2   2  182.32    3.55
   3   2   2  181.79    3.36
  -3   2  -2  180.68    3.40
  -4  -2  -2    8.10    0.43
  -4  -2  -2    8.04    0.35
   4  -2   2    8.12    0.30
   4  -2   2    8.06    0.42
   4   2   2    8.15    0.43
  -4   2  -2    7.29    0.35
  -4   2  -2    7.72    0.43
   4   2   2    8.05    0.33
   5  -2   2   19.12    0.54
  -5  -2  -2   19.61    0.71
  -5  -2  -2   18.77    0.60
   5  -2   2   18.63    0.71
  -5   2  -2   18.93    0.60
   5   2   2   19.53    0.57
  -5   2  -2   17.92    0.71
   5   2   2   19.45    0.72
  -6  -2  -2   74.81    1.68
   6  -2   2   80.90    1.59
  -6  -2  -2   77.63    1.82
   6  -2   2   74.94    1.82
   6   2   2   74.95    1.84
   6   2   2   75.26    1.59
  -6   2  -2   75.00    1.86
  -6   2  -2   76.85    1.63
  -7  -2  -2   11.93    0.51
   7  -2   2   11.98    0.45
  -7  -2  -2   11.97    0.58
   7  -2   2   11.63    0.58
  -7   2  -2   12.01    0.47
   7   2   2   11.49    0.59
  -7   2  -2   10.66    0.57
   7   2   2   11.10    0.43
  -8  -2  -2   44.31    1.31
   8  -2   2   45.24    1.13
   8  -2   2   46.18    1.35
  -8  -2  -2   46.75    1.23
   8   2   2   46.00    1.36
  -8   2  -2   45.56    1.13
   8   2   2   45.38    1.10
  -8   2  -2   46.63    1.39
   9  -2   2    7.12    0.50
  -9  -2  -2    7.45    0.50
   9  -2   2    7.45    0.40
  -9  -2  -2    7.52    0.45
  -9   2  -2    7.95    0.39
   9   2   2    7.35    0.51
  -9   2  -2    6.83    0.51
  10  -2   2    4.72    0.34
  10  -2   2    4.59    0.44
 -10  -2  -2    4.93    0.39
 -10  -2  -2    5.24    0.44
  10   2   2    5.18    0.45
 -10   2  -2    3.46    0.39
 -11  -2  -2    9.31    0.57
 -11  -2  -2    9.75    0.62
  11  -2   2   12.81    0.71
  11   2   2   10.43    0.66
 -11   2  -2   11.22    0.69
 -12  -2  -2   25.79    1.03
  12  -2   2   24.47    1.06
 -12  -2  -2   25.88    1.01
 -12   2  -2   26.08    1.13
  12   2   2   25.92    1.11
  13  -2   2   22.35    1.04
 -13  -2  -2   23.64    1.00
 -13  -2  -2   23.30    1.01
 -13   2  -2   22.65    1.10
  13   2   2   24.52    1.11
 -14  -2  -2   40.06    1.41
  14  -2   2   38.41    1.47
 -14  -2  -2   39.49    1.41
 -14   2  -2   39.74    1.54
  15  -2   2   63.03    1.99
 -15  -2  -2   64.07    1.92
  15   2   2   61.00    2.00
 -15   2  -2   56.69    2.00
  16  -2   2   46.33    1.69
 -16  -2  -2   40.81    1.52
  16   2   2   41.98    1.65
 -16   2  -2   41.79    1.69
  17  -2   2    1.91    0.43
 -17   2  -2    3.81    0.59
  17   2   2    1.65    0.47
  18  -2   2   22.56    1.22
  18   2   2   24.30    1.28
 -18   2  -2   22.86    1.28
  18  -3  -2    7.39    0.75
  18   3  -2    9.04    0.84
 -18   3   2    8.32    0.82
 -17  -3   2   26.58    1.31
  17  -3  -2   27.23    1.31
  17   3  -2   26.66    1.34
 -17   3   2   26.32    1.38
 -16  -3   2    1.47    0.39
  16  -3  -2    0.73    0.31
 -16  -3   2    0.98    0.32
 -16   3   2    0.17    0.24
  16   3  -2    0.26    0.25
  15  -3  -2    3.53    0.52
 -15  -3   2    3.91    0.50
 -15  -3   2    3.34    0.47
 -15   3   2    3.31    0.58
  15   3  -2    2.37    0.47
  14  -3  -2    1.13    0.36
 -14  -3   2    0.52    0.26
 -14  -3   2    0.64    0.27
 -14   3   2    0.56    0.30
  14   3  -2    0.59    0.26
 -13  -3   2    2.86    0.40
  13  -3  -2    3.26    0.44
 -13  -3   2    2.37    0.38
  13  -3  -2    3.13    0.40
  13   3  -2    3.12    0.45
 -13   3   2    3.12    0.44
 -12  -3   2    2.36    0.37
  12  -3  -2    2.03    0.36
 -12  -3   2    2.65    0.39
  12  -3  -2    2.34    0.37
 -12   3   2    2.06    0.40
  12   3  -2    2.28    0.42
 -11  -3   2   32.84    1.22
 -11  -3   2   34.42    1.24
  11  -3  -2   36.32    1.17
  11  -3  -2   32.03    1.25
  11   3  -2   34.71    1.30
 -11   3   2   35.01    1.32
  10  -3  -2    4.84    0.41
 -10  -3   2    5.35    0.46
  10  -3  -2    5.61    0.49
 -10  -3   2    4.90    0.45
 -10   3   2    4.54    0.45
  10   3  -2    4.86    0.47
   9  -3  -2   17.53    0.73
   9  -3  -2   14.76    0.77
  -9  -3   2   16.22    0.77
   9   3  -2   15.28    0.78
  -9   3   2   17.24    0.82
   8  -3  -2   93.62    2.17
  -8  -3   2   94.53    2.30
   8   3  -2   97.19    2.31
   8   3  -2   95.88    2.34
  -8   3   2   95.59    2.35
  -7  -3   2   18.19    0.76
   7  -3  -2   17.52    0.69
   7   3  -2   15.43    0.73
  -7   3   2   16.84    0.75
   7   3  -2   17.27    0.76
  -7   3   2   17.07    0.77
  -6  -3   2    3.69    0.33
   6  -3  -2    4.33    0.33
   6   3  -2    4.62    0.39
  -6   3   2    4.11    0.35
   6   3  -2    5.23    0.39
  -6   3   2    4.81    0.26
  -6   3   2    4.54    0.38
  -5  -3   2   58.30    1.51
  -5   3   2   59.16    1.56
   5   3  -2   55.28    1.51
  -5   3   2   57.51    1.52
   5   3  -2   59.76    1.53
  -5   3   2   57.55    1.28
  -4  -3   2   34.43    1.04
   4  -3  -2   32.72    0.98
  -4  -3   2   34.39    0.76
  -4   3   2   32.03    1.04
   4   3  -2   34.15    1.03
   4   3  -2   32.66    1.05
  -4   3   2   34.57    1.04
  -4   3   2   34.59    0.88
  -3  -3   2    0.79    0.19
   3  -3  -2    0.68    0.16
  -3  -3   2    0.75    0.13
  -3   3   2    0.67    0.19
   3   3  -2    0.70    0.20
  -3   3   2    0.96    0.20
   3   3  -2    1.07    0.18
  -3   3   2    0.98    0.16
  -2  -3   2   13.06    0.46
  -2  -3   2   12.19    0.56
   2   3  -2   12.79    0.53
  -2   3   2   13.44    0.57
   2   3  -2   12.34    0.57
  -2   3   2   12.91    0.51
  -2   3   2   13.27    0.55
  -2   3   2   12.04    0.55
  -1  -3   2    3.90    0.32
  -1  -3   2    3.78    0.25
   1   3  -2    4.05    0.31
  -1   3   2    3.49    0.28
  -1   3   2    3.52    0.29
   1   3  -2    3.69    0.27
  -1   3   2    3.91    0.29
  -1   3   2    3.67    0.30
   0  -3   2  138.41    2.80
   0   3  -2  143.12    2.91
   0   3   2  141.40    2.86
   0   3  -2  141.52    3.00
   0   3   2  145.67    2.87
   0   3   2  147.08    2.90
   0   3   2  149.34    2.96
   0   3  -2  144.89    2.81
   1  -3   2    4.72    0.31
  -1  -3  -2    4.50    0.29
   1   3   2    4.18    0.33
  -1   3  -2    4.47    0.28
  -1   3  -2    5.07    0.34
   1   3   2    4.40    0.30
  -1   3  -2    4.50    0.36
  -2  -3  -2   69.68    1.57
  -2  -3  -2   69.30    1.69
   2  -3   2   71.59    1.66
  -2   3  -2   67.31    1.74
   2   3   2   73.20    1.57
  -2   3  -2   70.91    1.63
   2   3   2   71.45    1.72
  -2   3  -2   70.47    1.52
  -3  -3  -2  156.09    3.02
  -3  -3  -2  151.64    3.14
   3  -3   2  156.18    3.14
   3  -3   2  156.20    2.91
   3   3   2  148.20    3.17
   3   3   2  154.42    2.96
  -3   3  -2  150.96    3.23
  -3   3  -2  154.51    3.04
  -4  -3  -2  104.49    2.36
  -4  -3  -2  106.65    2.21
   4  -3   2  104.31    2.36
   4  -3   2  107.07    2.10
  -4   3  -2  110.67    2.23
  -4   3  -2  104.91    2.43
   4   3   2  103.16    2.12
   4   3   2  103.32    2.39
  -5  -3  -2    5.31    0.34
   5  -3   2    5.18    0.29
  -5  -3  -2    6.09    0.44
   5  -3   2    5.28    0.40
  -5   3  -2    5.92    0.35
   5   3   2    5.95    0.44
  -5   3  -2    5.85    0.44
   5   3   2    5.38    0.30
   6  -3   2   86.92    2.20
  -6  -3  -2   93.20    2.23
  -6  -3  -2   98.15    2.09
   6  -3   2   93.92    1.94
  -6   3  -2   95.58    2.01
  -6   3  -2   91.28    2.28
   6   3   2   92.82    2.27
  -7  -3  -2    0.08    0.15
  -7  -3  -2    0.28    0.13
   7  -3   2    0.27    0.17
   7   3   2   -0.03    0.12
  -7   3  -2    0.20    0.11
  -7   3  -2    0.29    0.18
   8  -3   2   90.24    2.30
  -8  -3  -2   88.04    2.26
  -8  -3  -2   98.16    2.15
   8   3   2   91.50    2.33
  -8   3  -2   88.15    2.32
  -9  -3  -2    0.55    0.19
  -9  -3  -2    0.66    0.23
   9  -3   2    0.42    0.20
   9   3   2    0.43    0.21
  -9   3  -2    0.18    0.18
 -10  -3  -2    0.12    0.15
  10  -3   2   -0.16    0.15
 -10   3  -2    0.05    0.17
  10   3   2   -0.20    0.12
 -11  -3  -2    7.12    0.58
  11  -3   2    6.63    0.57
  11   3   2    7.23    0.60
 -11   3  -2    6.53    0.58
  12  -3   2   32.31    1.31
 -12  -3  -2   30.83    1.26
  12   3   2   28.70    1.27
 -12   3  -2   30.70    1.32
  13  -3   2    1.52    0.41
 -13  -3  -2    0.91    0.29
 -13   3  -2    2.00    0.42
  13   3   2    1.48    0.39
  14  -3   2   31.29    1.37
 -14  -3  -2   31.12    1.33
  14   3   2   29.96    1.36
 -14   3  -2   29.31    1.38
 -15  -3  -2    1.63    0.39
  15  -3   2    1.99    0.45
  15   3   2    2.71    0.51
 -15   3  -2    1.92    0.44
 -16  -3  -2    6.76    0.68
  16  -3   2    7.00    0.71
  16   3   2    7.42    0.75
 -16   3  -2    7.33    0.76
 -17  -3  -2    2.88    0.54
  17  -3   2    2.95    0.57
 -17   3  -2    2.06    0.54
  17   3   2    1.74    0.49
 -17  -4   2    0.59    0.30
  16  -4  -2    3.41    0.54
 -16  -4   2    2.84    0.53
 -16   4   2    3.00    0.61
  16   4  -2    3.03    0.57
 -15  -4   2    0.32    0.26
  15  -4  -2    0.52    0.33
 -15   4   2    0.37    0.29
  15   4  -2    0.28    0.25
 -14  -4   2   16.08    0.95
  14  -4  -2   18.20    1.06
 -14   4   2   16.38    1.05
  14   4  -2   17.25    1.04
 -13  -4   2    3.84    0.50
 -13  -4   2    4.05    0.51
  13  -4  -2    3.37    0.49
 -13   4   2    5.57    0.62
  13   4  -2    4.73    0.55
 -12  -4   2   -0.13    0.16
 -12  -4   2    0.48    0.26
  12  -4  -2    0.25    0.22
 -12   4   2   -0.12    0.15
  12   4  -2   -0.05    0.20
  11  -4  -2    0.15    0.22
 -11  -4   2    0.08    0.20
 -11  -4   2    0.14    0.18
  11   4  -2   -0.18    0.17
 -11   4   2    0.24    0.21
  10  -4  -2    0.81    0.30
 -10  -4   2    1.65    0.37
 -10  -4   2    1.66    0.37
 -10   4   2    1.15    0.35
  10   4  -2    1.34    0.35
   9  -4  -2    1.35    0.33
   9  -4  -2    1.33    0.27
  -9  -4   2    1.60    0.35
   9   4  -2    1.03    0.29
  -9   4   2    2.39    0.35
  -8  -4   2    0.30    0.19
   8  -4  -2    0.36    0.20
   8  -4  -2    0.06    0.13
   8   4  -2    0.03    0.18
   8   4  -2   -0.02    0.14
  -8   4   2    0.18    0.17
  -7  -4   2   40.32    1.33
   7  -4  -2   40.62    1.24
   7   4  -2   39.71    1.35
   7   4  -2   40.16    1.38
  -7   4   2   38.43    1.37
  -7   4   2   41.23    1.38
   6  -4  -2   11.95    0.60
  -6  -4   2   11.54    0.65
  -6   4   2   11.80    0.69
   6   4  -2   11.07    0.65
   6   4  -2   10.27    0.64
  -6   4   2   11.97    0.68
  -5  -4   2    2.47    0.33
   5  -4  -2    2.81    0.31
  -5   4   2    2.23    0.32
  -5   4   2    2.54    0.33
   5   4  -2    2.23    0.32
   5   4  -2    2.49    0.32
   4  -4  -2   89.12    2.13
  -4  -4   2   92.16    2.24
   4   4  -2   90.16    2.18
  -4   4   2   89.69    2.24
  -4   4   2   94.32    2.04
   4   4  -2   90.74    2.25
  -4   4   2   91.85    2.23
  -3  -4   2   28.33    1.06
   3  -4  -2   33.39    1.06
  -3   4   2   32.46    1.08
  -3   4   2   32.28    1.10
   3   4  -2   31.58    1.10
  -3   4   2   31.55    0.99
   3   4  -2   31.48    1.04
  -2  -4   2    0.74    0.17
  -2  -4   2    0.94    0.23
   2   4  -2    0.72    0.21
  -2   4   2    0.63    0.20
  -2   4   2    0.76    0.19
  -2   4   2    0.86    0.22
  -2   4   2    0.56    0.20
   2   4  -2    0.23    0.14
  -1  -4   2   14.52    0.72
  -1  -4   2   15.50    0.61
   1   4  -2   15.81    0.72
  -1   4   2   15.68    0.68
  -1   4   2   15.85    0.70
   1   4  -2   15.91    0.66
  -1   4   2   15.97    0.69
  -1   4   2   15.38    0.71
   0  -4   2   22.17    0.78
   0   4  -2   21.09    0.77
   0   4   2   20.92    0.85
   0   4  -2   19.87    0.82
   0   4  -2   20.74    0.87
   0   4   2   20.54    0.82
   0   4   2   22.55    0.82
  -1  -4  -2   55.89    1.43
   1  -4   2   54.08    1.43
  -1   4  -2   51.10    1.45
   1   4   2   51.62    1.50
   1   4   2   52.73    1.39
  -1   4  -2   52.10    1.55
  -1   4  -2   54.24    1.37
  -2  -4  -2    1.35    0.28
  -2  -4  -2    1.64    0.24
   2  -4   2    1.79    0.25
   2   4   2    1.04    0.25
  -2   4  -2    1.46    0.24
  -2   4  -2    1.54    0.22
   2   4   2    1.68    0.23
  -2   4  -2    1.87    0.34
   3  -4   2  195.44    4.00
  -3  -4  -2  198.02    3.91
  -3  -4  -2  194.08    4.04
   3   4   2  199.67    3.81
   3   4   2  194.75    4.07
  -3   4  -2  192.27    4.15
  -3   4  -2  201.43    3.94
   4  -4   2    9.41    0.58
  -4  -4  -2    9.48    0.59
  -4  -4  -2    9.08    0.51
   4   4   2    9.76    0.61
  -4   4  -2   11.10    0.57
  -4   4  -2   10.29    0.64
  -5  -4  -2  159.60    3.28
   5  -4   2  159.99    3.47
  -5  -4  -2  156.38    3.47
  -5   4  -2  153.42    3.53
  -5   4  -2  158.41    3.24
   5   4   2  160.23    3.51
   6  -4   2   16.18    0.81
  -6  -4  -2   14.08    0.77
  -6   4  -2   15.55    0.82
   6   4   2   15.00    0.81
  -6   4  -2   16.00    0.67
  -7  -4  -2   12.60    0.74
   7  -4   2   14.63    0.80
   7   4   2   15.05    0.81
  -7   4  -2   11.49    0.73
   8  -4   2    8.28    0.65
  -8  -4  -2    8.28    0.62
  -8   4  -2    8.54    0.65
   8   4   2    8.64    0.64
   9  -4   2   26.74    1.19
  -9  -4  -2   29.30    1.22
   9   4   2   29.82    1.25
  -9   4  -2   28.73    1.25
  10  -4   2   -0.04    0.19
 -10  -4  -2    0.19    0.19
  10   4   2   -0.10    0.19
 -10   4  -2   -0.16    0.15
 -11  -4  -2   64.62    2.08
  11  -4   2   69.54    2.16
 -11   4  -2   67.92    2.18
  11   4   2   71.41    2.20
 -12  -4  -2    4.39    0.55
  12  -4   2    4.34    0.53
  12   4   2    3.54    0.50
 -12   4  -2    3.02    0.55
  13  -4   2    4.53    0.57
 -13  -4  -2    6.54    0.64
  13   4   2    5.81    0.63
 -13   4  -2    6.44    0.66
 -14  -4  -2    1.45    0.38
  14  -4   2    0.85    0.34
  14   4   2    1.16    0.40
 -14   4  -2    0.93    0.37
 -15  -4  -2   29.54    1.44
  15  -4   2   31.58    1.52
 -15   4  -2   31.14    1.51
  15   4   2   28.17    1.43
 -16  -4  -2    0.46    0.31
  14  -5  -2   52.34    2.04
 -14  -5   2   55.84    2.03
 -14   5   2   53.46    2.09
  14   5  -2   52.46    2.04
  13  -5  -2    6.26    0.71
 -13  -5   2    7.12    0.72
  13   5  -2    6.96    0.73
 -13   5   2    6.96    0.72
  12  -5  -2   20.89    1.18
 -12  -5   2   25.36    1.25
 -12   5   2   24.30    1.27
  12   5  -2   25.32    1.29
 -11  -5   2    0.28    0.23
  11  -5  -2    0.45    0.28
  11   5  -2   -0.10    0.20
 -11   5   2   -0.12    0.22
  10  -5  -2   11.06    0.80
 -10  -5   2   10.43    0.79
  10   5  -2   10.30    0.77
 -10   5   2   11.65    0.83
   9  -5  -2    2.57    0.50
  -9  -5   2    2.61    0.46
  -9  -5   2    2.35    0.44
   9   5  -2    2.96    0.46
  -9   5   2    3.07    0.45
   8  -5  -2   10.23    0.74
  -8  -5   2   11.56    0.74
   8   5  -2   11.14    0.75
  -8   5   2   12.49    0.80
  -7  -5   2   13.41    0.79
   7  -5  -2   13.13    0.81
   7   5  -2   12.02    0.76
  -7   5   2   11.74    0.76
   7   5  -2   15.03    0.86
  -6  -5   2   10.18    0.68
   6   5  -2   10.77    0.70
  -6   5   2   11.62    0.75
   6   5  -2   10.91    0.75
  -5  -5   2   79.88    2.20
   5  -5  -2   83.56    2.12
   5   5  -2   82.65    2.21
  -5   5   2   77.94    2.20
   5   5  -2   79.80    2.26
  -5   5   2   83.39    2.27
   4  -5  -2   71.31    1.93
  -4  -5   2   68.51    1.99
   4   5  -2   73.27    1.99
  -4   5   2   70.69    2.01
  -4   5   2   72.61    2.04
   4   5  -2   71.87    2.06
   3  -5  -2   79.48    2.05
  -3  -5   2   75.93    2.11
  -3   5   2   75.40    2.08
  -3   5   2   76.85    1.97
   3   5  -2   77.20    2.13
  -3   5   2   78.39    2.09
   3   5  -2   77.99    2.05
  -2  -5   2    1.93    0.38
   2   5  -2    1.52    0.30
  -2   5   2    1.60    0.32
  -2   5   2    1.43    0.32
  -2   5   2    1.41    0.31
  -2   5   2    1.91    0.36
   2   5  -2    1.26    0.31
  -1  -5   2   64.20    1.88
  -1   5   2   64.01    1.78
  -1   5   2   62.54    1.82
  -1   5   2   63.54    1.79
   1   5  -2   65.41    1.75
  -1   5   2   65.35    1.79
   1   5  -2   59.60    1.80
   0  -5   2    6.86    0.57
   0  -5  -2    7.54    0.52
   0   5   2    7.26    0.54
   0   5   2    7.13    0.51
   0   5  -2    7.00    0.55
  -1  -5  -2   23.11    0.99
  -1  -5  -2   21.11    0.89
   1  -5   2   22.33    0.91
  -1   5  -2   22.94    0.97
   1   5   2   23.92    1.02
  -1   5  -2   21.61    1.01
  -2  -5  -2    2.31    0.41
   2  -5   2    2.15    0.33
   2   5   2    1.78    0.35
  -2   5  -2    2.34    0.35
  -2   5  -2    1.67    0.36
   3  -5   2   10.15    0.63
  -3  -5  -2    8.77    0.64
   3   5   2    9.16    0.64
  -3   5  -2   10.07    0.62
  -3   5  -2   10.19    0.69
  -4  -5  -2    2.39    0.42
   4  -5   2    1.77    0.37
  -4   5  -2    2.07    0.40
  -4   5  -2    3.50    0.39
   4   5   2    1.99    0.38
   5  -5   2    0.02    0.18
  -5  -5  -2   -0.10    0.16
   5   5   2   -0.05    0.16
  -5   5  -2   -0.10    0.17
   6  -5   2   -0.05    0.18
  -6  -5  -2   -0.13    0.17
  -6   5  -2   -0.07    0.15
   6   5   2   -0.06    0.18
  -7  -5  -2    1.13    0.35
   7  -5   2    1.00    0.31
   7   5   2    2.03    0.40
  -7   5  -2    1.45    0.37
   8  -5   2    2.10    0.45
  -8  -5  -2    3.47    0.47
  -8   5  -2    2.77    0.50
   8   5   2    1.79    0.40
   9  -5   2    3.59    0.50
  -9  -5  -2    3.62    0.50
   9   5   2    3.91    0.53
  -9   5  -2    4.59    0.56
 -10  -5  -2    5.25    0.61
  10  -5   2    4.48    0.59
 -10   5  -2    5.60    0.62
  10   5   2    5.24    0.63
  11  -5   2   13.78    0.96
 -11  -5  -2   14.40    0.97
 -11   5  -2   12.02    0.92
  11   5   2   12.69    0.94
 -12  -5  -2    7.82    0.76
  12  -5   2    7.12    0.72
 -12   5  -2    7.50    0.77
  12   5   2    7.68    0.76
 -13  -5  -2   26.50    1.42
  13  -5   2   27.13    1.42
  13   5   2   28.61    1.45
 -13   5  -2   29.63    1.51
  11  -6  -2    2.55    0.55
  11   6  -2    3.84    0.68
 -11   6   2    4.04    0.64
  10  -6  -2   -0.32    0.21
 -10  -6   2    0.11    0.26
 -10   6   2    0.37    0.32
  10   6  -2   -0.15    0.22
   9  -6  -2   12.29    0.89
  -9  -6   2   11.67    0.90
  -9   6   2   12.96    0.92
   9   6  -2   11.54    0.87
  -8  -6   2    8.33    0.77
   8  -6  -2    9.50    0.77
  -8   6   2    9.29    0.78
   8   6  -2    9.47    0.78
   7  -6  -2   21.13    1.12
   7   6  -2   19.13    1.06
  -7   6   2   19.52    1.08
   6  -6  -2    6.07    0.61
   6   6  -2    5.60    0.64
   6   6  -2    6.51    0.62
  -6   6   2    5.59    0.61
   5  -6  -2   -0.11    0.19
  -5  -6   2   -0.10    0.23
   5   6  -2    0.20    0.24
   5   6  -2   -0.19    0.19
  -5   6   2    0.27    0.24
  -4  -6   2   42.26    1.56
   4  -6  -2   37.46    1.47
   4   6  -2   40.67    1.58
  -4   6   2   40.31    1.52
  -3  -6   2    2.68    0.48
   3   6  -2    2.43    0.46
  -2  -6   2   36.34    1.46
   2   6  -2   38.13    1.47
  -1  -6   2   21.26    1.08
   1  -6  -2   21.02    1.01
   1   6  -2   22.96    1.09
  -1   6   2   22.78    1.08
   0  -6  -2   22.56    1.06
   0  -6   2   21.70    1.10
   0   6  -2   21.80    1.06
   0   6   2   22.66    1.09
   1  -6   2    0.17    0.25
  -1  -6  -2    0.62    0.30
  -1   6  -2    0.91    0.30
   1   6   2    0.85    0.30
  -2  -6  -2    0.08    0.22
   2   6   2   -0.05    0.18
  -2   6  -2    0.00    0.19
  -3  -6  -2    6.95    0.63
   3   6   2    8.11    0.69
  -3   6  -2    8.52    0.70
  -4  -6  -2    7.19    0.67
   4  -6   2    6.81    0.63
  -4   6  -2    7.15    0.66
   4   6   2    6.69    0.63
  -5  -6  -2    0.29    0.27
   5  -6   2    0.15    0.23
   5   6   2   -0.06    0.22
  -5   6  -2    0.00    0.23
  -6  -6  -2    1.98    0.43
   6  -6   2    3.43    0.52
   6   6   2    3.00    0.55
  -6   6  -2    3.12    0.55
  -7  -6  -2    3.44    0.51
   7  -6   2    4.40    0.58
  -7   6  -2    4.37    0.61
   7   6   2    5.44    0.63
   8  -6   2    0.52    0.31
  -8  -6  -2    0.42    0.28
   8   6   2    0.41    0.33
  -8   6  -2    0.12    0.28
   9  -6   2    5.25    0.65
  -9  -6  -2    5.00    0.65
  -9   6  -2    4.89    0.64
   9   6   2    5.57    0.69
  10  -6   2   14.98    1.03
 -10   6  -2   14.16    1.05
  10   6   2   13.66    1.01
   4   7  -2    0.26    0.28
   3   7  -2    2.86    0.58
   2   7  -2    5.67    0.64
   1   7  -2    5.38    0.64
   0   7  -2   12.78    0.92
   1  -7   2    5.68    0.67
   2  -7   2   11.79    0.91
  -2  -7  -2   11.88    0.90
  -3  -7  -2    4.84    0.61
   3  -7   2    4.38    0.62
  20   0  -3   -0.28    0.24
 -20   0   3   -0.09    0.25
  19   0  -3   -0.01    0.21
 -19   0   3    0.08    0.23
  18   0  -3    0.22    0.21
 -18   0   3   -0.15    0.22
  17   0  -3    0.05    0.19
 -17   0   3   -0.08    0.18
  16   0  -3    0.08    0.19
 -16   0   3   -0.02    0.18
  15   0  -3    0.09    0.18
 -15   0   3   -0.18    0.15
 -14   0   3    0.06    0.15
  14   0  -3   -0.04    0.14
  13   0  -3   -0.03    0.13
  13   0  -3   -0.06    0.11
 -13   0   3   -0.01    0.13
  12   0  -3    0.01    0.10
 -12   0   3   -0.01    0.13
  12   0  -3   -0.08    0.13
  11   0  -3   -0.05    0.09
 -11   0   3   -0.07    0.10
  11   0  -3    0.03    0.10
 -11   0   3   -0.04    0.07
 -10   0   3   -0.07    0.11
  10   0  -3    0.08    0.10
 -10   0   3    0.01    0.07
  10   0  -3    0.08    0.11
   9   0  -3   -0.13    0.11
  -9   0   3   -0.09    0.07
   9   0  -3   -0.07    0.09
  -9   0   3   -0.15    0.09
  -8   0   3    0.10    0.10
   8   0  -3    0.21    0.12
  -8   0   3    0.03    0.06
   7   0  -3   -0.01    0.10
  -7   0   3   -0.14    0.07
  -7   0   3   -0.18    0.06
  -7   0   3   -0.18    0.08
   6   0  -3   -0.04    0.09
  -6   0   3   -0.05    0.07
   6   0  -3   -0.10    0.05
  -6   0   3    0.10    0.12
  -5   0   3   -0.29    0.07
  -5   0   3   -0.31    0.09
   5   0  -3   -0.24    0.08
  -4   0   3   -0.35    0.08
  -4   0   3   -0.26    0.07
   4   0  -3   -0.24    0.05
   4   0  -3   -0.21    0.08
   3   0  -3    0.01    0.06
  -3   0   3   -0.05    0.05
  -3   0   3    0.15    0.08
   3   0  -3    0.03    0.05
  -2   0   3    0.02    0.05
  -2   0   3    0.14    0.07
   2   0  -3    0.04    0.06
   2   0  -3    0.05    0.05
  -1   0   3   -0.01    0.04
   1   0  -3   -0.03    0.04
   1   0  -3    0.16    0.06
  -1   0   3    0.00    0.05
   0   0  -3    0.03    0.05
   0   0   3   -0.02    0.04
   0   0   3    0.04    0.04
   0   0   3   -0.01    0.06
   1   0   3    0.03    0.07
  -1   0  -3   -0.08    0.06
  -1   0  -3   -0.03    0.05
   1   0   3    0.07    0.05
  -2   0  -3   -0.46    0.07
  -2   0  -3   -0.55    0.08
   2   0   3   -0.63    0.06
   2   0   3   -0.56    0.08
  -3   0  -3   -0.01    0.06
   3   0   3    0.19    0.10
  -3   0  -3   -0.09    0.05
   3   0   3    0.03    0.06
  -4   0  -3   -0.10    0.06
   4   0   3   -0.08    0.08
   4   0   3   -0.18    0.05
  -4   0  -3   -0.15    0.07
  -5   0  -3    0.02    0.09
  -5   0  -3    0.00    0.07
   5   0   3   -0.09    0.07
   5   0   3   -0.10    0.08
   6   0   3   -0.05    0.08
  -6   0  -3    0.08    0.11
   6   0   3   -0.09    0.07
  -6   0  -3   -0.14    0.07
  -7   0  -3   -0.08    0.08
   7   0   3   -0.15    0.08
   7   0   3   -0.04    0.07
  -7   0  -3   -0.16    0.07
   8   0   3    0.14    0.11
  -8   0  -3    0.01    0.09
  -8   0  -3   -0.01    0.10
   8   0   3   -0.02    0.09
   9   0   3   -0.01    0.10
  -9   0  -3    0.01    0.09
   9   0   3   -0.02    0.10
  -9   0  -3   -0.05    0.10
  10   0   3   -0.04    0.11
 -10   0  -3   -0.13    0.09
 -10   0  -3   -0.16    0.08
  10   0   3   -0.12    0.09
  11   0   3    0.02    0.11
  11   0   3   -0.08    0.10
 -11   0  -3    0.10    0.12
 -11   0  -3    0.02    0.13
 -12   0  -3    0.09    0.17
  12   0   3    0.03    0.13
 -12   0  -3   -0.03    0.11
  12   0   3   -0.06    0.12
 -13   0  -3    0.06    0.15
  13   0   3    0.14    0.16
  13   0   3    0.06    0.15
 -13   0  -3   -0.12    0.12
  14   0   3   -0.08    0.13
 -14   0  -3   -0.10    0.15
  14   0   3   -0.23    0.12
  15   0   3    0.04    0.20
 -15   0  -3    0.09    0.18
  15   0   3    0.14    0.18
 -16   0  -3    0.12    0.22
  16   0   3    0.05    0.21
 -17   0  -3   -0.12    0.23
 -18   0  -3   -0.16    0.22
 -19   0  -3    0.04    0.27
  20  -1  -3   22.46    1.20
 -20  -1   3   22.14    1.27
  20   1  -3   21.80    1.25
 -20   1   3   21.62    1.27
  19  -1  -3    3.18    0.56
 -19  -1   3    2.32    0.49
  19   1  -3    2.86    0.56
 -19   1   3    2.32    0.52
  18  -1  -3    0.08    0.24
 -18  -1   3    0.19    0.27
 -18   1   3    0.17    0.25
  18   1  -3    0.05    0.22
  17  -1  -3   19.60    1.03
 -17  -1   3   19.37    1.06
 -17   1   3   19.53    1.08
  17   1  -3   18.63    1.05
 -16  -1   3   28.91    1.29
  16  -1  -3   30.88    1.25
  16  -1  -3   30.77    1.18
  16   1  -3   30.09    1.31
 -16   1   3   30.36    1.34
  15  -1  -3   20.03    0.90
 -15  -1   3   20.06    1.01
  15  -1  -3   18.23    0.93
 -15   1   3   18.56    0.99
  15   1  -3   20.03    0.99
  14  -1  -3   25.10    1.00
  14  -1  -3   24.01    1.02
 -14  -1   3   24.43    1.09
 -14   1   3   24.07    1.10
  14   1  -3   24.07    1.05
 -13  -1   3  102.32    2.30
 -13  -1   3  107.26    2.64
  13  -1  -3  103.15    2.50
  13  -1  -3  104.68    2.44
  13   1  -3   97.24    2.53
 -13   1   3  104.49    2.64
 -12  -1   3    0.47    0.16
  12  -1  -3    1.06    0.23
 -12  -1   3    0.68    0.21
  12  -1  -3    1.00    0.24
  12   1  -3    0.51    0.21
 -12   1   3    0.68    0.23
  11  -1  -3    6.54    0.44
  11  -1  -3    6.77    0.47
 -11  -1   3    7.27    0.41
 -11  -1   3    7.11    0.50
  11   1  -3    6.18    0.47
 -11   1   3    6.83    0.49
 -10  -1   3   36.46    1.18
  10  -1  -3   36.98    1.10
  10  -1  -3   36.54    1.13
 -10  -1   3   37.63    1.03
  10   1  -3   33.39    1.12
 -10   1   3   37.01    1.20
  10   1  -3   37.86    0.89
  -9  -1   3    0.31    0.12
   9  -1  -3    0.27    0.12
  -9  -1   3    0.33    0.16
  -9   1   3    0.34    0.15
   9   1  -3    0.49    0.16
  -9   1   3    0.44    0.06
  -9   1   3    0.48    0.15
   9   1  -3    0.45    0.10
  -8  -1   3   41.89    1.20
   8  -1  -3   42.90    1.17
  -8   1   3   43.46    0.77
  -8   1   3   41.71    1.13
   8   1  -3   42.30    1.19
   8   1  -3   41.25    1.06
   8   1  -3   42.49    0.90
  -8   1   3   42.04    1.21
  -7  -1   3   19.79    0.73
   7  -1  -3   20.67    0.70
   7   1  -3   20.35    0.64
   7   1  -3   20.19    0.48
  -7   1   3   19.74    0.72
  -7   1   3   19.87    0.68
   7   1  -3   19.76    0.71
  -6  -1   3  114.81    2.38
   6  -1  -3  112.48    2.32
  -6   1   3  106.81    2.28
   6   1  -3  113.36    2.22
   6   1  -3  114.43    2.34
  -6   1   3  111.15    2.35
   6   1  -3  116.29    2.00
  -5  -1   3   29.61    0.57
   5  -1  -3   29.98    0.82
  -5  -1   3   29.21    0.85
  -5   1   3   27.68    0.81
   5   1  -3   30.20    0.82
   5   1  -3   28.09    0.76
   4  -1  -3   49.70    1.15
  -4  -1   3   51.37    0.91
  -4   1   3   49.48    1.14
   4   1  -3   49.96    1.12
  -4   1   3   50.61    1.16
   4   1  -3   50.34    1.14
   3  -1  -3  209.98    3.50
  -3  -1   3  200.92    3.79
  -3  -1   3  211.13    3.52
   3  -1  -3  200.89    3.73
  -3   1   3  208.35    3.75
  -3   1   3  204.88    3.73
   3   1  -3  203.20    3.70
   3   1  -3  206.05    3.69
   2  -1  -3  433.81    7.62
  -2  -1   3  446.15    7.76
  -2  -1   3  436.65    7.72
   2  -1  -3  449.70    7.51
   2   1  -3  444.05    7.55
   2   1  -3  435.22    7.54
  -2   1   3  435.05    7.75
   1  -1  -3  285.56    4.75
  -1  -1   3  265.08    4.91
  -1  -1   3  285.83    4.78
  -1   1   3  268.88    4.86
   1   1  -3  272.96    4.82
   1   1  -3  281.31    4.73
  -1   1   3  262.03    4.84
  -1   1   3  278.77    4.77
   0  -1   3   55.35    1.12
   0  -1  -3   54.81    1.12
   0   1  -3   51.73    1.13
   0   1   3   52.34    1.13
   0   1   3   51.91    1.15
   0   1   3   55.36    0.97
   0   1  -3   53.05    0.97
   0   1  -3   52.20    1.16
  -1  -1  -3  157.63    2.85
   1  -1   3  152.52    2.85
   1   1   3  152.45    2.84
   1   1   3  155.19    2.87
  -1   1  -3  154.66    2.91
  -1   1  -3  155.54    2.84
  -2  -1  -3   55.37    1.01
   2  -1   3   53.74    1.20
  -2  -1  -3   54.60    1.20
   2   1   3   54.37    1.16
  -2   1  -3   53.16    1.17
  -2   1  -3   52.36    1.20
   2   1   3   51.08    1.18
   3  -1   3  233.47    3.84
   3  -1   3  222.66    4.11
  -3  -1  -3  206.91    4.05
  -3  -1  -3  232.78    3.95
  -3   1  -3  226.44    4.02
  -3   1  -3  219.98    4.13
   3   1   3  226.73    4.04
   3   1   3  216.90    4.08
  -4  -1  -3    0.93    0.12
  -4  -1  -3    1.19    0.17
   4  -1   3    0.96    0.17
   4  -1   3    1.09    0.11
  -4   1  -3    1.21    0.16
   4   1   3    1.00    0.15
  -4   1  -3    1.14    0.16
   4   1   3    1.05    0.16
   5  -1   3  317.48    5.74
  -5  -1  -3  311.57    5.67
  -5  -1  -3  327.28    5.63
   5  -1   3  324.46    5.49
  -5   1  -3  308.45    5.58
   5   1   3  306.59    5.61
  -5   1  -3  306.77    5.76
   5   1   3  313.42    5.70
   6  -1   3    3.72    0.23
  -6  -1  -3    3.79    0.30
  -6  -1  -3    3.82    0.25
   6  -1   3    3.26    0.29
  -6   1  -3    4.01    0.27
  -6   1  -3    3.99    0.31
   6   1   3    3.29    0.26
   6   1   3    3.83    0.30
   7  -1   3    0.53    0.17
  -7  -1  -3    0.88    0.20
   7  -1   3    0.72    0.15
  -7  -1  -3    0.56    0.14
   7   1   3    0.74    0.17
  -7   1  -3    0.76    0.16
  -7   1  -3    0.78    0.18
   7   1   3    0.76    0.16
  -8  -1  -3    0.41    0.16
  -8  -1  -3    0.88    0.19
   8  -1   3    0.65    0.20
   8  -1   3    0.80    0.16
   8   1   3    0.89    0.18
  -8   1  -3    1.22    0.18
   8   1   3    0.73    0.19
  -8   1  -3    1.30    0.24
   9  -1   3    3.01    0.26
  -9  -1  -3    2.49    0.28
  -9  -1  -3    2.82    0.29
   9  -1   3    3.13    0.33
  -9   1  -3    2.87    0.27
   9   1   3    2.22    0.28
   9   1   3    3.17    0.29
  -9   1  -3    2.77    0.31
  10  -1   3  108.33    2.56
 -10  -1  -3  113.99    2.52
  10  -1   3  111.49    2.40
 -10  -1  -3  108.35    2.50
  10   1   3  111.31    2.57
  10   1   3  115.04    2.46
 -10   1  -3  115.77    2.66
 -10   1  -3  112.45    2.40
  11  -1   3   27.80    1.06
  11  -1   3   29.38    0.97
 -11  -1  -3   28.71    1.02
 -11  -1  -3   28.30    1.02
 -11   1  -3   27.98    1.09
  11   1   3   28.81    0.97
  11   1   3   28.62    1.06
 -11   1  -3   28.10    0.93
 -12  -1  -3   53.63    1.56
 -12  -1  -3   53.05    1.55
  12  -1   3   52.56    1.60
  12  -1   3   51.98    1.47
  12   1   3   51.58    1.47
 -12   1  -3   52.47    1.65
  12   1   3   53.93    1.61
 -13  -1  -3   15.34    0.77
 -13  -1  -3   15.23    0.79
  13  -1   3   15.02    0.81
 -13   1  -3   16.06    0.87
  13   1   3   15.06    0.81
  14  -1   3   18.04    0.93
 -14  -1  -3   20.01    0.93
 -14  -1  -3   16.84    0.84
 -14   1  -3   17.83    0.95
  14   1   3   18.13    0.92
  15  -1   3    2.54    0.45
 -15  -1  -3    1.36    0.35
 -15  -1  -3    1.75    0.40
  15   1   3    1.74    0.36
 -15   1  -3    2.18    0.42
  16  -1   3    9.92    0.73
  16   1   3   10.44    0.75
 -16   1  -3    8.83    0.76
  17  -1   3    5.48    0.59
 -17   1  -3    4.81    0.59
  17   1   3    4.17    0.55
 -18   1  -3    0.02    0.27
  18   1   3    0.41    0.28
 -19  -2   3    0.94    0.38
 -19   2   3    0.91    0.37
  19   2  -3    1.07    0.42
 -18  -2   3    4.27    0.59
  18  -2  -3    4.72    0.57
  18   2  -3    5.24    0.64
 -18   2   3    4.02    0.59
  17  -2  -3    1.48    0.39
  17  -2  -3    1.22    0.35
 -17  -2   3    1.89    0.45
 -17   2   3    1.20    0.39
  17   2  -3    0.89    0.33
 -16  -2   3    7.61    0.66
  16  -2  -3    8.12    0.65
  16  -2  -3    8.83    0.69
 -16   2   3    6.87    0.66
  16   2  -3    8.50    0.70
  15  -2  -3    3.80    0.47
 -15  -2   3    3.85    0.49
  15  -2  -3    3.48    0.44
 -15  -2   3    3.55    0.41
 -15   2   3    2.59    0.41
  15   2  -3    4.11    0.51
  14  -2  -3    0.31    0.19
 -14  -2   3    0.71    0.26
 -14  -2   3    0.52    0.22
  14  -2  -3    0.64    0.25
 -14   2   3    0.43    0.24
  14   2  -3    0.62    0.25
 -13  -2   3    1.77    0.31
  13  -2  -3    1.63    0.32
 -13  -2   3    2.12    0.39
  13  -2  -3    2.18    0.34
 -13   2   3    1.45    0.33
  13   2  -3    1.82    0.38
 -12  -2   3    0.13    0.19
  12  -2  -3   -0.01    0.14
 -12  -2   3   -0.03    0.16
  12  -2  -3   -0.04    0.13
  12   2  -3    0.10    0.17
 -12   2   3    0.25    0.18
 -11  -2   3    4.98    0.45
 -11  -2   3    5.53    0.43
  11  -2  -3    4.80    0.42
  11  -2  -3    5.41    0.45
  11   2  -3    5.29    0.47
 -11   2   3    5.67    0.48
 -10  -2   3    0.67    0.18
 -10  -2   3    0.40    0.19
  10  -2  -3    0.38    0.16
 -10   2   3    0.33    0.18
  10   2  -3    0.29    0.17
   9  -2  -3  108.01    2.39
  -9  -2   3  106.38    2.48
   9   2  -3  103.95    2.46
  -9   2   3  104.30    2.44
   9   2  -3  108.95    2.37
  -9   2   3  105.56    2.49
   8  -2  -3   12.96    0.58
  -8  -2   3   12.75    0.63
   8   2  -3   12.29    0.58
  -8   2   3   12.99    0.62
  -8   2   3   12.50    0.62
   8   2  -3   13.09    0.63
  -7  -2   3   22.00    0.82
   7  -2  -3   23.87    0.79
   7   2  -3   22.13    0.77
  -7   2   3   21.77    0.81
  -7   2   3   21.24    0.80
   7   2  -3   22.00    0.81
  -6  -2   3  132.16    2.78
   6  -2  -3  135.00    2.31
   6  -2  -3  129.15    2.69
   6   2  -3  134.33    2.72
   6   2  -3  135.47    2.76
  -6   2   3  128.67    2.76
  -6   2   3  133.16    2.78
  -5  -2   3   11.83    0.54
   5  -2  -3   11.03    0.48
   5  -2  -3   12.90    0.33
  -5   2   3   12.11    0.54
  -5   2   3   11.45    0.50
   5   2  -3   12.12    0.52
   5   2  -3   10.65    0.49
  -4  -2   3   25.28    0.79
  -4  -2   3   24.59    0.49
   4  -2  -3   24.31    0.75
   4  -2  -3   24.60    0.58
   4   2  -3   23.68    0.76
  -4   2   3   23.35    0.77
  -4   2   3   23.49    0.73
   4   2  -3   24.05    0.74
   3  -2  -3   16.75    0.59
   3  -2  -3   16.63    0.47
  -3  -2   3   16.76    0.61
  -3  -2   3   16.29    0.41
   3   2  -3   15.91    0.59
  -3   2   3   16.42    0.61
  -3   2   3   16.05    0.54
   3   2  -3   15.95    0.55
  -2  -2   3  172.20    3.37
  -2  -2   3  174.74    3.11
   2  -2  -3  174.82    3.15
   2   2  -3  168.48    3.28
  -2   2   3  173.64    3.31
   2   2  -3  173.80    3.20
  -2   2   3  175.63    3.33
  -2   2   3  174.48    3.24
  -1  -2   3   43.24    0.95
   1  -2  -3   40.25    0.97
  -1  -2   3   42.78    1.10
   1   2  -3   40.99    1.05
   1   2  -3   41.65    0.94
  -1   2   3   42.54    1.05
  -1   2   3   42.48    1.07
  -1   2   3   42.46    0.96
   0  -2  -3   29.75    0.80
   0  -2   3   30.89    0.78
   0   2   3   30.55    0.72
   0   2  -3   30.11    0.83
   0   2   3   31.71    0.88
   0   2   3   30.98    0.83
   0   2  -3   29.67    0.88
   0   2  -3   31.33    0.71
   1  -2   3   26.61    0.76
  -1  -2  -3   26.82    0.78
  -1  -2  -3   29.01    0.67
  -1   2  -3   29.06    0.63
  -1   2  -3   28.02    0.79
  -1   2  -3   27.73    0.85
   1   2   3   28.08    0.83
   1   2   3   28.85    0.77
  -2  -2  -3    5.92    0.34
   2  -2   3    5.38    0.32
  -2  -2  -3    5.99    0.25
   2  -2   3    5.79    0.21
  -2   2  -3    5.55    0.35
  -2   2  -3    5.77    0.32
   2   2   3    5.87    0.30
   2   2   3    6.17    0.36
   3  -2   3   13.78    0.55
   3  -2   3   14.33    0.37
  -3  -2  -3   14.30    0.43
  -3  -2  -3   13.12    0.55
  -3   2  -3   12.76    0.50
   3   2   3   14.66    0.50
  -3   2  -3   13.44    0.57
   3   2   3   13.47    0.56
  -4  -2  -3    0.61    0.12
   4  -2   3    0.77    0.10
  -4  -2  -3    0.58    0.15
   4  -2   3    0.61    0.16
   4   2   3    0.93    0.16
   4   2   3    0.55    0.16
  -4   2  -3    0.65    0.17
  -4   2  -3    0.61    0.14
   5  -2   3    1.72    0.14
  -5  -2  -3    1.78    0.18
   5  -2   3    1.42    0.22
  -5  -2  -3    1.81    0.23
   5   2   3    1.22    0.23
  -5   2  -3    1.37    0.22
  -5   2  -3    1.68    0.20
   5   2   3    1.67    0.18
  -6  -2  -3    0.10    0.12
  -6  -2  -3    0.21    0.10
   6  -2   3    0.12    0.12
   6  -2   3    0.06    0.07
   6   2   3    0.50    0.13
  -6   2  -3    0.16    0.12
  -6   2  -3    0.12    0.09
   6   2   3    0.03    0.11
  -7  -2  -3    9.33    0.43
   7  -2   3    9.01    0.53
   7  -2   3    9.41    0.38
  -7  -2  -3    8.44    0.51
  -7   2  -3    8.22    0.51
   7   2   3    9.53    0.42
   7   2   3    8.84    0.52
  -7   2  -3    7.92    0.41
   8  -2   3    0.64    0.20
   8  -2   3    0.86    0.16
  -8  -2  -3    0.38    0.16
  -8  -2  -3    0.50    0.15
  -8   2  -3    1.00    0.20
  -8   2  -3    0.74    0.22
   8   2   3    0.82    0.17
   8   2   3    0.67    0.22
  -9  -2  -3   17.25    0.79
   9  -2   3   15.96    0.79
  -9  -2  -3   19.31    0.73
   9   2   3   18.23    0.82
   9   2   3   17.39    0.65
  -9   2  -3   18.46    0.67
  -9   2  -3   19.63    0.86
 -10  -2  -3    9.34    0.52
 -10  -2  -3    8.61    0.56
  10  -2   3    9.19    0.60
  10   2   3    9.32    0.61
 -10   2  -3    8.49    0.59
 -11  -2  -3    3.29    0.38
 -11  -2  -3    3.48    0.35
  11  -2   3    3.07    0.38
 -11   2  -3    3.63    0.43
  11   2   3    3.11    0.41
  12  -2   3    0.25    0.20
 -12  -2  -3    0.40    0.22
 -12  -2  -3    0.26    0.18
  12   2   3    0.63    0.24
 -12   2  -3    0.36    0.21
  13  -2   3    0.77    0.26
 -13  -2  -3    0.88    0.30
 -13   2  -3    1.23    0.34
  13   2   3    0.58    0.26
 -14  -2  -3    0.42    0.24
  14  -2   3    0.33    0.23
 -14   2  -3    0.19    0.24
  14   2   3   -0.03    0.17
  15  -2   3    0.10    0.21
 -15  -2  -3    0.42    0.25
  15   2   3   -0.14    0.17
 -15   2  -3    0.00    0.21
 -16  -2  -3    8.81    0.71
  16  -2   3    8.77    0.73
  16   2   3    9.55    0.76
 -16   2  -3   10.51    0.82
  17  -2   3    1.09    0.38
 -17   2  -3    1.47    0.42
  17   2   3    0.63    0.30
  18  -2   3    7.13    0.73
  18   2   3    8.85    0.81
 -18   2  -3    8.79    0.83
 -18  -3   3    1.80    0.45
  18  -3  -3    2.06    0.50
 -18   3   3    2.00    0.48
  18   3  -3    2.81    0.59
  17  -3  -3    1.72    0.45
 -17  -3   3    2.21    0.48
 -17   3   3    1.56    0.43
  17   3  -3    1.87    0.45
 -16  -3   3    0.09    0.24
 -16  -3   3   -0.07    0.20
  16  -3  -3   -0.30    0.16
 -16   3   3    0.04    0.23
  16   3  -3   -0.10    0.18
  15  -3  -3    4.70    0.54
 -15  -3   3    4.84    0.54
 -15  -3   3    5.42    0.53
 -15   3   3    5.61    0.61
  15   3  -3    5.20    0.57
 -14  -3   3   35.80    1.43
 -14  -3   3   40.23    1.41
  14  -3  -3   38.07    1.35
  14  -3  -3   38.98    1.48
  14   3  -3   34.48    1.44
 -14   3   3   35.20    1.47
 -13  -3   3   23.09    1.02
 -13  -3   3   20.23    1.00
  13  -3  -3   22.59    1.06
  13  -3  -3   22.21    0.97
 -13   3   3   20.93    1.07
  13   3  -3   21.74    1.07
  12  -3  -3   20.17    0.90
  12  -3  -3   19.35    0.97
 -12  -3   3   21.50    0.99
 -12  -3   3   21.24    0.94
 -12   3   3   20.09    1.00
  12   3  -3   20.27    1.00
  11  -3  -3   47.92    1.47
 -11  -3   3   51.45    1.54
 -11  -3   3   47.51    1.56
  11  -3  -3   49.31    1.58
  11   3  -3   47.99    1.59
 -11   3   3   45.78    1.57
  10  -3  -3   32.42    1.11
 -10  -3   3   32.80    1.19
  10   3  -3   31.47    1.15
  10   3  -3   30.63    1.18
 -10   3   3   32.73    1.22
   9  -3  -3    2.17    0.29
  -9  -3   3    1.55    0.31
   9   3  -3    2.09    0.35
  -9   3   3    1.45    0.29
  -9   3   3    2.02    0.32
   9   3  -3    2.23    0.32
   8  -3  -3   84.54    2.01
  -8  -3   3   79.57    2.08
   8   3  -3   86.59    2.13
  -8   3   3   84.18    2.14
  -8   3   3   83.17    2.11
   8   3  -3   85.27    2.11
   7  -3  -3    1.31    0.24
  -7  -3   3    1.72    0.26
  -7   3   3    1.71    0.30
  -7   3   3    1.09    0.24
   7   3  -3    1.21    0.26
   7   3  -3    1.36    0.27
   6  -3  -3   22.93    0.81
  -6  -3   3   22.96    0.87
   6   3  -3   21.94    0.84
  -6   3   3   21.41    0.62
   6   3  -3   21.96    0.86
  -6   3   3   22.32    0.84
  -6   3   3   23.28    0.90
   5  -3  -3    0.17    0.12
  -5  -3   3    0.21    0.13
  -5   3   3    0.07    0.12
   5   3  -3    0.22    0.13
  -5   3   3    0.24    0.10
  -5   3   3    0.11    0.12
   5   3  -3    0.21    0.14
  -4  -3   3   89.98    1.70
  -4  -3   3   89.04    2.09
   4   3  -3   87.23    2.06
  -4   3   3   87.70    1.82
   4   3  -3   91.56    2.02
  -4   3   3   89.80    2.02
  -4   3   3   87.36    2.07
  -3  -3   3   51.59    1.39
  -3  -3   3   50.46    1.09
   3  -3  -3   51.27    1.33
  -3   3   3   49.55    1.29
  -3   3   3   50.13    1.35
   3   3  -3   50.19    1.27
   3   3  -3   47.78    1.33
  -2  -3   3  148.15    2.79
  -2  -3   3  148.56    3.09
   2   3  -3  143.85    3.01
  -2   3   3  147.81    3.02
  -2   3   3  147.44    2.95
  -2   3   3  149.87    3.04
   2   3  -3  147.49    2.91
   1  -3  -3    9.10    0.44
  -1  -3   3    9.45    0.51
  -1  -3   3    8.67    0.39
  -1   3   3    9.37    0.47
  -1   3   3    8.37    0.41
   1   3  -3    8.88    0.48
   1   3  -3    8.90    0.41
  -1   3   3    9.65    0.49
   0  -3  -3   87.61    1.96
   0  -3   3   88.75    1.91
   0   3  -3   88.47    2.09
   0   3   3   89.27    2.06
   0   3   3   90.39    1.90
   0   3  -3   91.68    1.85
   0   3  -3   89.53    2.00
   0   3   3   90.45    1.97
  -1  -3  -3   15.36    0.62
  -1  -3  -3   14.51    0.51
   1  -3   3   14.62    0.58
  -1   3  -3   13.94    0.48
   1   3   3   14.02    0.56
   1   3   3   14.15    0.63
  -1   3  -3   14.27    0.64
  -1   3  -3   14.29    0.60
  -2  -3  -3   15.21    0.53
   2  -3   3   15.07    0.62
  -2  -3  -3   15.83    0.66
   2   3   3   15.58    0.59
  -2   3  -3   16.23    0.70
   2   3   3   15.83    0.68
  -2   3  -3   15.80    0.62
  -3  -3  -3   20.01    0.64
   3  -3   3   20.87    0.77
  -3  -3  -3   21.71    0.80
   3  -3   3   21.15    0.59
  -3   3  -3   20.41    0.83
  -3   3  -3   20.86    0.73
   3   3   3   19.51    0.79
   3   3   3   21.38    0.69
  -4  -3  -3   16.81    0.58
  -4  -3  -3   15.63    0.69
   4  -3   3   16.02    0.69
   4  -3   3   16.24    0.50
  -4   3  -3   15.16    0.71
   4   3   3   16.84    0.59
  -4   3  -3   15.64    0.62
   4   3   3   15.86    0.71
  -5  -3  -3   16.92    0.74
  -5  -3  -3   17.02    0.61
   5  -3   3   16.38    0.73
   5   3   3   16.88    0.60
  -5   3  -3   16.49    0.64
   5   3   3   18.27    0.78
  -5   3  -3   17.42    0.78
  -6  -3  -3    0.19    0.11
  -6  -3  -3   -0.08    0.11
   6  -3   3    0.26    0.15
   6   3   3    0.08    0.14
   6   3   3    0.05    0.10
  -6   3  -3   -0.09    0.08
  -6   3  -3    0.18    0.16
  -7  -3  -3   14.05    0.59
   7  -3   3   13.26    0.71
  -7  -3  -3   14.36    0.73
  -7   3  -3   15.00    0.61
   7   3   3   14.25    0.75
  -7   3  -3   14.05    0.74
  -8  -3  -3   27.43    1.07
   8  -3   3   25.67    1.05
  -8   3  -3   27.06    1.08
   8   3   3   26.73    1.07
  -8   3  -3   26.42    0.88
  -9  -3  -3   -0.04    0.15
   9  -3   3   -0.10    0.15
   9   3   3   -0.08    0.13
  -9   3  -3    0.01    0.17
 -10  -3  -3    1.82    0.35
  10  -3   3    1.11    0.32
  10   3   3    1.81    0.37
 -10   3  -3    2.01    0.40
 -11  -3  -3   -0.19    0.12
  11  -3   3   -0.13    0.14
  11   3   3    0.04    0.19
 -11   3  -3   -0.01    0.18
 -12  -3  -3   18.25    0.96
  12  -3   3   19.49    1.01
  12   3   3   18.07    1.00
 -12   3  -3   17.97    1.00
 -13  -3  -3    7.58    0.65
  13  -3   3    7.09    0.66
  13   3   3    6.52    0.62
 -13   3  -3    7.04    0.67
 -14  -3  -3   18.62    1.02
  14  -3   3   19.60    1.09
  14   3   3   18.62    1.07
 -14   3  -3   16.33    1.03
  15  -3   3    1.77    0.45
 -15  -3  -3    3.07    0.47
  15   3   3    1.81    0.46
 -15   3  -3    1.83    0.46
 -16  -3  -3   14.60    0.95
  16  -3   3   13.32    0.95
 -16   3  -3   12.34    0.97
  16   3   3   11.74    0.92
  17  -3   3   13.89    1.02
 -17  -3  -3   14.56    0.97
 -17   3  -3   14.39    1.05
  17   3   3   13.48    0.99
 -17  -4   3    6.98    0.72
  17  -4  -3    6.35    0.75
 -16  -4   3    9.98    0.79
  16  -4  -3   10.08    0.84
  16   4  -3   10.39    0.86
 -16   4   3    9.59    0.87
  15  -4  -3   -0.39    0.20
 -15  -4   3    0.08    0.23
 -15  -4   3    0.31    0.25
  15   4  -3   -0.07    0.20
 -15   4   3    0.18    0.23
 -14  -4   3    4.13    0.54
  14  -4  -3    5.12    0.59
 -14  -4   3    4.43    0.55
 -14   4   3    5.22    0.62
  14   4  -3    5.03    0.58
 -13  -4   3    2.06    0.42
 -13  -4   3    1.92    0.41
  13  -4  -3    1.83    0.44
  13   4  -3    2.20    0.45
 -13   4   3    1.58    0.41
  12  -4  -3    3.21    0.46
 -12  -4   3    3.03    0.46
 -12  -4   3    1.78    0.38
 -12   4   3    3.49    0.48
  12   4  -3    2.61    0.42
 -11  -4   3    0.79    0.28
  11  -4  -3    0.91    0.31
 -11  -4   3    1.20    0.32
  11   4  -3    0.70    0.29
 -11   4   3    0.82    0.28
  10  -4  -3    5.19    0.53
  10  -4  -3    5.42    0.47
 -10  -4   3    4.71    0.48
  10   4  -3    5.52    0.54
 -10   4   3    4.53    0.49
  -9  -4   3    4.03    0.45
   9  -4  -3    3.83    0.40
  -9   4   3    3.85    0.44
   9   4  -3    4.77    0.48
   9   4  -3    3.80    0.43
  -8  -4   3   17.24    0.85
   8  -4  -3   19.59    0.83
  -8   4   3   17.74    0.87
  -8   4   3   19.53    0.95
   8   4  -3   19.27    0.91
   8   4  -3   17.75    0.89
   7  -4  -3   17.01    0.76
  -7  -4   3   18.30    0.85
   7   4  -3   15.53    0.81
  -7   4   3   14.89    0.80
  -7   4   3   17.27    0.83
   7   4  -3   15.71    0.80
  -6  -4   3    1.25    0.29
   6  -4  -3    1.04    0.25
  -6   4   3    0.83    0.24
   6   4  -3    0.93    0.25
  -6   4   3    1.22    0.28
   6   4  -3    0.88    0.25
   5  -4  -3    1.49    0.28
  -5  -4   3    1.59    0.31
  -5   4   3    1.42    0.30
   5   4  -3    2.00    0.30
  -5   4   3    1.53    0.30
   5   4  -3    1.83    0.34
  -4  -4   3   46.33    1.43
   4  -4  -3   48.75    1.39
  -4   4   3   44.31    1.40
   4   4  -3   46.15    1.43
  -4   4   3   46.57    1.37
   4   4  -3   46.31    1.35
  -3  -4   3    1.77    0.32
   3  -4  -3    1.86    0.26
   3   4  -3    1.98    0.34
   3   4  -3    2.24    0.28
  -3   4   3    2.00    0.29
  -3   4   3    2.07    0.28
  -2  -4   3  117.81    2.72
  -2  -4   3  114.10    2.39
   2   4  -3  115.98    2.51
  -2   4   3  112.58    2.63
   2   4  -3  116.73    2.66
  -2   4   3  117.01    2.57
  -2   4   3  119.40    2.64
  -1  -4   3    3.05    0.28
   1  -4  -3    2.82    0.30
  -1  -4   3    3.37    0.36
   1   4  -3    3.54    0.37
  -1   4   3    2.34    0.31
  -1   4   3    3.68    0.33
  -1   4   3    2.77    0.32
   1   4  -3    2.96    0.30
   0  -4  -3   18.23    0.76
   0  -4   3   18.62    0.71
   0   4  -3   18.92    0.84
   0   4  -3   17.09    0.76
   0   4  -3   17.61    0.67
   0   4   3   18.23    0.80
   0   4   3   16.84    0.72
   1  -4   3    8.10    0.47
  -1  -4  -3    6.80    0.41
  -1  -4  -3    6.38    0.46
  -1   4  -3    7.40    0.53
   1   4   3    6.87    0.50
  -1   4  -3    7.04    0.40
   1   4   3    6.87    0.44
  -1   4  -3    6.39    0.46
  -2  -4  -3    4.57    0.42
   2  -4   3    5.49    0.42
  -2  -4  -3    6.08    0.38
   2   4   3    6.07    0.40
  -2   4  -3    4.76    0.45
   2   4   3    5.81    0.46
  -2   4  -3    5.89    0.44
  -3  -4  -3   19.24    0.71
  -3  -4  -3   19.03    0.85
   3  -4   3   18.40    0.81
   3   4   3   17.96    0.84
   3   4   3   19.37    0.72
  -3   4  -3   18.81    0.77
  -3   4  -3   17.69    0.85
   4  -4   3   13.92    0.71
  -4  -4  -3   15.05    0.76
   4   4   3   14.65    0.76
  -4   4  -3   14.51    0.67
  -4   4  -3   13.45    0.75
   5  -4   3   26.85    1.06
  -5  -4  -3   28.66    1.11
  -5   4  -3   27.19    1.12
   5   4   3   26.81    1.09
  -5   4  -3   29.42    0.99
  -6  -4  -3  115.97    2.82
   6  -4   3  119.22    2.83
  -6   4  -3  111.45    2.85
   6   4   3  116.34    2.85
  -6   4  -3  121.98    2.61
   7  -4   3    1.57    0.35
  -7  -4  -3    2.26    0.40
  -7   4  -3    2.23    0.40
   7   4   3    1.79    0.37
  -8  -4  -3   54.33    1.74
   8  -4   3   55.28    1.75
   8   4   3   50.39    1.71
  -8   4  -3   51.90    1.74
  -9  -4  -3   24.52    1.13
   9  -4   3   26.61    1.18
   9   4   3   25.09    1.15
  -9   4  -3   25.59    1.19
  10  -4   3    0.20    0.19
 -10  -4  -3    0.51    0.23
 -10   4  -3   -0.09    0.16
  10   4   3   -0.04    0.17
 -11  -4  -3    0.97    0.33
  11  -4   3    0.96    0.34
 -11   4  -3    1.58    0.41
  11   4   3    1.33    0.36
 -12  -4  -3   17.05    1.01
  12  -4   3   16.85    1.04
 -12   4  -3   19.19    1.09
  12   4   3   16.47    1.02
  13  -4   3   -0.07    0.21
 -13  -4  -3    0.20    0.23
  13   4   3    0.14    0.24
 -13   4  -3   -0.15    0.23
 -14  -4  -3    3.39    0.53
  14  -4   3    3.79    0.58
  14   4   3    3.71    0.56
 -14   4  -3    2.96    0.59
 -15  -4  -3    8.14    0.79
  15  -4   3    6.88    0.77
 -15   4  -3    8.32    0.85
  15   4   3    8.51    0.82
  14  -5  -3    0.87    0.37
 -14  -5   3    0.66    0.33
  14   5  -3    0.58    0.33
 -14   5   3    0.54    0.32
  13  -5  -3    1.93    0.47
 -13  -5   3    2.04    0.46
  13   5  -3    1.73    0.44
 -13   5   3    1.59    0.47
  12  -5  -3    0.78    0.34
 -12  -5   3    0.63    0.30
 -12   5   3    0.65    0.33
  12   5  -3    1.13    0.38
 -11  -5   3    0.41    0.27
 -11  -5   3    0.84    0.31
  11  -5  -3    0.15    0.26
  11   5  -3    0.98    0.35
 -11   5   3    0.59    0.33
 -10  -5   3    5.26    0.57
  10  -5  -3    4.88    0.56
 -10   5   3    4.09    0.54
  10   5  -3    3.96    0.52
   9  -5  -3    2.51    0.47
  -9  -5   3    2.93    0.46
  -9   5   3    2.73    0.42
   9   5  -3    3.82    0.50
   9   5  -3    2.09    0.43
  -8  -5   3   -0.05    0.17
  -8   5   3   -0.11    0.17
   8   5  -3    0.02    0.20
   8   5  -3    0.07    0.18
   7  -5  -3   -0.03    0.18
  -7  -5   3    0.06    0.20
   7   5  -3   -0.11    0.18
   7   5  -3   -0.14    0.17
  -7   5   3    0.25    0.21
  -7   5   3    0.15    0.22
   6  -5  -3    0.47    0.21
  -6  -5   3    0.39    0.23
   6   5  -3    0.81    0.28
   6   5  -3    0.60    0.26
  -6   5   3    0.89    0.31
  -6   5   3    0.80    0.29
   5  -5  -3    1.55    0.32
  -5  -5   3    1.04    0.30
   5   5  -3    0.66    0.27
   5   5  -3    0.75    0.28
  -5   5   3    1.22    0.30
  -5   5   3    0.35    0.25
  -4  -5   3   13.56    0.78
   4  -5  -3   10.93    0.67
  -4   5   3   11.73    0.74
   4   5  -3   10.64    0.71
  -4   5   3   12.15    0.71
   4   5  -3   12.77    0.71
   3  -5  -3   30.75    1.16
  -3  -5   3   30.32    1.21
   3  -5  -3   30.08    1.18
   3   5  -3   31.30    1.13
   3   5  -3   31.50    1.22
  -3   5   3   29.62    1.16
  -3   5   3   32.05    1.16
  -2  -5   3   14.24    0.80
   2  -5  -3   14.52    0.73
  -2   5   3   14.34    0.77
  -2   5   3   14.65    0.75
   2   5  -3   14.75    0.81
  -2   5   3   14.69    0.79
  -1  -5   3   42.24    1.47
   1  -5  -3   41.90    1.35
  -1   5   3   44.16    1.46
   1   5  -3   43.60    1.45
  -1   5   3   41.22    1.36
   0  -5   3    2.96    0.40
   0  -5  -3    2.59    0.37
   0   5   3    2.32    0.41
   0   5   3    2.41    0.34
   0   5  -3    2.28    0.37
  -1  -5  -3   59.69    1.74
   1  -5   3   59.40    1.66
  -1   5  -3   58.69    1.84
   1   5   3   56.75    1.77
  -1   5  -3   59.85    1.74
   2  -5   3    5.27    0.47
  -2  -5  -3    5.55    0.50
   2   5   3    5.62    0.52
  -2   5  -3    5.29    0.53
  -2   5  -3    5.18    0.47
   3  -5   3   13.76    0.75
  -3  -5  -3   12.80    0.77
  -3   5  -3   12.85    0.72
  -3   5  -3   13.92    0.83
   3   5   3   13.67    0.80
   4  -5   3    0.17    0.19
  -4  -5  -3   -0.06    0.18
  -4   5  -3    0.21    0.18
   4   5   3    0.17    0.22
  -4   5  -3    0.04    0.17
  -5  -5  -3   14.68    0.86
   5  -5   3   14.06    0.81
  -5   5  -3   14.15    0.87
   5   5   3   14.73    0.87
   6  -5   3   13.16    0.81
  -6  -5  -3   11.81    0.80
   6   5   3   11.86    0.80
  -6   5  -3   12.69    0.83
   7  -5   3   42.20    1.54
  -7  -5  -3   38.52    1.51
  -7   5  -3   36.12    1.51
   7   5   3   39.88    1.55
   8  -5   3   31.93    1.36
  -8  -5  -3   29.89    1.33
   8   5   3   29.59    1.34
  -8   5  -3   29.66    1.37
   9  -5   3   13.63    0.90
  -9  -5  -3   13.94    0.93
  -9   5  -3   14.57    0.95
   9   5   3   12.01    0.87
  10  -5   3    9.76    0.79
 -10  -5  -3    9.74    0.79
  10   5   3   11.67    0.87
 -10   5  -3   10.15    0.81
 -11  -5  -3   24.89    1.31
  11  -5   3   26.18    1.33
 -11   5  -3   27.47    1.38
  11   5   3   25.91    1.34
  12  -5   3    6.45    0.75
 -12  -5  -3    6.41    0.72
  12   5   3    7.22    0.76
 -12   5  -3    7.03    0.75
 -13  -5  -3    6.69    0.73
  13  -5   3    5.71    0.78
 -13   5  -3    5.45    0.80
  11  -6  -3   13.87    1.00
  11   6  -3   12.51    0.94
 -11   6   3   11.87    0.92
 -10  -6   3    1.62    0.44
  10  -6  -3    1.55    0.47
  10   6  -3    2.09    0.49
 -10   6   3    3.19    0.58
   9  -6  -3   66.59    2.24
  -9  -6   3   66.93    2.24
  -9   6   3   65.23    2.22
   9   6  -3   67.85    2.22
   8  -6  -3    0.01    0.21
  -8   6   3    0.05    0.23
   8   6  -3    0.24    0.25
   8   6  -3    0.11    0.26
   7  -6  -3   37.88    1.55
  -7   6   3   37.94    1.54
   7   6  -3   37.36    1.57
   7   6  -3   38.84    1.52
  -6  -6   3   16.63    0.97
   6  -6  -3   18.15    1.03
   6   6  -3   16.68    1.02
  -5  -6   3   15.88    0.95
   5   6  -3   15.27    0.95
  -4  -6   3    4.95    0.57
  -4   6   3    3.91    0.50
   4   6  -3    3.79    0.51
  -3  -6   3   16.56    0.96
   3   6  -3   16.40    0.95
  -3   6   3   16.42    0.93
  -2  -6   3   18.88    1.04
   2   6  -3   19.31    1.03
  -1  -6   3   16.84    0.98
   1  -6  -3   14.83    0.93
   1   6  -3   17.02    0.96
  -1   6   3   19.67    1.01
   0  -6   3    0.55    0.29
   0  -6  -3    0.26    0.24
   0   6  -3    0.72    0.32
   0   6   3    0.18    0.20
  -1  -6  -3   24.17    1.14
   1  -6   3   25.62    1.23
  -1   6  -3   27.63    1.19
   1   6   3   24.58    1.17
  -2  -6  -3    0.14    0.22
  -2   6  -3    0.31    0.24
   2   6   3    0.17    0.24
  -3  -6  -3    4.46    0.53
  -3   6  -3    4.85    0.56
   3   6   3    4.10    0.53
  -4  -6  -3    2.43    0.47
   4  -6   3    0.89    0.31
   4   6   3    1.01    0.34
  -4   6  -3    1.59    0.43
   5  -6   3    2.37    0.47
  -5  -6  -3    2.24    0.45
  -5   6  -3    2.22    0.47
   5   6   3    2.13    0.49
  -6  -6  -3    1.40    0.40
   6  -6   3    1.15    0.37
  -6   6  -3    1.47    0.44
   6   6   3    0.86    0.36
   7  -6   3    0.92    0.34
  -7  -6  -3    0.81    0.38
  -7   6  -3    0.85    0.34
   7   6   3    0.98    0.37
   8  -6   3    5.49    0.62
  -8  -6  -3    5.34    0.65
  -8   6  -3    5.54    0.69
   8   6   3    5.50    0.67
   9  -6   3    4.80    0.61
  -9  -6  -3    5.41    0.68
   9   6   3    2.95    0.60
  -9   6  -3    3.53    0.57
   3   7  -3    1.50    0.43
   2   7  -3    9.43    0.83
  -1  -7   3    0.33    0.32
   1   7  -3    0.22    0.27
   0  -7   3    7.31    0.75
   0   7  -3    8.03    0.74
   1  -7   3    3.74    0.65
  -2  -7  -3   17.55    1.07
   2  -7   3   18.12    1.13
   2   7   3   16.48    1.06
 -20   0   4    1.81    0.48
  20   0  -4    0.93    0.37
 -19   0   4   88.29    2.73
  19   0  -4   91.17    2.68
  18   0  -4   13.53    0.89
 -18   0   4   11.77    0.88
  17   0  -4  123.85    3.12
 -17   0   4  116.40    3.17
 -16   0   4   29.11    1.27
  16   0  -4   27.11    1.20
 -15   0   4    0.40    0.24
  15   0  -4    0.86    0.30
  14   0  -4   30.31    1.18
 -14   0   4   31.38    1.24
 -13   0   4    8.11    0.59
  13   0  -4    9.69    0.51
  13   0  -4    8.33    0.57
  12   0  -4   42.35    1.16
  12   0  -4   42.90    1.35
 -12   0   4   40.27    1.36
 -11   0   4  115.71    2.24
  11   0  -4  110.24    2.59
  11   0  -4  115.53    2.39
  10   0  -4   96.84    2.26
  10   0  -4   97.30    2.05
 -10   0   4   98.18    1.91
 -10   0   4   94.53    2.29
  -9   0   4  187.84    3.49
  -9   0   4  182.69    3.75
   9   0  -4  182.28    3.69
  -9   0   4  183.57    3.32
  -8   0   4    0.21    0.12
   8   0  -4    0.32    0.14
  -8   0   4    0.31    0.12
   7   0  -4   40.12    1.08
  -7   0   4   39.99    0.96
   7   0  -4   39.97    0.87
  -7   0   4   40.49    1.12
  -6   0   4   81.89    1.63
   6   0  -4   79.06    1.75
   6   0  -4   81.52    1.52
  -6   0   4   77.97    1.76
  -5   0   4  124.51    2.33
  -5   0   4  122.19    2.47
   5   0  -4  123.91    2.24
   5   0  -4  124.45    2.45
   4   0  -4  435.97    7.21
   4   0  -4  421.30    7.43
  -4   0   4  419.26    7.51
  -4   0   4  425.62    7.33
   3   0  -4  368.87    6.18
   3   0  -4  363.48    6.33
  -3   0   4  354.83    6.38
  -3   0   4  362.17    6.26
   2   0  -4   28.40    0.65
  -2   0   4   28.07    0.68
  -2   0   4   27.45    0.66
   1   0  -4  903.69   15.88
  -1   0   4  918.32   15.71
   1   0  -4  905.93   16.06
  -1   0   4  930.63   16.31
   0   0   4   10.75    0.31
   0   0   4   10.60    0.38
   0   0  -4   10.53    0.37
  -1   0  -4  174.36    3.05
  -1   0  -4  166.54    3.11
   1   0   4  172.85    3.03
   1   0   4  170.31    3.15
  -2   0  -4    5.06    0.22
   2   0   4    4.68    0.21
   2   0   4    4.54    0.27
  -2   0  -4    5.01    0.27
   3   0   4   21.35    0.66
  -3   0  -4   21.32    0.64
   3   0   4   21.21    0.56
  -3   0  -4   21.15    0.56
   4   0   4  203.57    3.66
   4   0   4  199.36    3.79
  -4   0  -4  200.57    3.75
  -4   0  -4  204.95    3.72
  -5   0  -4   29.11    0.79
   5   0   4   29.21    0.77
   5   0   4   29.40    0.86
  -5   0  -4   27.90    0.83
   6   0   4  357.62    6.40
   6   0   4  350.35    6.26
  -6   0  -4  352.74    6.32
  -6   0  -4  346.07    6.37
  -7   0  -4   -0.03    0.09
   7   0   4   -0.03    0.08
  -7   0  -4    0.15    0.11
   7   0   4    0.26    0.14
  -8   0  -4  373.00    6.79
   8   0   4  376.64    6.89
   8   0   4  371.83    6.77
  -8   0  -4  375.99    6.90
   9   0   4  115.93    2.56
  -9   0  -4  111.94    2.53
   9   0   4  116.30    2.47
  -9   0  -4  114.03    2.50
  10   0   4   65.61    1.66
 -10   0  -4   64.71    1.68
 -10   0  -4   66.82    1.74
  10   0   4   65.33    1.73
 -11   0  -4   85.40    2.16
  11   0   4   82.87    2.13
  11   0   4   86.44    2.09
 -11   0  -4   89.45    2.11
 -12   0  -4   21.19    0.92
  12   0   4   20.65    0.86
 -12   0  -4   19.47    0.84
  12   0   4   19.34    0.87
 -13   0  -4   16.97    0.87
 -13   0  -4   16.94    0.80
  13   0   4   19.06    0.86
  13   0   4   18.96    0.88
  14   0   4   67.09    1.94
 -14   0  -4   68.74    2.02
  14   0   4   66.38    1.92
 -15   0  -4    0.56    0.27
  15   0   4    0.11    0.20
 -16   0  -4   85.86    2.49
 -17   0  -4    1.74    0.42
 -20  -1   4    7.95    0.80
  20  -1  -4    7.79    0.73
  20   1  -4    6.88    0.73
 -20   1   4    7.13    0.77
 -19  -1   4    0.29    0.29
  19  -1  -4    0.42    0.28
  19   1  -4    0.74    0.33
 -19   1   4    0.18    0.30
  18  -1  -4    2.06    0.41
 -18  -1   4    4.10    0.53
 -18   1   4    3.64    0.53
  18   1  -4    3.50    0.53
  17  -1  -4    0.20    0.22
 -17  -1   4    0.17    0.25
 -17   1   4    0.21    0.23
  17   1  -4   -0.13    0.18
  16  -1  -4    3.05    0.42
 -16  -1   4    1.83    0.43
  16  -1  -4    2.03    0.38
  16   1  -4    1.65    0.39
 -16   1   4    2.46    0.48
  15  -1  -4   74.79    2.13
 -15  -1   4   73.98    2.21
  15  -1  -4   73.56    1.99
 -15   1   4   74.37    2.21
  15   1  -4   75.64    2.17
  14  -1  -4    6.25    0.52
 -14  -1   4    5.84    0.55
  14  -1  -4    5.85    0.48
  14   1  -4    5.79    0.54
 -14   1   4    4.87    0.50
 -13  -1   4   19.83    0.75
  13  -1  -4   18.92    0.81
 -13  -1   4   21.96    0.98
  13  -1  -4   20.58    0.90
  13   1  -4   18.29    0.90
 -13   1   4   19.78    0.94
  12  -1  -4   37.11    1.25
  12  -1  -4   39.18    1.20
 -12  -1   4   38.87    1.09
 -12  -1   4   37.41    1.31
 -12   1   4   37.15    1.30
  12   1  -4   36.75    1.26
  11  -1  -4   16.93    0.72
 -11  -1   4   18.11    0.66
  11  -1  -4   17.09    0.76
 -11  -1   4   17.82    0.81
 -11   1   4   15.71    0.77
  11   1  -4   15.66    0.75
  10  -1  -4   18.77    0.77
 -10  -1   4   18.51    0.80
 -10   1   4   19.00    0.81
  10   1  -4   18.35    0.78
  10   1  -4   18.37    0.54
 -10   1   4   18.72    0.73
   9  -1  -4   77.74    1.87
  -9  -1   4   76.36    1.90
  -9   1   4   80.27    1.82
   9   1  -4   77.40    1.53
  -9   1   4   76.51    1.90
   9   1  -4   74.61    1.87
   9   1  -4   78.07    1.71
  -8  -1   4   13.23    0.61
   8  -1  -4   13.52    0.59
  -8   1   4   15.10    0.59
   8   1  -4   13.20    0.51
   8   1  -4   13.30    0.59
  -8   1   4   13.63    0.61
   8   1  -4   13.98    0.40
   7  -1  -4   57.48    1.40
  -7  -1   4   56.52    1.09
  -7  -1   4   54.03    1.41
  -7   1   4   55.20    1.35
   7   1  -4   57.41    1.39
  -7   1   4   54.64    1.40
   7   1  -4   53.17    1.26
   6  -1  -4  101.01    2.12
  -6  -1   4   99.66    2.16
  -6  -1   4  100.88    1.79
   6   1  -4   96.21    1.98
  -6   1   4   98.79    2.06
  -6   1   4   98.91    2.11
   6   1  -4   97.28    2.08
   5  -1  -4   41.60    1.06
  -5  -1   4   42.14    0.81
  -5  -1   4   39.53    1.07
   5   1  -4   40.75    0.98
  -5   1   4   41.59    1.04
   5   1  -4   41.01    1.03
  -5   1   4   41.18    1.03
   4  -1  -4   37.64    0.97
  -4  -1   4   39.73    0.78
  -4  -1   4   39.12    1.01
   4  -1  -4   39.60    0.75
  -4   1   4   39.16    0.95
  -4   1   4   38.12    0.97
   4   1  -4   39.50    0.94
   4   1  -4   39.10    0.95
   3  -1  -4  970.29   16.61
  -3  -1   4  990.66   16.95
  -3  -1   4  936.84   17.20
   3   1  -4 1000.00   16.62
  -3   1   4  953.11   16.75
  -3   1   4  963.30   17.49
   3   1  -4  986.10   16.57
  -2  -1   4  195.25    3.73
  -2  -1   4  207.29    3.57
   2  -1  -4  200.89    3.69
   2  -1  -4  204.32    3.54
   2   1  -4  203.25    3.65
  -2   1   4  199.74    3.69
   2   1  -4  200.98    3.58
  -2   1   4  203.62    3.60
  -1  -1   4   40.04    0.95
  -1  -1   4   39.61    0.88
   1  -1  -4   38.48    0.87
   1   1  -4   38.25    0.79
  -1   1   4   39.30    0.94
  -1   1   4   39.06    0.94
   1   1  -4   38.13    0.92
  -1   1   4   39.94    0.77
   0  -1   4   29.60    0.76
   0  -1  -4   30.71    0.76
   0   1   4   29.94    0.78
   0   1  -4   31.51    0.59
   0   1  -4   30.38    0.79
   0   1   4   30.19    0.79
   0   1  -4   30.21    0.78
  -1  -1  -4  160.12    3.06
   1  -1   4  163.95    3.09
   1   1   4  165.00    3.09
  -1   1  -4  168.54    3.13
   1   1   4  165.95    3.09
  -2  -1  -4   -0.03    0.09
  -2  -1  -4   -0.03    0.04
   2  -1   4   -0.04    0.09
   2   1   4   -0.16    0.07
  -2   1  -4    0.09    0.09
  -2   1  -4   -0.01    0.09
   2   1   4    0.08    0.10
  -3  -1  -4   94.66    1.95
[truncated: 369,386 more chars]
