# Supplementary material for: Crystal structures of (N-methyl-N-phenyl­amino)(N-methyl-N-phenyl­carbamoyl)sulfide and the corresponding disulfane
Source: Acta Crystallogr E Crystallogr Commun. 2015 Oct 24;71(Pt 11):1371–4. doi: 10.1107/S2056989015018289 (PMC4645008; doi:10.1107/S2056989015018289)
Supplement: Supplementary file 2 [file e-71-01371-Isup4.hkl]

data_I                                                                          
_shelx_title ' 14195a in P2(1)'                                                 
_shelx_refln_list_code          4                                               
_shelx_F_calc_maximum       79.24                                               
_exptl_crystal_F_000       288.00                                               
_reflns_d_resolution_high  0.7712                                               
                                                                                
loop_                                                                           
 _space_group_symop_operation_xyz                                               
 'x, y, z'                                                                      
 '-x, y+1/2, -z'                                                                
                                                                                
_cell_length_a     9.0682                                                       
_cell_length_b     6.8402                                                       
_cell_length_c    11.4686                                                       
_cell_angle_alpha  90.000                                                       
_cell_angle_beta  103.349                                                       
_cell_angle_gamma  90.000                                                       
                                                                                
_shelx_F_squared_multiplier     1.000                                           
                                                                                
loop_                                                                           
 _refln_index_h                                                                 
 _refln_index_k                                                                 
 _refln_index_l                                                                 
 _refln_F_squared_calc                                                          
 _refln_F_squared_meas                                                          
 _refln_F_squared_sigma                                                         
 _refln_observed_status                                                         
   0  -8   0        555.97        575.57        16.92 o                         
   1  -8   0         65.80         71.44         3.43 o                         
   2  -8   0         37.82         40.03         2.60 o                         
   3  -8   0         71.33         68.58         5.03 o                         
   4  -8   0         31.73         29.59         3.53 o                         
   1  -7   0         40.79         43.05         2.71 o                         
   2  -7   0         44.79         48.90         2.21 o                         
   3  -7   0         38.76         38.58         1.88 o                         
   4  -7   0        110.98        117.24         5.22 o                         
   5  -7   0         43.69         41.83         2.63 o                         
   6  -7   0          3.50          5.59         1.40 o                         
   7  -7   0         34.40         36.94         3.53 o                         
   0  -6   0        421.44        414.13         8.15 o                         
   1  -6   0         39.31         37.95         1.83 o                         
   2  -6   0         54.62         50.63         1.93 o                         
   3  -6   0         58.71         53.40         2.01 o                         
   4  -6   0          4.82          3.13         0.90 o                         
   5  -6   0         42.21         43.07         2.42 o                         
   6  -6   0          6.92          5.68         1.20 o                         
   7  -6   0         39.63         40.82         2.61 o                         
   8  -6   0         23.84         23.14         4.28 o                         
   1  -5   0         57.48         57.31         1.53 o                         
   2  -5   0        329.86        328.28         4.95 o                         
   3  -5   0         29.47         30.07         1.15 o                         
   4  -5   0         34.72         35.00         1.96 o                         
   5  -5   0        190.74        186.68         5.06 o                         
   6  -5   0         51.24         53.22         2.63 o                         
   7  -5   0         20.30         20.21         1.82 o                         
   8  -5   0         28.99         32.58         2.30 o                         
   9  -5   0         20.26         18.16         2.74 o                         
   0  -4   0        158.04        156.44         3.61 o                         
   1  -4   0        174.90        186.12         2.89 o                         
   2  -4   0         36.01         34.84         1.05 o                         
   3  -4   0        399.14        386.72         5.04 o                         
   4  -4   0         16.19         14.71         0.76 o                         
   5  -4   0        508.10        511.96        10.67 o                         
   6  -4   0        100.03        101.42         2.74 o                         
   7  -4   0        248.27        249.52         5.06 o                         
   8  -4   0          1.38          2.16         1.21 o                         
   9  -4   0         13.73         14.50         2.42 o                         
  10  -4   0          4.79          1.57         1.50 o                         
   1  -3   0        603.52        600.04         7.99 o                         
   2  -3   0       1846.31       1848.31        19.28 o                         
   3  -3   0         13.22         15.84         0.66 o                         
   4  -3   0         61.62         64.03         1.31 o                         
   5  -3   0        189.03        184.27         2.71 o                         
   6  -3   0         36.08         34.95         1.13 o                         
   7  -3   0          8.32          9.75         0.78 o                         
   8  -3   0         16.28         16.54         1.19 o                         
   9  -3   0         69.31         69.69         3.12 o                         
  10  -3   0          0.64          1.34         0.92 o                         
   0  -2   0       3293.05       3276.09        79.94 o                         
   1  -2   0        167.55        162.10         2.20 o                         
   2  -2   0         90.67         89.44         1.31 o                         
   3  -2   0        322.52        317.43         3.16 o                         
   4  -2   0         43.90         44.33         0.86 o                         
   5  -2   0        109.86         91.43         1.67 o                         
   6  -2   0         60.92         60.08         1.80 o                         
   7  -2   0         84.35         83.17         2.39 o                         
   8  -2   0         45.32         46.41         1.83 o                         
   9  -2   0          9.47         10.97         2.02 o                         
  10  -2   0         13.14         13.23         1.86 o                         
  11  -2   0         32.05         35.44         2.61 o                         
   1  -1   0       1315.24       1336.70        10.91 o                         
   2  -1   0        754.50        743.80         7.23 o                         
   3  -1   0        312.11        318.82         3.07 o                         
   4  -1   0        850.27        869.52         8.31 o                         
   5  -1   0         47.74         43.97         1.02 o                         
   6  -1   0          8.45          9.41         0.81 o                         
   7  -1   0        134.37        129.55         2.99 o                         
   8  -1   0         12.36         14.70         1.85 o                         
   9  -1   0        105.70         93.78         3.53 o                         
  10  -1   0          5.81          8.36         1.41 o                         
  11  -1   0          0.13          0.77         0.85 o                         
   1   0   0        668.06        694.68         7.03 o                         
   2   0   0       2644.25       2541.54        35.60 o                         
   3   0   0       2845.20       2828.49        28.27 o                         
   4   0   0         15.47         15.78         1.71 o                         
   5   0   0         42.41         71.91         1.59 o                         
   6   0   0         61.21         61.31         1.77 o                         
   7   0   0          2.84          3.61         0.63 o                         
   8   0   0        188.56        179.40         3.84 o                         
   9   0   0          5.91          8.67         1.33 o                         
  10   0   0         14.04         17.62         1.71 o                         
  11   0   0         27.92         37.15         2.54 o                         
   1   1   0       1286.08       1312.04        18.74 o                         
   2   1   0        738.87        722.34        10.89 o                         
   3   1   0        311.86        315.20         5.38 o                         
   4   1   0        844.30        852.11        20.08 o                         
   5   1   0         46.76         43.61         1.86 o                         
   6   1   0          7.62          7.94         0.60 o                         
   7   1   0        132.01        130.32         3.33 o                         
   8   1   0         13.01         13.31         1.03 o                         
   9   1   0        105.07         91.99         3.44 o                         
  10   1   0          5.78          9.55         1.57 o                         
  11   1   0          0.13          0.09         0.71 o                         
   0   2   0       3291.22       3261.00       136.33 o                         
   1   2   0        169.71        171.22         2.13 o                         
   2   2   0         87.71         84.38         1.58 o                         
   3   2   0        318.88        301.85         5.47 o                         
   4   2   0         44.57         39.92         1.52 o                         
   5   2   0        107.86         92.19         2.63 o                         
   6   2   0         58.43         56.73         3.78 o                         
   7   2   0         84.33         83.79         2.34 o                         
   8   2   0         45.30         44.10         1.81 o                         
   9   2   0          9.64          8.53         1.53 o                         
  10   2   0         13.08         13.41         1.89 o                         
  11   2   0         31.50         36.51         3.66 o                         
   1   3   0        606.59        618.04         6.69 o                         
   2   3   0       1841.83       1873.88        18.97 o                         
   3   3   0         13.34         16.24         0.65 o                         
   4   3   0         65.01         66.97         1.67 o                         
   5   3   0        187.79        182.49         4.24 o                         
   6   3   0         34.46         33.58         1.71 o                         
   7   3   0          8.92          8.03         0.93 o                         
   8   3   0         16.90         16.03         1.15 o                         
   9   3   0         68.01         60.15         4.05 o                         
  10   3   0          0.86          0.78         1.11 o                         
   0   4   0        152.45        151.83         3.16 o                         
   1   4   0        172.18        188.10         4.48 o                         
   2   4   0         33.97         33.64         0.93 o                         
   3   4   0        394.81        379.18         4.85 o                         
   4   4   0         16.42         14.65         0.73 o                         
   5   4   0        504.95        505.25         6.47 o                         
   6   4   0        101.90        103.49         2.82 o                         
   7   4   0        248.81        251.27         4.77 o                         
   8   4   0          1.86          2.30         0.72 o                         
   9   4   0         14.27         17.57         2.29 o                         
  10   4   0          4.64          2.16         1.50 o                         
   1   5   0         57.09         56.82         2.38 o                         
   2   5   0        326.63        314.33        10.25 o                         
   3   5   0         28.76         31.61         1.82 o                         
   4   5   0         31.81         33.03         4.64 o                         
   5   5   0        188.22        182.44         3.90 o                         
   6   5   0         50.43         52.41         2.73 o                         
   7   5   0         22.30         22.25         1.44 o                         
   8   5   0         28.54         26.34         1.67 o                         
   9   5   0         20.74         16.98         2.48 o                         
   0   6   0        418.82        395.97        12.08 o                         
   1   6   0         39.09         35.89         2.08 o                         
   2   6   0         56.99         53.52         2.56 o                         
   3   6   0         59.82         56.29         2.70 o                         
   4   6   0          4.55          4.21         1.01 o                         
   5   6   0         43.91         45.20         2.54 o                         
   6   6   0          7.91          6.40         1.32 o                         
   7   6   0         39.86         38.99         2.56 o                         
   8   6   0         23.13         19.98         2.87 o                         
   1   7   0         39.83         39.79         2.45 o                         
   2   7   0         46.83         50.71         2.75 o                         
   3   7   0         38.40         41.36         3.20 o                         
   4   7   0        111.58        114.43         4.36 o                         
   5   7   0         45.05         46.26         2.79 o                         
   6   7   0          3.79          5.01         1.83 o                         
   7   7   0         35.17         38.01         2.72 o                         
   0   8   0        551.08        549.78        17.11 o                         
   1   8   0         66.19         73.28         5.85 o                         
   2   8   0         37.46         37.75         2.68 o                         
   3   8   0         70.78         68.68         3.58 o                         
   4   8   0         31.84         29.90         2.46 o                         
  -5  -8   1         61.63         70.40         5.09 o                         
  -4  -8   1         51.68         54.00         3.05 o                         
  -3  -8   1         19.83         17.74         3.82 o                         
  -2  -8   1         99.09        106.12         4.22 o                         
  -1  -8   1         25.01         22.74         2.22 o                         
   0  -8   1         20.12         21.56         2.01 o                         
   1  -8   1         64.88         60.60         3.21 o                         
   2  -8   1         57.95         56.22         3.06 o                         
   3  -8   1          9.78          8.23         2.29 o                         
   4  -8   1         30.65         29.91         3.53 o                         
  -7  -7   1         13.86         15.88         2.29 o                         
  -6  -7   1         30.20         29.62         4.05 o                         
  -5  -7   1         17.31         18.84         1.96 o                         
  -4  -7   1         28.69         34.29         3.04 o                         
  -3  -7   1         73.97         73.04         3.20 o                         
  -2  -7   1         18.12         16.66         2.37 o                         
  -1  -7   1        229.91        232.44         4.90 o                         
   0  -7   1        123.62        120.78         4.90 o                         
   1  -7   1         14.01         11.77         2.25 o                         
   2  -7   1         42.16         42.13         2.42 o                         
   3  -7   1         73.21         77.30         3.38 o                         
   4  -7   1          1.01          0.38         0.67 o                         
   5  -7   1         36.07         41.44         2.65 o                         
   6  -7   1         41.79         42.52         3.17 o                         
  -8  -6   1         44.15         47.82         3.00 o                         
  -7  -6   1         34.03         41.60         3.66 o                         
  -6  -6   1         13.78         14.00         1.52 o                         
  -5  -6   1         68.82         64.08         2.98 o                         
  -4  -6   1        139.17        137.86         4.41 o                         
  -3  -6   1         89.18         92.81         4.37 o                         
  -2  -6   1        209.63        208.33         4.29 o                         
  -1  -6   1         89.72         94.90         2.69 o                         
   0  -6   1         54.82         52.03         1.86 o                         
   1  -6   1         58.10         54.16         2.27 o                         
   2  -6   1          4.50          3.74         0.61 o                         
   3  -6   1         48.22         49.84         2.29 o                         
   4  -6   1          2.66          2.02         0.76 o                         
   5  -6   1          0.26          0.06         0.67 o                         
   6  -6   1          1.73          1.17         0.85 o                         
   7  -6   1         10.31         13.33         3.43 o                         
   8  -6   1         28.12         28.85         2.58 o                         
  -9  -5   1         24.81         28.67         3.33 o                         
  -8  -5   1         19.76         17.15         1.73 o                         
  -7  -5   1         42.88         44.20         2.49 o                         
  -6  -5   1        168.92        164.52         4.87 o                         
  -5  -5   1         13.99         14.06         3.00 o                         
  -4  -5   1         90.50         82.06         3.07 o                         
  -3  -5   1          6.50          6.26         1.00 o                         
  -2  -5   1          0.91          0.65         0.44 o                         
  -1  -5   1         45.64         39.99         1.94 o                         
   0  -5   1        257.63        242.94         3.73 o                         
   1  -5   1         94.59         99.07         2.12 o                         
   2  -5   1         43.68         42.06         1.33 o                         
   3  -5   1        104.19        100.54         2.23 o                         
   4  -5   1         10.68          9.76         0.76 o                         
   5  -5   1         30.49         27.70         1.46 o                         
   6  -5   1         53.32         57.11         2.75 o                         
   7  -5   1         49.41         48.79         2.68 o                         
   8  -5   1         54.72         53.62         3.07 o                         
   9  -5   1          6.63          9.67         2.55 o                         
 -10  -4   1         27.92         31.87         3.59 o                         
  -9  -4   1          5.28          3.33         1.50 o                         
  -8  -4   1         71.46         74.49         3.28 o                         
  -7  -4   1        118.45        113.56         3.12 o                         
  -6  -4   1        384.63        387.86         6.65 o                         
  -5  -4   1        341.57        338.63         7.02 o                         
  -4  -4   1        346.45        349.33         4.73 o                         
  -3  -4   1        340.62        348.36         5.99 o                         
  -2  -4   1        702.12        690.43         8.05 o                         
  -1  -4   1        149.32        152.55         2.48 o                         
   0  -4   1        311.44        307.88         4.16 o                         
   1  -4   1        902.86        912.38        10.28 o                         
   2  -4   1        260.85        279.28         4.00 o                         
   3  -4   1        425.72        431.81         5.89 o                         
   4  -4   1        136.99        136.23         2.55 o                         
   5  -4   1         57.82         56.30         2.35 o                         
   6  -4   1         51.20         53.75         1.98 o                         
   7  -4   1        144.21        141.95         3.58 o                         
   8  -4   1         24.77         25.01         2.81 o                         
   9  -4   1          4.81          4.44         1.70 o                         
 -10  -3   1          8.58          9.40         2.42 o                         
  -9  -3   1         32.56         30.91         2.14 o                         
  -8  -3   1        113.43        117.01         5.29 o                         
  -7  -3   1         57.50         52.45         2.65 o                         
  -6  -3   1        515.52        488.20         9.54 o                         
  -5  -3   1          3.20          3.75         0.57 o                         
  -4  -3   1        365.68        358.51         4.14 o                         
  -3  -3   1        179.25        175.79         2.56 o                         
  -2  -3   1         60.66         61.31         1.27 o                         
  -1  -3   1        297.89        290.69         3.74 o                         
   0  -3   1       1095.05       1138.77        12.19 o                         
   1  -3   1        372.94        394.46         4.84 o                         
   2  -3   1        165.57        161.33         2.53 o                         
   3  -3   1         63.82         58.30         1.16 o                         
   4  -3   1         27.54         28.96         0.85 o                         
   5  -3   1         67.94         68.00         1.50 o                         
   6  -3   1        355.00        357.32         4.54 o                         
   7  -3   1         16.23         15.85         0.96 o                         
   8  -3   1         70.62         67.40         2.90 o                         
   9  -3   1          8.92          9.87         1.93 o                         
  10  -3   1         23.31         24.20         2.04 o                         
 -11  -2   1          3.02          3.08         1.11 o                         
 -10  -2   1         69.53         72.73         3.30 o                         
  -9  -2   1         22.14         23.74         1.46 o                         
  -8  -2   1         57.89         56.43         2.05 o                         
  -7  -2   1         51.77         50.18         1.78 o                         
  -6  -2   1        146.76        145.77         2.62 o                         
  -5  -2   1        202.65        206.57         3.16 o                         
  -4  -2   1        462.62        460.54         4.82 o                         
  -3  -2   1        454.77        483.85         4.95 o                         
  -2  -2   1        893.60        898.36         9.58 o                         
  -1  -2   1       1168.62       1187.48        12.31 o                         
   0  -2   1        172.16        165.62         2.44 o                         
   1  -2   1        155.83        154.84         2.16 o                         
   2  -2   1          5.75          7.33         0.63 o                         
   3  -2   1        101.66         94.97         1.35 o                         
   4  -2   1         68.71         63.07         1.10 o                         
   5  -2   1         32.21         35.26         0.85 o                         
   6  -2   1          5.14          4.89         0.57 o                         
   7  -2   1         94.41         98.00         3.10 o                         
   8  -2   1         25.90         25.37         1.75 o                         
   9  -2   1         12.98         10.92         1.38 o                         
  10  -2   1          9.50          8.05         1.63 o                         
 -11  -1   1          5.04          5.86         1.37 o                         
 -10  -1   1          7.69          6.30         1.20 o                         
  -9  -1   1         43.35         41.49         1.84 o                         
  -8  -1   1         17.33         15.10         1.07 o                         
  -7  -1   1         53.11         52.34         2.70 o                         
  -6  -1   1        143.07        138.89         2.40 o                         
  -5  -1   1         89.39         90.70         1.72 o                         
  -4  -1   1        160.64        160.68         2.39 o                         
  -3  -1   1        174.70        175.49         2.38 o                         
  -2  -1   1       1169.04       1191.18        11.84 o                         
  -1  -1   1       6279.62       6130.24        85.71 o                         
   0  -1   1        679.83        678.42        10.14 o                         
   1  -1   1        381.05        382.81         3.71 o                         
   2  -1   1        186.18        193.59         1.97 o                         
   3  -1   1        361.51        351.84         3.42 o                         
   4  -1   1        597.55        679.34         6.77 o                         
   5  -1   1        282.17        270.57         3.64 o                         
   6  -1   1        253.99        250.69         4.49 o                         
   7  -1   1         23.58         19.66         1.11 o                         
   8  -1   1        146.72        131.83         4.08 o                         
   9  -1   1         57.08         55.23         4.02 o                         
  10  -1   1         32.34         32.47         4.25 o                         
  11  -1   1          3.79          3.09         1.89 o                         
 -11   0   1          1.52          3.63         1.10 o                         
 -10   0   1         70.01         59.90         2.91 o                         
  -9   0   1         93.09         82.36         3.51 o                         
  -8   0   1         20.07         21.58         1.22 o                         
  -7   0   1         70.33         72.18         2.11 o                         
  -6   0   1         34.07         37.97         1.38 o                         
  -5   0   1        813.54        850.38         9.30 o                         
  -4   0   1       1618.47       1638.25        25.04 o                         
  -3   0   1       1617.43       1621.96        21.47 o                         
  -2   0   1       4456.60       4379.19        71.51 o                         
  -1   0   1        268.04        279.43         3.49 o                         
   0   0   1        275.68        277.26         3.35 o                         
   1   0   1         38.16         41.32         0.72 o                         
   2   0   1        880.60        884.09         9.92 o                         
   3   0   1        357.34        347.95         4.64 o                         
   4   0   1         11.87         20.99         0.70 o                         
   5   0   1          1.23          0.56         0.24 o                         
   6   0   1        138.12        128.89         2.30 o                         
   7   0   1          0.02          0.01         0.33 o                         
   8   0   1        110.68         88.29         3.25 o                         
   9   0   1          1.19          3.24         0.90 o                         
  10   0   1         56.06         57.94         2.98 o                         
  11   0   1          2.45          2.39         0.94 o                         
 -11   1   1          4.73          8.06         1.67 o                         
 -10   1   1          7.77          5.52         1.15 o                         
  -9   1   1         43.67         45.41         1.92 o                         
  -8   1   1         16.54         11.97         1.13 o                         
  -7   1   1         54.07         52.17         1.86 o                         
  -6   1   1        148.78        141.68         5.19 o                         
  -5   1   1         87.48         88.27         2.05 o                         
  -4   1   1        159.84        164.98         2.80 o                         
  -3   1   1        167.38        171.34         2.71 o                         
  -2   1   1       1170.03       1203.62        13.96 o                         
  -1   1   1       6254.27       6030.57       176.41 o                         
   0   1   1        666.35        667.60         8.05 o                         
   1   1   1        381.03        381.31         4.76 o                         
   2   1   1        181.93        182.37         3.32 o                         
   3   1   1        356.90        357.92         5.91 o                         
   4   1   1        598.10        671.28         8.72 o                         
   5   1   1        285.28        266.60         4.34 o                         
   6   1   1        253.19        248.78         3.69 o                         
   7   1   1         23.19         20.06         1.13 o                         
   8   1   1        146.44        136.43         4.17 o                         
   9   1   1         56.62         54.99         2.75 o                         
  10   1   1         32.59         37.34         2.40 o                         
  11   1   1          3.78          3.83         1.24 o                         
 -11   2   1          3.31          3.13         1.44 o                         
 -10   2   1         70.23         77.39         4.64 o                         
  -9   2   1         22.19         23.14         1.63 o                         
  -8   2   1         55.04         49.86         1.87 o                         
  -7   2   1         51.01         52.35         1.78 o                         
  -6   2   1        146.63        142.59         3.12 o                         
  -5   2   1        202.21        208.78         3.60 o                         
  -4   2   1        457.42        456.62         7.82 o                         
  -3   2   1        457.24        477.23         6.35 o                         
  -2   2   1        910.77        918.37        13.05 o                         
  -1   2   1       1149.43       1195.76        12.12 o                         
   0   2   1        176.62        173.32         2.59 o                         
   1   2   1        157.48        154.86         2.46 o                         
   2   2   1          6.55          7.22         0.48 o                         
   3   2   1         99.86         89.81         2.29 o                         
   4   2   1         65.32         58.94         1.89 o                         
   5   2   1         31.28         32.35         2.45 o                         
   6   2   1          6.04          5.02         0.65 o                         
   7   2   1         90.29         94.24         2.21 o                         
   8   2   1         25.91         24.59         1.75 o                         
   9   2   1         13.37         10.52         1.63 o                         
  10   2   1          9.25          7.43         1.47 o                         
 -10   3   1          8.72          9.96         1.55 o                         
  -9   3   1         33.25         33.53         1.69 o                         
  -8   3   1        112.77        108.21         2.94 o                         
  -7   3   1         59.25         55.01         1.61 o                         
  -6   3   1        520.80        498.20         7.32 o                         
  -5   3   1          3.29          3.58         0.56 o                         
  -4   3   1        369.40        361.43         5.30 o                         
  -3   3   1        186.90        179.99         2.97 o                         
  -2   3   1         61.08         62.45         1.22 o                         
  -1   3   1        304.45        298.95         3.57 o                         
   0   3   1       1092.34       1150.89        11.83 o                         
   1   3   1        373.01        402.05         4.58 o                         
   2   3   1        172.10        171.70         2.39 o                         
   3   3   1         64.98         55.24         1.53 o                         
   4   3   1         28.26         27.64         1.31 o                         
   5   3   1         72.06         68.05         2.33 o                         
   6   3   1        357.09        349.98         7.07 o                         
   7   3   1         16.37         14.28         1.47 o                         
   8   3   1         69.29         71.08         2.95 o                         
   9   3   1          9.09         11.69         2.29 o                         
  10   3   1         22.63         23.18         2.87 o                         
 -10   4   1         27.61         29.70         4.34 o                         
  -9   4   1          5.08          3.30         0.77 o                         
  -8   4   1         72.53         77.00         2.47 o                         
  -7   4   1        115.12        110.75         3.37 o                         
  -6   4   1        384.03        392.31         6.23 o                         
  -5   4   1        340.15        339.73         5.40 o                         
  -4   4   1        345.18        357.78         4.75 o                         
  -3   4   1        339.54        344.01         4.49 o                         
  -2   4   1        700.48        700.35         7.85 o                         
  -1   4   1        148.21        147.37         2.21 o                         
   0   4   1        310.92        309.15         4.09 o                         
   1   4   1        895.88        923.30        14.34 o                         
   2   4   1        263.11        286.13         3.73 o                         
   3   4   1        425.32        434.07         6.02 o                         
   4   4   1        136.77        131.94         2.38 o                         
   5   4   1         58.76         60.45         1.59 o                         
   6   4   1         53.78         54.13         1.64 o                         
   7   4   1        144.26        146.40         3.48 o                         
   8   4   1         24.62         18.61         2.42 o                         
   9   4   1          5.64          5.36         1.63 o                         
  10   4   1          3.82          2.09         1.37 o                         
  -9   5   1         24.11         28.05         2.33 o                         
  -8   5   1         20.09         18.21         1.75 o                         
  -7   5   1         41.94         38.64         2.38 o                         
  -6   5   1        163.71        157.10         4.82 o                         
  -5   5   1         14.74         16.28         1.50 o                         
  -4   5   1         88.63         86.79         3.53 o                         
  -3   5   1          4.96          3.78         0.87 o                         
  -2   5   1          1.07          1.53         0.60 o                         
  -1   5   1         47.32         42.40         3.07 o                         
   0   5   1        257.27        241.25         9.76 o                         
   1   5   1         94.38         97.22         3.21 o                         
   2   5   1         39.75         36.62         1.40 o                         
   3   5   1        105.24         98.66         3.24 o                         
   4   5   1         10.26         10.12         1.18 o                         
   5   5   1         29.96         30.28         1.85 o                         
   6   5   1         54.67         53.06         2.05 o                         
   7   5   1         50.52         48.76         2.18 o                         
   8   5   1         54.66         60.41         4.05 o                         
   9   5   1          6.35          9.86         2.29 o                         
  -8   6   1         45.29         52.12         4.34 o                         
  -7   6   1         35.18         39.50         2.58 o                         
  -6   6   1         13.68         14.59         1.59 o                         
  -5   6   1         69.66         76.33         3.32 o                         
  -4   6   1        140.80        138.42         4.55 o                         
  -3   6   1         88.15         88.15         3.53 o                         
  -2   6   1        208.52        204.17         5.56 o                         
  -1   6   1         91.77         84.54         3.33 o                         
   0   6   1         54.35         56.72         2.56 o                         
   1   6   1         60.38         56.51         2.63 o                         
   2   6   1          4.12          2.68         0.85 o                         
   3   6   1         49.48         45.36         2.40 o                         
   4   6   1          3.63          3.47         1.96 o                         
   5   6   1          0.30          0.36         0.65 o                         
   6   6   1          1.82          2.37         0.89 o                         
   7   6   1         10.79          9.73         2.16 o                         
  -7   7   1         13.58         14.60         1.96 o                         
  -6   7   1         28.93         40.28         2.78 o                         
  -5   7   1         16.94         17.09         2.87 o                         
  -4   7   1         27.69         30.27         2.31 o                         
  -3   7   1         73.87         67.07         3.23 o                         
  -2   7   1         18.14         15.32         1.64 o                         
  -1   7   1        227.26        226.78         6.28 o                         
   0   7   1        126.66        128.79         4.46 o                         
   1   7   1         14.04         17.04         1.66 o                         
   2   7   1         43.04         44.55         4.67 o                         
   3   7   1         75.57         70.62         3.33 o                         
   4   7   1          0.97          1.73         0.85 o                         
   5   7   1         37.37         41.73         3.00 o                         
   6   7   1         42.59         46.21         2.88 o                         
  -5   8   1         60.75         70.63         3.79 o                         
  -4   8   1         50.52         50.55         3.16 o                         
  -3   8   1         19.59         21.65         2.68 o                         
  -2   8   1         97.35        105.00         4.41 o                         
  -1   8   1         25.54         25.98         4.51 o                         
   0   8   1         19.25         20.30         1.96 o                         
   1   8   1         67.90         76.35         3.67 o                         
   2   8   1         58.55         56.33         3.19 o                         
   3   8   1          9.64          9.59         1.70 o                         
   4   8   1         31.85         38.40         3.56 o                         
  -5  -8   2         11.29          9.47         2.35 o                         
  -4  -8   2         16.54         20.44         3.40 o                         
  -3  -8   2          5.16          5.56         1.35 o                         
  -2  -8   2         32.63         32.86         1.92 o                         
  -1  -8   2         87.68         92.15         3.90 o                         
   0  -8   2         24.41         24.45         2.15 o                         
   1  -8   2          5.68          6.60         1.39 o                         
   2  -8   2         34.66         38.83         3.10 o                         
   3  -8   2         43.06         43.69         4.18 o                         
   4  -8   2          1.38          0.52         1.37 o                         
  -7  -7   2         12.27         12.96         2.03 o                         
  -6  -7   2         16.41         17.50         1.92 o                         
  -5  -7   2        190.90        199.80        10.29 o                         
  -4  -7   2         35.97         40.00         4.70 o                         
  -3  -7   2         30.85         33.53         4.47 o                         
  -2  -7   2        111.76        113.34         3.26 o                         
  -1  -7   2         26.16         26.67         1.55 o                         
   0  -7   2         84.79         77.78         2.63 o                         
   1  -7   2         46.47         48.82         2.08 o                         
   2  -7   2         11.05          9.78         1.46 o                         
   3  -7   2         48.36         52.51         2.78 o                         
   4  -7   2         24.61         28.15         3.20 o                         
   5  -7   2         25.30         26.19         3.36 o                         
   6  -7   2         50.98         53.23         3.11 o                         
  -8  -6   2          0.13          0.00         0.80 o                         
  -7  -6   2         35.39         36.18         2.47 o                         
  -6  -6   2        120.82        127.53         4.45 o                         
  -5  -6   2         10.18          9.39         1.48 o                         
  -4  -6   2         45.51         44.64         2.40 o                         
  -3  -6   2         52.23         55.80         2.04 o                         
  -2  -6   2         31.34         30.06         1.53 o                         
  -1  -6   2        128.32        124.58         3.13 o                         
   0  -6   2        252.71        249.64         4.86 o                         
   1  -6   2         11.29         13.71         1.08 o                         
   2  -6   2         18.68         16.07         1.48 o                         
   3  -6   2         42.45         44.70         1.96 o                         
   4  -6   2          1.26          1.52         0.60 o                         
   5  -6   2         35.81         36.94         2.51 o                         
   6  -6   2         20.21         19.41         3.92 o                         
   7  -6   2         36.87         39.98         2.68 o                         
  -9  -5   2          1.19          1.04         0.85 o                         
  -8  -5   2         12.32          5.29         1.76 o                         
  -7  -5   2         22.52         21.13         1.75 o                         
  -6  -5   2         13.82         12.48         1.50 o                         
  -5  -5   2        125.04        125.91         4.04 o                         
  -4  -5   2         53.85         51.85         2.42 o                         
  -3  -5   2         48.47         49.93         1.76 o                         
  -2  -5   2        707.49        683.09         9.85 o                         
  -1  -5   2         94.16         98.73         2.54 o                         
   0  -5   2         79.29         81.24         1.87 o                         
   1  -5   2        272.41        266.56         4.07 o                         
   2  -5   2         51.28         51.27         1.53 o                         
   3  -5   2        153.08        148.21         3.06 o                         
   4  -5   2        132.24        133.63         2.77 o                         
   5  -5   2          1.38          1.90         0.64 o                         
   6  -5   2        403.03        410.72         8.24 o                         
   7  -5   2         65.86         70.28         3.30 o                         
   8  -5   2         75.21         76.35         5.22 o                         
 -10  -4   2         44.43         44.19         4.93 o                         
  -9  -4   2         19.98         21.58         1.96 o                         
  -8  -4   2          9.65         10.14         1.80 o                         
  -7  -4   2        437.79        430.04         7.30 o                         
  -6  -4   2        204.57        204.24         4.28 o                         
  -5  -4   2          7.33          7.25         0.92 o                         
  -4  -4   2        236.69        214.55         3.45 o                         
  -3  -4   2        143.68        130.30         2.54 o                         
  -2  -4   2         35.29         35.85         1.05 o                         
  -1  -4   2        215.03        194.56         4.57 o                         
   0  -4   2          6.57          7.86         0.52 o                         
   1  -4   2         32.31         28.12         0.97 o                         
   2  -4   2        137.35        144.11         2.58 o                         
   3  -4   2         38.16         38.72         1.26 o                         
   4  -4   2        143.19        141.96         2.70 o                         
   5  -4   2         79.17         83.22         2.46 o                         
   6  -4   2         20.35         20.22         1.32 o                         
   7  -4   2         68.86         66.76         5.16 o                         
   8  -4   2         59.06         65.15         3.11 o                         
   9  -4   2         15.51         11.49         2.61 o                         
 -11  -3   2         15.66         15.35         3.13 o                         
 -10  -3   2         44.62         49.01         2.81 o                         
  -9  -3   2          2.41          1.96         0.88 o                         
  -8  -3   2         74.25         75.37         3.14 o                         
  -7  -3   2         86.55         87.37         2.52 o                         
  -6  -3   2         37.75         35.76         1.51 o                         
  -5  -3   2        191.91        191.97         3.77 o                         
  -4  -3   2         17.84         15.41         0.66 o                         
  -3  -3   2        561.01        577.83         5.98 o                         
  -2  -3   2       1072.47       1081.73        11.54 o                         
  -1  -3   2        331.20        351.68         5.81 o                         
   0  -3   2        390.72        387.94         4.76 o                         
   1  -3   2        278.99        265.01         3.56 o                         
   2  -3   2        223.87        245.89         2.96 o                         
   3  -3   2        123.17        114.85         1.82 o                         
   4  -3   2         33.13         29.54         1.22 o                         
   5  -3   2         90.32         88.60         2.01 o                         
   6  -3   2        214.37        208.75         4.13 o                         
   7  -3   2        135.01        132.09         3.29 o                         
   8  -3   2         72.63         72.33         3.02 o                         
   9  -3   2         67.83         75.06         7.02 o                         
  10  -3   2         14.35         16.95         1.81 o                         
 -11  -2   2         14.99         13.65         2.81 o                         
 -10  -2   2         46.82         54.14         3.20 o                         
  -9  -2   2         35.55         43.48         2.42 o                         
  -8  -2   2         23.18         23.43         1.69 o                         
  -7  -2   2        430.58        405.96        15.77 o                         
  -6  -2   2        123.07        119.53         2.68 o                         
  -5  -2   2        263.22        262.93         4.38 o                         
  -4  -2   2         31.02         29.94         1.11 o                         
  -3  -2   2        102.12         97.08         1.39 o                         
  -2  -2   2        106.51        119.59         1.70 o                         
  -1  -2   2        894.77        918.35        10.68 o                         
   0  -2   2       2988.63       3026.37        30.53 o                         
   1  -2   2        416.40        434.48         4.40 o                         
   2  -2   2         83.09         86.96         1.36 o                         
   3  -2   2        378.59        412.23         4.97 o                         
   4  -2   2         76.37         69.66         1.32 o                         
   5  -2   2        245.08        250.58         3.23 o                         
   6  -2   2          0.64          0.83         0.33 o                         
   7  -2   2        132.67        123.67         3.77 o                         
   8  -2   2         97.49         88.77         3.32 o                         
   9  -2   2          2.38          1.48         0.80 o                         
  10  -2   2         85.61         93.63         3.93 o                         
 -11  -1   2          1.80          2.63         1.37 o                         
 -10  -1   2          0.77          1.15         0.81 o                         
  -9  -1   2         32.54         28.57         1.81 o                         
  -8  -1   2         18.09         18.85         1.73 o                         
  -7  -1   2         67.81         70.67         2.12 o                         
  -6  -1   2         67.98         72.12         1.59 o                         
  -5  -1   2        619.17        643.72         7.40 o                         
  -4  -1   2        635.93        644.56         8.47 o                         
  -3  -1   2        178.24        179.48         2.84 o                         
  -2  -1   2       1054.48       1060.51        13.51 o                         
  -1  -1   2       1693.12       1706.99        17.13 o                         
   0  -1   2       3748.17       3672.75        33.10 o                         
   1  -1   2       1435.89       1431.89        14.40 o                         
   2  -1   2        106.75        106.64         1.72 o                         
   3  -1   2        639.43        659.33         6.55 o                         
   4  -1   2        204.55        191.34         2.49 o                         
   5  -1   2        224.99        234.96         3.07 o                         
   6  -1   2        221.06        214.93         3.91 o                         
   7  -1   2         23.79         23.13         1.61 o                         
   8  -1   2         19.26         18.44         1.55 o                         
   9  -1   2         56.86         57.65         3.40 o                         
  10  -1   2         12.87         13.27         1.69 o                         
 -11   0   2          0.04          0.44         0.69 o                         
 -10   0   2         73.03         74.46         2.80 o                         
  -9   0   2          2.22          3.52         0.76 o                         
  -8   0   2          6.23          5.40         1.16 o                         
  -7   0   2        159.87        159.58         3.37 o                         
  -6   0   2         67.44         67.36         1.86 o                         
  -5   0   2        590.01        619.63         7.01 o                         
  -4   0   2        293.14        283.56         3.86 o                         
  -3   0   2          9.08         11.70         0.59 o                         
  -2   0   2       3178.96       3166.32        42.27 o                         
  -1   0   2        617.94        665.89         8.52 o                         
   0   0   2         12.65         15.27         0.37 o                         
   1   0   2          3.82          2.17         0.30 o                         
   2   0   2         31.90         32.18         0.69 o                         
   3   0   2        883.66        914.25         9.73 o                         
   4   0   2         55.57         69.67         1.39 o                         
   5   0   2         48.23         52.87         1.29 o                         
   6   0   2          0.27          0.27         0.28 o                         
   7   0   2         34.44         32.63         1.87 o                         
   8   0   2        267.05        241.55         6.02 o                         
   9   0   2         49.90         41.71         2.44 o                         
  10   0   2         36.37         24.16         3.27 o                         
 -11   1   2          1.96          4.38         1.57 o                         
 -10   1   2          0.69          0.55         0.56 o                         
  -9   1   2         32.01         32.24         1.91 o                         
  -8   1   2         17.62         20.57         2.22 o                         
  -7   1   2         70.90         71.55         2.09 o                         
  -6   1   2         66.50         71.00         1.91 o                         
  -5   1   2        615.22        636.36        12.77 o                         
  -4   1   2        644.09        659.76         8.41 o                         
  -3   1   2        171.57        180.11         2.11 o                         
  -2   1   2       1029.09       1053.39        13.84 o                         
  -1   1   2       1696.19       1698.69        19.81 o                         
   0   1   2       3743.24       3638.07        43.46 o                         
   1   1   2       1428.31       1417.00        26.52 o                         
   2   1   2        106.79        106.88         1.56 o                         
   3   1   2        653.94        666.14        15.74 o                         
   4   1   2        207.33        192.87         3.19 o                         
   5   1   2        226.77        242.04         4.43 o                         
   6   1   2        222.49        213.83         3.37 o                         
   7   1   2         24.37         24.36         2.02 o                         
   8   1   2         20.30         18.25         1.59 o                         
   9   1   2         56.05         60.38         2.91 o                         
  10   1   2         12.37         12.95         1.70 o                         
 -11   2   2         15.50         18.95         1.85 o                         
 -10   2   2         46.61         48.78         2.63 o                         
  -9   2   2         37.92         38.37         2.19 o                         
  -8   2   2         23.67         21.02         1.25 o                         
  -7   2   2        436.53        430.38         6.59 o                         
  -6   2   2        120.38        118.56         2.26 o                         
  -5   2   2        263.09        263.97         3.66 o                         
  -4   2   2         34.65         33.76         0.91 o                         
  -3   2   2        104.60         96.16         1.89 o                         
  -2   2   2        106.96        118.16         2.67 o                         
  -1   2   2        920.21        913.01        13.61 o                         
   0   2   2       3018.09       3007.15        40.97 o                         
   1   2   2        423.85        430.24         5.72 o                         
   2   2   2         90.08         91.59         1.77 o                         
   3   2   2        377.79        409.30         5.65 o                         
   4   2   2         74.51         66.09         2.05 o                         
   5   2   2        234.13        242.32         4.18 o                         
   6   2   2          0.61          1.03         0.43 o                         
   7   2   2        130.53        123.94         3.67 o                         
   8   2   2         98.22         88.41         4.44 o                         
   9   2   2          2.39          2.32         0.99 o                         
  10   2   2         86.14         94.15         3.97 o                         
 -11   3   2         15.69         15.24         2.29 o                         
 -10   3   2         44.67         48.95         2.66 o                         
  -9   3   2          2.39          1.92         0.62 o                         
  -8   3   2         74.33         75.85         3.90 o                         
  -7   3   2         89.53         89.72         2.47 o                         
  -6   3   2         38.49         36.41         1.21 o                         
  -5   3   2        195.07        200.66         3.59 o                         
  -4   3   2         18.90         15.99         0.88 o                         
  -3   3   2        567.14        571.84         7.54 o                         
  -2   3   2       1064.15       1078.01        14.01 o                         
  -1   3   2        329.26        347.94         5.07 o                         
   0   3   2        396.21        391.37         5.49 o                         
   1   3   2        277.98        259.19         3.64 o                         
   2   3   2        223.54        247.72         3.92 o                         
   3   3   2        129.43        119.45         2.43 o                         
   4   3   2         35.56         30.60         1.17 o                         
   5   3   2         91.72         95.71         4.52 o                         
   6   3   2        214.31        211.95         4.12 o                         
   7   3   2        135.64        133.14         4.04 o                         
   8   3   2         72.82         68.82         3.00 o                         
   9   3   2         67.36         66.66         3.16 o                         
  10   3   2         14.71         15.00         1.77 o                         
 -10   4   2         43.89         49.38         2.25 o                         
  -9   4   2         20.03         26.39         1.68 o                         
  -8   4   2          9.49         10.38         1.97 o                         
  -7   4   2        435.94        424.71         6.89 o                         
  -6   4   2        206.65        199.02         3.91 o                         
  -5   4   2          7.27          8.00         0.74 o                         
  -4   4   2        235.58        217.10         3.72 o                         
  -3   4   2        147.22        134.90         2.27 o                         
  -2   4   2         35.14         36.73         1.02 o                         
  -1   4   2        214.73        197.29         4.73 o                         
   0   4   2          7.43          9.04         0.63 o                         
   1   4   2         31.91         26.59         1.41 o                         
   2   4   2        145.37        150.62         2.95 o                         
   3   4   2         38.20         41.41         1.43 o                         
   4   4   2        144.79        138.26         3.00 o                         
   5   4   2         84.74         89.53         2.40 o                         
   6   4   2         19.80         18.84         1.36 o                         
   7   4   2         68.39         62.82         2.97 o                         
   8   4   2         58.75         61.06         4.05 o                         
   9   4   2         15.43         18.94         2.68 o                         
  -9   5   2          1.24         -0.85         0.85 o                         
  -8   5   2         11.78         12.80         2.48 o                         
  -7   5   2         23.08         20.51         2.55 o                         
  -6   5   2         13.17         12.87         2.02 o                         
  -5   5   2        124.35        127.32         4.18 o                         
  -4   5   2         54.17         54.38         2.56 o                         
  -3   5   2         48.79         47.03         1.66 o                         
  -2   5   2        710.67        704.32         9.71 o                         
  -1   5   2         94.25         98.28         3.43 o                         
   0   5   2         79.91         81.50         2.12 o                         
   1   5   2        275.87        271.23         7.80 o                         
   2   5   2         51.37         47.40         1.66 o                         
   3   5   2        150.37        147.70         3.24 o                         
   4   5   2        130.68        133.21         3.15 o                         
   5   5   2          1.30          2.14         0.80 o                         
   6   5   2        400.58        395.68         7.47 o                         
   7   5   2         64.04         61.26         3.98 o                         
   8   5   2         75.53         79.44         3.66 o                         
  -8   6   2          0.14         -0.09         0.80 o                         
  -7   6   2         33.66         34.35         2.45 o                         
  -6   6   2        122.68        119.74         4.43 o                         
  -5   6   2         10.21          8.09         1.40 o                         
  -4   6   2         46.28         43.10         2.47 o                         
  -3   6   2         51.91         56.14         2.91 o                         
  -2   6   2         31.80         29.70         1.96 o                         
  -1   6   2        126.10        109.10         4.83 o                         
   0   6   2        246.24        242.40         6.10 o                         
   1   6   2         11.56         15.12         2.38 o                         
   2   6   2         16.60         17.15         1.50 o                         
   3   6   2         41.28         43.52         2.36 o                         
   4   6   2          1.64          1.79         0.76 o                         
   5   6   2         38.42         43.61         2.44 o                         
   6   6   2         20.50         21.68         2.61 o                         
  -7   7   2         11.49         11.07         1.89 o                         
  -6   7   2         16.68         19.59         2.03 o                         
  -5   7   2        189.58        201.22         6.21 o                         
  -4   7   2         35.89         33.77         2.40 o                         
  -3   7   2         30.99         31.00         2.26 o                         
  -2   7   2        113.54        113.37         5.94 o                         
  -1   7   2         26.50         29.03         2.12 o                         
   0   7   2         88.72         86.37         8.36 o                         
   1   7   2         48.23         49.18         3.10 o                         
   2   7   2         11.05         12.46         1.73 o                         
   3   7   2         49.15         52.40         2.79 o                         
   4   7   2         24.66         25.23         2.03 o                         
   5   7   2         24.87         28.72         2.24 o                         
   6   7   2         50.80         58.58         4.44 o                         
  -5   8   2         11.21         12.08         3.07 o                         
  -4   8   2         16.14         14.82         2.09 o                         
  -3   8   2          5.18          4.47         1.33 o                         
  -2   8   2         32.24         34.32         2.56 o                         
  -1   8   2         88.85         89.48         5.16 o                         
   0   8   2         24.35         25.70         2.22 o                         
   1   8   2          5.70          5.50         1.30 o                         
   2   8   2         34.59         35.50         2.56 o                         
   3   8   2         42.63         44.19         2.86 o                         
   4   8   2          1.22          0.51         0.85 o                         
  -4  -8   3         12.33         13.86         2.38 o                         
  -3  -8   3         48.85         48.78         2.92 o                         
  -2  -8   3         55.88         62.44         2.85 o                         
  -1  -8   3         25.80         25.56         2.84 o                         
   0  -8   3         68.42         72.51         5.13 o                         
   1  -8   3         19.97         18.85         1.96 o                         
   2  -8   3          8.40          6.49         1.44 o                         
   3  -8   3         27.44         32.92         3.59 o                         
  -7  -7   3        103.06        112.10         4.66 o                         
  -6  -7   3         58.80         61.16         3.32 o                         
  -5  -7   3         20.03         20.11         1.96 o                         
  -4  -7   3         39.33         43.42         3.10 o                         
  -3  -7   3         68.10         69.28         3.18 o                         
  -2  -7   3         31.07         31.60         1.74 o                         
  -1  -7   3         22.65         23.37         1.50 o                         
   0  -7   3          3.12          3.13         0.74 o                         
   1  -7   3         50.85         53.86         2.25 o                         
   2  -7   3         48.88         47.39         2.13 o                         
   3  -7   3          5.28          5.90         1.34 o                         
   4  -7   3        117.20        114.68         6.40 o                         
   5  -7   3          9.38          9.80         2.48 o                         
   6  -7   3         14.25         10.51         2.61 o                         
  -8  -6   3         10.13         12.82         1.93 o                         
  -7  -6   3         71.90         73.20         3.48 o                         
  -6  -6   3        129.08        129.39         4.57 o                         
  -5  -6   3         49.89         51.22         2.68 o                         
  -4  -6   3         23.78         21.39         1.75 o                         
  -3  -6   3         87.20         84.63         2.59 o                         
  -2  -6   3         52.14         55.09         2.07 o                         
  -1  -6   3        184.51        191.27         4.21 o                         
   0  -6   3         15.34         15.75         1.19 o                         
   1  -6   3        113.55        119.15         5.37 o                         
   2  -6   3         20.56         25.05         1.70 o                         
   3  -6   3         47.41         50.40         1.91 o                         
   4  -6   3         43.17         45.63         2.01 o                         
   5  -6   3        118.32        117.25         3.39 o                         
   6  -6   3         56.47         59.25         4.02 o                         
   7  -6   3         40.41         41.28         3.85 o                         
  -9  -5   3          7.44          6.74         1.42 o                         
  -8  -5   3        101.24        105.84         4.23 o                         
  -7  -5   3         55.32         54.90         2.31 o                         
  -6  -5   3        170.27        172.59         5.03 o                         
  -5  -5   3          2.04          2.03         1.04 o                         
  -4  -5   3        121.47        120.97         3.92 o                         
  -3  -5   3        321.38        313.05         6.81 o                         
  -2  -5   3         68.35         65.85         2.09 o                         
  -1  -5   3        289.50        270.04         4.91 o                         
   0  -5   3        186.19        177.41         4.64 o                         
   1  -5   3        168.71        162.55         3.34 o                         
   2  -5   3        383.47        378.75         5.39 o                         
   3  -5   3          9.44          9.82         0.82 o                         
   4  -5   3        187.56        179.75         3.41 o                         
   5  -5   3         71.68         75.07         2.53 o                         
   6  -5   3        133.92        138.53         4.48 o                         
   7  -5   3         32.63         37.72         2.35 o                         
   8  -5   3         17.17         17.83         2.68 o                         
 -10  -4   3          0.52          0.28         0.81 o                         
  -9  -4   3         52.00         56.31         3.20 o                         
  -8  -4   3         14.28         15.18         1.61 o                         
  -7  -4   3          5.93          3.17         1.42 o                         
  -6  -4   3         96.24         95.01         3.30 o                         
  -5  -4   3        189.38        185.46         3.96 o                         
  -4  -4   3         34.12         34.10         1.16 o                         
  -3  -4   3        120.86        119.38         2.67 o                         
  -2  -4   3         83.78         81.81         2.13 o                         
  -1  -4   3        116.72        119.23         2.13 o                         
   0  -4   3         39.79         36.59         1.09 o                         
   1  -4   3         23.05         22.84         0.92 o                         
   2  -4   3        120.18        121.09         2.37 o                         
   3  -4   3        324.36        323.68         4.93 o                         
   4  -4   3        146.92        147.47         2.85 o                         
   5  -4   3        185.33        189.78         4.09 o                         
   6  -4   3        681.56        668.31        12.51 o                         
   7  -4   3         29.43         31.59         2.55 o                         
   8  -4   3         29.59         29.85         3.20 o                         
   9  -4   3         49.76         50.35         4.31 o                         
 -11  -3   3          5.10          3.51         2.19 o                         
 -10  -3   3          1.85          2.68         1.06 o                         
  -9  -3   3         47.99         43.61         5.19 o                         
  -8  -3   3        103.08        101.21         3.69 o                         
  -7  -3   3         87.74         88.91         2.54 o                         
  -6  -3   3        198.33        192.89         4.63 o                         
  -5  -3   3          5.11          4.88         0.69 o                         
  -4  -3   3        129.37        123.60         2.61 o                         
  -3  -3   3        307.32        330.72         3.75 o                         
  -2  -3   3        272.01        272.05         2.96 o                         
  -1  -3   3       1072.51       1084.46        12.30 o                         
   0  -3   3        149.53        172.06         2.55 o                         
   1  -3   3        114.75        117.01         1.65 o                         
   2  -3   3        552.90        558.22         5.86 o                         
   3  -3   3          1.19          2.80         0.38 o                         
   4  -3   3         28.37         26.04         0.95 o                         
   5  -3   3         94.51         88.97         1.98 o                         
   6  -3   3        276.53        270.65         4.97 o                         
   7  -3   3        116.52        114.15         3.62 o                         
   8  -3   3         58.23         58.12         5.06 o                         
   9  -3   3         59.25         65.89         7.02 o                         
 -11  -2   3         39.52         46.23         2.86 o                         
 -10  -2   3         20.22         19.37         1.89 o                         
  -9  -2   3         35.44         34.52         2.16 o                         
  -8  -2   3         21.11         21.49         1.62 o                         
  -7  -2   3         19.47         20.13         1.52 o                         
  -6  -2   3        223.09        223.59         4.00 o                         
  -5  -2   3        370.02        347.27         5.43 o                         
  -4  -2   3        231.70        249.66         4.12 o                         
  -3  -2   3        296.44        304.59         4.62 o                         
  -2  -2   3        663.83        678.90         7.50 o                         
  -1  -2   3       1780.74       1852.23        16.62 o                         
   0  -2   3        459.10        478.53         5.28 o                         
   1  -2   3         41.24         51.76         1.02 o                         
   2  -2   3        362.52        385.45         4.67 o                         
   3  -2   3        210.34        218.13         3.17 o                         
   4  -2   3         23.24         25.75         0.93 o                         
   5  -2   3        132.37        124.71         2.94 o                         
   6  -2   3        432.77        417.73         6.76 o                         
   7  -2   3         53.17         48.49         1.95 o                         
   8  -2   3         58.42         58.57         2.76 o                         
   9  -2   3         25.22         30.28         2.14 o                         
  10  -2   3          2.93          4.19         1.24 o                         
 -11  -1   3         16.58         20.58         1.91 o                         
 -10  -1   3          1.68          1.40         0.79 o                         
  -9  -1   3         26.40         24.12         2.68 o                         
  -8  -1   3         84.69         86.69         3.16 o                         
  -7  -1   3        386.00        374.01        13.85 o                         
  -6  -1   3        303.12        287.26         4.62 o                         
  -5  -1   3        230.08        239.20         5.03 o                         
  -4  -1   3        364.32        354.31         5.13 o                         
  -3  -1   3       1926.02       1947.17        24.18 o                         
  -2  -1   3        406.42        396.39         4.56 o                         
  -1  -1   3       3070.70       2952.91        40.75 o                         
   0  -1   3        650.61        661.31        11.85 o                         
   1  -1   3        601.66        606.42         9.99 o                         
   2  -1   3        654.78        653.47         7.36 o                         
   3  -1   3        218.88        217.01         3.84 o                         
   4  -1   3        678.37        697.24         7.10 o                         
   5  -1   3        140.96        134.96         2.12 o                         
   6  -1   3        155.33        152.99         4.12 o                         
   7  -1   3        141.11        129.31         3.98 o                         
   8  -1   3         59.52         55.44         2.68 o                         
   9  -1   3         41.96         44.21         2.55 o                         
  10  -1   3         11.26         10.29         1.66 o                         
 -11   0   3         41.47         49.73         2.30 o                         
 -10   0   3          0.04          0.34         0.51 o                         
  -9   0   3         69.57         67.33         2.32 o                         
  -8   0   3          0.21         -0.25         0.34 o                         
  -7   0   3         28.81         29.02         1.33 o                         
  -6   0   3        182.50        185.85         5.11 o                         
  -5   0   3          0.11          0.06         0.15 o                         
  -4   0   3        444.47        448.84         5.21 o                         
  -3   0   3       1222.94       1242.39        12.85 o                         
  -2   0   3          0.85          1.37         0.23 o                         
  -1   0   3        764.31        835.97         9.98 o                         
   0   0   3        769.92        768.66         9.35 o                         
   1   0   3         34.01         33.94         1.14 o                         
   2   0   3         12.65         16.56         0.74 o                         
   3   0   3         14.84         12.50         0.64 o                         
   4   0   3         27.06         39.57         1.02 o                         
   5   0   3         48.23         45.60         2.48 o                         
   6   0   3        132.48        136.91         3.05 o                         
   7   0   3         22.65         20.87         1.57 o                         
   8   0   3         71.29         80.41         3.79 o                         
   9   0   3         97.87        109.44         4.09 o                         
  10   0   3         15.87         13.96         2.68 o                         
 -11   1   3         16.55         16.06         1.58 o                         
 -10   1   3          1.30          2.76         0.95 o                         
  -9   1   3         27.10         26.87         1.47 o                         
  -8   1   3         85.29         82.87         2.44 o                         
  -7   1   3        384.44        368.53         5.96 o                         
  -6   1   3        302.94        292.09         4.36 o                         
  -5   1   3        225.55        239.38         3.40 o                         
  -4   1   3        368.50        359.90         4.26 o                         
  -3   1   3       1936.17       1985.35        24.87 o                         
  -2   1   3        397.62        398.72         6.78 o                         
  -1   1   3       3111.77       3101.43        31.23 o                         
   0   1   3        647.58        663.56         7.06 o                         
   1   1   3        606.50        624.53         5.95 o                         
   2   1   3        656.27        674.49         9.47 o                         
   3   1   3        218.75        220.51         2.85 o                         
   4   1   3        671.56        690.96         9.05 o                         
   5   1   3        145.20        131.98         3.46 o                         
   6   1   3        154.25        154.32         4.01 o                         
   7   1   3        142.28        130.93         4.04 o                         
   8   1   3         58.36         58.81         2.77 o                         
   9   1   3         42.09         38.62         2.46 o                         
  10   1   3         10.20         11.27         2.84 o                         
 -11   2   3         40.44         47.95         2.38 o                         
 -10   2   3         20.83         16.69         1.36 o                         
  -9   2   3         34.55         32.57         1.76 o                         
  -8   2   3         22.79         22.05         1.36 o                         
  -7   2   3         19.89         22.75         1.02 o                         
  -6   2   3        215.83        211.41         3.31 o                         
  -5   2   3        373.42        351.29         4.51 o                         
  -4   2   3        232.11        248.30         3.12 o                         
  -3   2   3        289.02        303.29         3.72 o                         
  -2   2   3        664.73        681.85         8.68 o                         
  -1   2   3       1783.26       1802.44        26.43 o                         
   0   2   3        447.95        457.31         6.18 o                         
   1   2   3         38.35         46.40         1.18 o                         
   2   2   3        355.60        390.58         4.71 o                         
   3   2   3        206.91        212.85         3.02 o                         
   4   2   3         21.74         23.09         0.93 o                         
   5   2   3        130.58        123.23         2.74 o                         
   6   2   3        436.57        423.85         8.27 o                         
   7   2   3         52.30         47.30         2.24 o                         
   8   2   3         60.08         57.32         2.77 o                         
   9   2   3         26.78         30.50         2.22 o                         
  10   2   3          2.95          1.64         0.94 o                         
 -11   3   3          5.06          4.17         0.95 o                         
 -10   3   3          2.23          3.72         0.87 o                         
  -9   3   3         47.61         49.09         2.05 o                         
  -8   3   3        103.83         98.67         2.80 o                         
  -7   3   3         88.35         93.47         2.53 o                         
  -6   3   3        194.49        194.58         3.77 o                         
  -5   3   3          5.69          5.94         0.80 o                         
  -4   3   3        130.31        124.65         2.01 o                         
  -3   3   3        307.92        333.67         4.83 o                         
  -2   3   3        271.97        263.77         5.18 o                         
  -1   3   3       1085.97       1093.76        13.59 o                         
   0   3   3        147.03        159.77         2.91 o                         
   1   3   3        121.23        124.43         2.39 o                         
   2   3   3        551.17        555.48         7.58 o                         
   3   3   3          1.19          2.29         0.48 o                         
   4   3   3         26.71         25.00         1.08 o                         
   5   3   3         98.69         89.46         1.99 o                         
   6   3   3        274.75        264.70         7.12 o                         
   7   3   3        119.33        118.74         3.90 o                         
   8   3   3         59.37         55.32         3.98 o                         
   9   3   3         58.91         68.74         3.32 o                         
 -10   4   3          0.45          0.51         0.61 o                         
  -9   4   3         51.52         55.78         2.26 o                         
  -8   4   3         13.99         15.27         1.19 o                         
  -7   4   3          6.20          7.40         1.95 o                         
  -6   4   3         95.56         94.73         2.47 o                         
  -5   4   3        190.28        187.66         3.56 o                         
  -4   4   3         34.30         35.51         1.23 o                         
  -3   4   3        119.32        121.00         2.72 o                         
  -2   4   3         84.86         84.64         2.13 o                         
  -1   4   3        116.78        118.12         2.58 o                         
   0   4   3         42.36         38.12         1.68 o                         
   1   4   3         25.06         26.02         1.10 o                         
   2   4   3        121.31        122.46         2.66 o                         
   3   4   3        326.31        322.38         5.25 o                         
   4   4   3        146.68        146.02         3.13 o                         
   5   4   3        185.53        187.86         3.85 o                         
   6   4   3        679.64        680.15        12.51 o                         
   7   4   3         29.26         28.00         1.98 o                         
   8   4   3         29.46         30.70         3.00 o                         
   9   4   3         49.60         51.69         2.93 o                         
  -9   5   3          8.04          7.18         2.16 o                         
  -8   5   3        100.60        110.77         6.01 o                         
  -7   5   3         56.39         62.76         4.38 o                         
  -6   5   3        171.19        175.15         4.78 o                         
  -5   5   3          2.34          1.34         0.50 o                         
  -4   5   3        121.24        119.80         2.98 o                         
  -3   5   3        319.34        317.39         5.76 o                         
  -2   5   3         68.21         65.76         2.00 o                         
  -1   5   3        282.98        270.79         4.78 o                         
   0   5   3        187.37        192.61         3.70 o                         
   1   5   3        165.87        162.03         3.37 o                         
   2   5   3        380.63        372.99         7.73 o                         
   3   5   3          9.50         10.84         1.29 o                         
   4   5   3        188.07        184.37         3.84 o                         
   5   5   3         68.02         69.72         2.82 o                         
   6   5   3        134.52        128.53         5.88 o                         
   7   5   3         31.15         33.34         2.27 o                         
   8   5   3         16.66         18.67         1.84 o                         
  -8   6   3         10.47         14.74         2.12 o                         
  -7   6   3         71.53         75.64         4.47 o                         
  -6   6   3        131.53        126.43         4.66 o                         
  -5   6   3         48.61         47.94         4.11 o                         
  -4   6   3         23.80         23.39         1.92 o                         
  -3   6   3         87.50         85.53         3.42 o                         
  -2   6   3         50.08         46.96         2.49 o                         
  -1   6   3        185.42        199.24         5.43 o                         
   0   6   3         14.85         14.40         1.39 o                         
   1   6   3        113.51        123.36         5.55 o                         
   2   6   3         21.68         24.91         1.78 o                         
   3   6   3         45.68         47.43         3.00 o                         
   4   6   3         44.05         44.69         2.40 o                         
   5   6   3        116.49        109.00         5.62 o                         
   7   6   3         40.84         43.76         4.11 o                         
  -7   7   3        102.96        113.64         4.82 o                         
  -6   7   3         58.66         68.16         3.60 o                         
  -5   7   3         20.65         20.19         2.00 o                         
  -4   7   3         40.00         44.75         2.75 o                         
  -3   7   3         66.69         64.50         4.60 o                         
  -2   7   3         32.43         32.03         2.26 o                         
  -1   7   3         20.30         20.12         1.87 o                         
   0   7   3          2.95          0.96         0.71 o                         
   1   7   3         50.49         54.24         2.84 o                         
   2   7   3         48.05         48.50         2.68 o                         
   3   7   3          5.33          6.85         1.31 o                         
   4   7   3        118.51        113.11         4.25 o                         
   5   7   3          8.74          8.42         2.16 o                         
  -4   8   3         12.23         10.57         2.61 o                         
  -3   8   3         48.68         52.06         3.19 o                         
  -2   8   3         55.84         54.61         3.26 o                         
  -1   8   3         26.32         26.31         2.29 o                         
   0   8   3         68.56         70.22         3.58 o                         
   1   8   3         20.10         21.04         1.99 o                         
   2   8   3          8.43          9.27         1.59 o                         
   3   8   3         26.57         31.03         2.47 o                         
  -4  -8   4         37.94         40.27         2.77 o                         
  -3  -8   4          1.02          1.24         0.97 o                         
  -2  -8   4         74.97         83.37         3.20 o                         
  -1  -8   4         20.20         16.45         1.47 o                         
   0  -8   4          7.16          6.98         1.33 o                         
   1  -8   4         92.06         92.69         3.34 o                         
   2  -8   4         31.28         39.27         2.68 o                         
  -7  -7   4         26.72         22.14         3.13 o                         
  -6  -7   4         38.03         36.92         2.67 o                         
  -5  -7   4         21.06         23.41         2.05 o                         
  -4  -7   4         31.29         32.74         2.29 o                         
  -3  -7   4         28.35         25.73         2.03 o                         
  -2  -7   4         12.86         12.92         1.31 o                         
  -1  -7   4         67.45         68.57         2.59 o                         
   0  -7   4         88.51         86.72         2.90 o                         
   1  -7   4         41.31         40.19         2.61 o                         
   2  -7   4         60.33         61.73         2.55 o                         
   3  -7   4         31.62         31.30         1.84 o                         
   4  -7   4          4.90          6.27         2.02 o                         
   5  -7   4         44.58         49.57         4.44 o                         
  -8  -6   4         31.97         30.21         2.58 o                         
  -7  -6   4         87.29         94.47         3.96 o                         
  -6  -6   4          4.86          3.62         1.05 o                         
  -5  -6   4         10.95          8.47         1.89 o                         
  -4  -6   4         85.71         87.03         3.46 o                         
  -3  -6   4         34.31         33.27         1.65 o                         
  -2  -6   4        129.15        118.70         4.59 o                         
  -1  -6   4         98.13         96.24         2.85 o                         
   0  -6   4         26.74         23.81         2.26 o                         
   1  -6   4         93.09         88.59         2.78 o                         
   2  -6   4         54.92         58.49         2.26 o                         
   3  -6   4         37.26         34.35         2.25 o                         
   4  -6   4         21.83         23.34         1.95 o                         
   5  -6   4          2.63          2.15         0.92 o                         
   6  -6   4          1.09          1.96         0.91 o                         
   7  -6   4         73.88         93.46         5.81 o                         
  -9  -5   4         37.33         39.91         2.72 o                         
  -8  -5   4         91.05         89.16         3.90 o                         
  -7  -5   4         21.59         24.06         1.57 o                         
  -6  -5   4         88.94         85.38         2.81 o                         
  -5  -5   4         65.72         58.02         3.82 o                         
  -4  -5   4         83.65         80.83         3.11 o                         
  -3  -5   4        105.94         98.99         2.68 o                         
  -2  -5   4        149.55        155.60         3.50 o                         
  -1  -5   4         78.62         67.93         2.62 o                         
   0  -5   4        374.32        370.80         6.32 o                         
   1  -5   4         38.86         36.34         1.61 o                         
   2  -5   4        108.34        107.77         2.43 o                         
   3  -5   4          2.79          2.91         0.58 o                         
   4  -5   4         42.71         42.51         2.24 o                         
   5  -5   4        121.90        137.16         4.60 o                         
   6  -5   4         31.92         34.14         2.24 o                         
   7  -5   4          1.47          0.26         1.08 o                         
   8  -5   4          9.68         11.04         3.85 o                         
 -10  -4   4          2.60          2.44         1.04 o                         
  -9  -4   4          9.60         10.40         1.83 o                         
  -8  -4   4         22.81         25.81         2.01 o                         
  -7  -4   4         48.08         47.57         2.65 o                         
  -6  -4   4         32.69         28.52         1.49 o                         
  -5  -4   4          3.45          3.81         0.69 o                         
  -4  -4   4        112.76        109.46         2.81 o                         
  -3  -4   4         25.62         28.41         1.19 o                         
  -2  -4   4          9.77         11.29         0.81 o                         
  -1  -4   4         27.18         28.36         1.27 o                         
   0  -4   4        167.76        158.54         3.77 o                         
   1  -4   4        247.96        238.77         3.80 o                         
   2  -4   4         88.21         89.27         2.02 o                         
   3  -4   4        142.78        136.18         3.10 o                         
   4  -4   4        372.96        361.57         6.16 o                         
   5  -4   4         71.78         62.27         2.70 o                         
   6  -4   4          5.74          6.06         1.16 o                         
   7  -4   4        158.41        159.56         9.27 o                         
   8  -4   4          6.67          5.88         1.36 o                         
   9  -4   4         13.11         19.01         2.94 o                         
 -11  -3   4         44.39         47.19         3.00 o                         
 -10  -3   4         17.13         11.98         1.80 o                         
  -9  -3   4        117.58        124.84         5.39 o                         
  -8  -3   4         46.92         40.59         2.36 o                         
  -7  -3   4         11.26         10.53         1.27 o                         
  -6  -3   4        119.13        122.43         7.77 o                         
  -5  -3   4         42.04         42.12         1.57 o                         
  -4  -3   4        259.10        255.42         3.73 o                         
  -3  -3   4        290.25        292.01         3.95 o                         
  -2  -3   4        420.23        419.03         7.58 o                         
  -1  -3   4        498.82        502.07         5.65 o                         
   0  -3   4        330.74        349.00         4.11 o                         
   1  -3   4         65.76         78.31         1.46 o                         
   2  -3   4         31.64         28.71         0.88 o                         
   3  -3   4         35.15         35.12         1.10 o                         
   4  -3   4          4.14          5.36         0.58 o                         
   5  -3   4        343.32        342.64         7.31 o                         
   6  -3   4         30.77         29.58         1.65 o                         
   7  -3   4          0.47          0.34         0.45 o                         
   8  -3   4         23.12         20.08         1.92 o                         
   9  -3   4         46.77         51.59         4.44 o                         
 -11  -2   4          0.88          0.52         0.80 o                         
 -10  -2   4         32.66         31.35         2.24 o                         
  -9  -2   4         67.50         61.34         2.89 o                         
  -8  -2   4         37.20         35.25         2.29 o                         
  -7  -2   4        665.63        636.76        12.34 o                         
  -6  -2   4        196.63        209.85         7.11 o                         
  -5  -2   4          4.35          3.33         0.77 o                         
  -4  -2   4        904.53        930.83        10.28 o                         
  -3  -2   4        206.17        218.11         3.08 o                         
  -2  -2   4       1325.34       1351.59        17.60 o                         
  -1  -2   4         51.47         56.68         0.92 o                         
   0  -2   4        257.96        267.01         4.23 o                         
   1  -2   4        646.05        683.12         7.66 o                         
   2  -2   4        286.36        309.34         4.05 o                         
   3  -2   4        669.83        684.39         7.91 o                         
   4  -2   4        269.64        263.12         3.88 o                         
   5  -2   4        184.42        183.09         3.18 o                         
   6  -2   4         37.20         32.89         1.57 o                         
   7  -2   4         37.76         37.91         1.76 o                         
   8  -2   4         22.81         19.91         1.73 o                         
   9  -2   4         10.15         11.48         1.67 o                         
 -11  -1   4         52.44         58.96         3.62 o                         
 -10  -1   4          2.15          1.82         0.88 o                         
  -9  -1   4         68.86         71.72         3.04 o                         
  -8  -1   4        183.00        178.51         4.89 o                         
  -7  -1   4        187.89        188.59         4.75 o                         
  -6  -1   4        529.76        516.68         9.37 o                         
  -5  -1   4        652.96        670.07         7.70 o                         
  -4  -1   4        395.38        403.01         4.93 o                         
  -3  -1   4        480.89        452.82         5.38 o                         
  -2  -1   4         39.20         44.42         1.00 o                         
  -1  -1   4       1171.16       1176.09        12.22 o                         
   0  -1   4        971.59        994.44        10.43 o                         
   1  -1   4        638.45        672.55        10.65 o                         
   2  -1   4        973.22        968.70        18.22 o                         
   3  -1   4         19.44         16.63         0.75 o                         
   4  -1   4         64.41         67.63         1.62 o                         
   5  -1   4        558.41        556.18         7.05 o                         
   6  -1   4        144.10        144.71         2.85 o                         
   7  -1   4          4.80          4.96         1.37 o                         
   8  -1   4         53.26         46.41         2.52 o                         
   9  -1   4         18.10         19.18         1.93 o                         
  10  -1   4          3.05          2.11         1.08 o                         
 -11   0   4          1.92          2.23         0.99 o                         
 -10   0   4         42.60         45.94         2.07 o                         
  -9   0   4          4.47          3.83         1.50 o                         
  -8   0   4        112.13        114.61         3.63 o                         
  -7   0   4        370.71        371.36         6.05 o                         
  -6   0   4        108.69        103.95         2.45 o                         
  -5   0   4         50.71         45.15         1.31 o                         
  -4   0   4        206.62        222.14         3.45 o                         
  -3   0   4         15.41         13.65         0.53 o                         
  -2   0   4        405.10        397.52         4.62 o                         
  -1   0   4        492.94        483.10         5.40 o                         
   0   0   4          5.09          5.34         0.35 o                         
   1   0   4       1494.70       1509.34        18.06 o                         
   2   0   4        392.03        386.37         6.93 o                         
   3   0   4         91.39         94.08         2.15 o                         
   4   0   4        369.70        372.08         6.28 o                         
   5   0   4          0.29         -0.06         0.34 o                         
   6   0   4         90.45         90.51         2.50 o                         
   7   0   4        350.03        356.02         7.75 o                         
   8   0   4          4.39          2.64         1.40 o                         
   9   0   4         71.32         72.74         3.39 o                         
  10   0   4         80.64         90.70         4.06 o                         
 -11   1   4         52.17         64.32         3.25 o                         
 -10   1   4          2.16          1.53         0.65 o                         
  -9   1   4         68.87         72.47         2.49 o                         
  -8   1   4        184.09        188.41         3.42 o                         
  -7   1   4        186.46        186.12         3.23 o                         
  -6   1   4        535.56        512.96         7.44 o                         
  -5   1   4        658.91        656.92         8.88 o                         
  -4   1   4        391.87        398.55         5.61 o                         
  -3   1   4        477.69        467.33         5.26 o                         
  -2   1   4         37.39         44.95         0.90 o                         
  -1   1   4       1159.23       1171.25        12.16 o                         
   0   1   4        945.76        986.42        11.93 o                         
   1   1   4        639.64        684.31         6.59 o                         
   2   1   4        973.60       1019.60         9.47 o                         
   3   1   4         17.01         14.67         0.48 o                         
   4   1   4         64.40         62.83         2.24 o                         
   5   1   4        562.14        555.40         9.95 o                         
   6   1   4        138.97        135.06         3.90 o                         
   7   1   4          4.86          3.24         0.93 o                         
   8   1   4         49.74         47.03         2.56 o                         
   9   1   4         17.45         18.21         1.80 o                         
  10   1   4          2.77          2.68         1.57 o                         
 -11   2   4          1.00         -0.21         0.60 o                         
 -10   2   4         32.51         36.44         1.89 o                         
  -9   2   4         66.15         64.34         2.35 o                         
  -8   2   4         36.07         35.41         1.63 o                         
  -7   2   4        657.05        638.00         9.28 o                         
  -6   2   4        196.47        199.34         3.86 o                         
  -5   2   4          5.23          3.42         0.49 o                         
  -4   2   4        898.73        925.41        14.79 o                         
  -3   2   4        206.54        217.60         3.51 o                         
  -2   2   4       1348.03       1376.30        16.55 o                         
  -1   2   4         46.86         52.58         2.03 o                         
   0   2   4        255.80        257.91         4.88 o                         
   1   2   4        643.61        698.64         7.73 o                         
   2   2   4        291.75        316.26         4.01 o                         
   3   2   4        662.05        678.39         7.75 o                         
   4   2   4        269.38        266.98         4.38 o                         
   5   2   4        188.44        195.43         4.73 o                         
   6   2   4         38.99         39.60         2.05 o                         
   7   2   4         38.02         40.11         3.10 o                         
   8   2   4         23.30         18.21         1.70 o                         
   9   2   4         10.89         10.17         1.64 o                         
 -11   3   4         43.49         43.16         2.24 o                         
 -10   3   4         17.12         17.83         1.44 o                         
  -9   3   4        116.65        112.40         3.23 o                         
  -8   3   4         45.36         43.17         1.83 o                         
  -7   3   4         11.06         10.54         1.00 o                         
  -6   3   4        120.80        125.13         2.87 o                         
  -5   3   4         40.95         41.00         1.44 o                         
  -4   3   4        258.15        257.42         4.20 o                         
  -3   3   4        281.81        282.49         4.57 o                         
  -2   3   4        415.20        419.46         7.47 o                         
  -1   3   4        489.80        508.95         7.07 o                         
   0   3   4        317.37        333.81         5.28 o                         
   1   3   4         67.12         77.91         1.86 o                         
   2   3   4         31.44         28.69         0.97 o                         
   3   3   4         38.91         38.66         1.15 o                         
   4   3   4          4.12          4.57         0.97 o                         
   5   3   4        347.35        349.21         7.36 o                         
   6   3   4         30.36         31.80         4.96 o                         
   7   3   4          0.51          0.68         0.67 o                         
   8   3   4         23.50         32.39         3.13 o                         
   9   3   4         47.48         50.06         2.96 o                         
 -10   4   4          2.10          1.49         1.40 o                         
  -9   4   4          9.80          9.12         1.17 o                         
  -8   4   4         22.67         23.51         1.40 o                         
  -7   4   4         48.07         47.40         1.86 o                         
  -6   4   4         32.77         30.53         1.82 o                         
  -5   4   4          4.20          6.34         1.00 o                         
  -4   4   4        112.91        114.10         4.34 o                         
  -3   4   4         25.76         29.32         1.52 o                         
  -2   4   4         11.01         13.55         0.87 o                         
  -1   4   4         28.74         30.51         1.25 o                         
   0   4   4        167.50        156.23         3.12 o                         
   1   4   4        248.75        240.23         4.20 o                         
   2   4   4         87.95         85.65         2.19 o                         
   3   4   4        143.30        139.11         2.99 o                         
   4   4   4        372.84        371.72         6.14 o                         
   5   4   4         71.70         68.48         2.87 o                         
   6   4   4          5.63          6.25         1.20 o                         
   7   4   4        158.12        163.23         6.43 o                         
   8   4   4          6.74          5.32         1.34 o                         
   9   4   4         13.17         17.70         2.74 o                         
  -9   5   4         36.99         41.08         3.92 o                         
  -8   5   4         91.45         91.14         3.65 o                         
  -7   5   4         21.85         25.39         1.85 o                         
  -6   5   4         86.63         85.65         3.21 o                         
  -5   5   4         64.56         58.53         2.52 o                         
  -4   5   4         83.55         82.05         3.43 o                         
  -3   5   4        106.50        102.36         2.69 o                         
  -2   5   4        150.60        157.03         3.44 o                         
  -1   5   4         78.87         68.87         2.10 o                         
   0   5   4        382.12        376.37         6.09 o                         
   1   5   4         39.02         37.37         1.71 o                         
   2   5   4        105.41        102.21         2.65 o                         
   3   5   4          2.70          3.21         0.63 o                         
   4   5   4         42.76         38.60         2.03 o                         
   5   5   4        117.42        119.87         4.14 o                         
   6   5   4         32.70         30.03         2.14 o                         
   7   5   4          1.36          3.07         1.02 o                         
   8   5   4         10.69         11.43         1.75 o                         
  -8   6   4         32.64         32.63         2.56 o                         
  -7   6   4         87.84         93.67         4.09 o                         
  -6   6   4          4.84          3.27         1.06 o                         
  -5   6   4         11.39          9.60         1.59 o                         
  -4   6   4         83.89         86.77         3.60 o                         
  -3   6   4         34.41         36.46         2.26 o                         
  -2   6   4        123.28        115.02         4.02 o                         
  -1   6   4         98.08        104.54         4.70 o                         
   0   6   4         26.09         24.17         1.96 o                         
   1   6   4         90.82         85.14         6.37 o                         
   2   6   4         55.07         53.77         2.58 o                         
   3   6   4         38.15         33.11         2.08 o                         
   4   6   4         22.84         24.30         2.55 o                         
   5   6   4          2.29          1.44         1.11 o                         
   6   6   4          1.22          1.70         0.90 o                         
   7   6   4         74.46         87.25         5.88 o                         
  -7   7   4         26.95         29.98         4.11 o                         
  -6   7   4         37.29         38.44         2.81 o                         
  -5   7   4         20.33         19.49         2.25 o                         
  -4   7   4         31.58         30.46         2.35 o                         
  -3   7   4         30.07         29.63         2.31 o                         
  -2   7   4         12.76         11.26         1.67 o                         
  -1   7   4         69.74         67.27         4.41 o                         
   0   7   4         92.00         80.26         9.76 o                         
   1   7   4         40.97         40.73         2.47 o                         
   2   7   4         60.98         55.75         3.82 o                         
   3   7   4         32.90         32.43         2.29 o                         
   4   7   4          4.92          4.05         1.70 o                         
  -4   8   4         37.87         41.69         2.98 o                         
  -3   8   4          1.04          1.68         0.97 o                         
  -2   8   4         76.10         83.88         3.97 o                         
  -1   8   4         20.81         23.85         2.19 o                         
   0   8   4          7.06          5.00         1.50 o                         
   1   8   4         91.54         94.15         4.11 o                         
   2   8   4         31.39         33.53         3.40 o                         
   3   8   4         30.62         32.49         3.27 o                         
  -4  -8   5         36.47         33.44         3.59 o                         
  -3  -8   5         20.06         19.18         2.03 o                         
  -2  -8   5          9.97         11.18         2.51 o                         
  -1  -8   5         62.49         62.57         3.57 o                         
   0  -8   5         22.17         22.77         3.43 o                         
   1  -8   5         19.12         21.25         1.75 o                         
   2  -8   5         31.73         38.35         2.21 o                         
  -6  -7   5          0.64         -0.40         0.69 o                         
  -5  -7   5         18.74         19.87         2.01 o                         
  -4  -7   5         27.91         24.30         2.10 o                         
  -3  -7   5         19.52         16.15         1.75 o                         
  -2  -7   5         21.60         20.27         1.48 o                         
  -1  -7   5          2.89          3.40         0.83 o                         
   0  -7   5         32.09         31.40         1.83 o                         
   1  -7   5         61.56         60.49         2.51 o                         
   2  -7   5          3.09          2.84         0.85 o                         
   3  -7   5         31.46         32.68         2.33 o                         
   4  -7   5         54.46         57.86         4.51 o                         
  -8  -6   5         27.39         27.43         3.40 o                         
  -7  -6   5         12.07         12.15         1.79 o                         
  -6  -6   5         25.76         26.90         2.87 o                         
  -5  -6   5         27.97         30.29         4.96 o                         
  -4  -6   5         29.09         30.77         3.33 o                         
  -3  -6   5         98.26         97.52         3.06 o                         
  -2  -6   5          6.07          5.57         0.91 o                         
  -1  -6   5        221.70        217.14         4.73 o                         
   0  -6   5         34.29         36.79         1.81 o                         
   1  -6   5          1.77          1.39         0.60 o                         
   2  -6   5         69.63         67.59         2.53 o                         
   3  -6   5         49.37         52.07         5.75 o                         
   4  -6   5         14.31         16.98         2.42 o                         
   5  -6   5        204.50        200.11         8.62 o                         
   6  -6   5         34.60         40.75         3.72 o                         
  -9  -5   5          3.46          5.72         2.51 o                         
  -8  -5   5         45.48         53.37         3.00 o                         
  -7  -5   5         19.11         18.94         4.38 o                         
  -6  -5   5          2.62          1.97         0.66 o                         
  -5  -5   5        102.10         99.58         9.21 o                         
  -4  -5   5         11.40          6.47         1.15 o                         
  -3  -5   5         84.04         79.49         4.90 o                         
  -2  -5   5         71.98         73.43         3.11 o                         
  -1  -5   5        395.07        375.28         6.47 o                         
   0  -5   5         32.44         33.19         1.58 o                         
   1  -5   5         17.03         16.73         1.82 o                         
   2  -5   5         24.21         26.96         1.82 o                         
   3  -5   5         31.98         35.58         1.99 o                         
   4  -5   5         71.36         65.86         2.31 o                         
   5  -5   5         28.58         29.29         2.01 o                         
   6  -5   5         18.71         23.51         1.99 o                         
   7  -5   5         10.05          8.47         1.59 o                         
 -10  -4   5         69.30         80.55        11.10 o                         
  -9  -4   5         26.18         30.61         2.26 o                         
  -8  -4   5          2.43          1.11         0.72 o                         
  -7  -4   5         34.32         33.94         1.72 o                         
  -6  -4   5         90.01         85.86         2.63 o                         
  -5  -4   5         11.59          9.52         1.07 o                         
  -4  -4   5         22.44         20.91         1.22 o                         
  -3  -4   5         98.72         99.64         2.65 o                         
  -2  -4   5         11.24          9.39         1.40 o                         
  -1  -4   5        153.26        141.68         3.97 o                         
   0  -4   5         77.71         76.95         2.77 o                         
   1  -4   5        185.29        187.32         3.63 o                         
   2  -4   5        186.35        173.65         5.55 o                         
   3  -4   5        108.22        110.14         2.81 o                         
   4  -4   5         73.39         71.23         2.40 o                         
   5  -4   5        252.55        244.94         6.14 o                         
   6  -4   5         40.06         38.96         2.38 o                         
   7  -4   5          0.57         -0.25         0.66 o                         
   8  -4   5         18.47         18.69         3.46 o                         
 -10  -3   5         28.02         27.86         2.22 o                         
  -9  -3   5          8.80          8.29         1.47 o                         
  -8  -3   5         18.70         18.21         1.64 o                         
  -7  -3   5         57.33         56.34         2.02 o                         
  -6  -3   5         35.03         36.71         1.32 o                         
  -5  -3   5         90.86         91.58         2.02 o                         
  -4  -3   5          6.74          7.19         0.61 o                         
  -3  -3   5        161.60        159.13         2.64 o                         
  -2  -3   5         52.68         63.25         1.39 o                         
  -1  -3   5        260.38        245.43         3.84 o                         
   0  -3   5        158.76        161.98         3.29 o                         
   1  -3   5        305.00        302.97         4.01 o                         
   2  -3   5         56.75         60.93         1.45 o                         
   3  -3   5        117.05        119.64         2.30 o                         
   4  -3   5        261.02        256.58         6.25 o                         
   5  -3   5          3.81          3.49         0.70 o                         
   6  -3   5         42.01         40.81         2.33 o                         
   7  -3   5         84.96         85.67         3.60 o                         
   8  -3   5          1.32          0.96         1.14 o                         
   9  -3   5         41.73         37.49         3.85 o                         
 -11  -2   5         47.42         46.87         3.84 o                         
 -10  -2   5         28.18         27.98         1.96 o                         
  -9  -2   5         78.84         76.17         2.61 o                         
  -8  -2   5        217.41        206.51         4.54 o                         
  -7  -2   5         16.02         15.77         1.32 o                         
  -6  -2   5        231.32        221.29         5.01 o                         
  -5  -2   5         86.75         87.16         1.86 o                         
  -4  -2   5         87.27         81.83         1.73 o                         
  -3  -2   5        181.17        178.02         2.70 o                         
  -2  -2   5         49.44         55.05         2.01 o                         
  -1  -2   5        413.03        421.09         4.83 o                         
   0  -2   5        726.79        719.13         8.03 o                         
   1  -2   5        332.72        363.13         4.59 o                         
   2  -2   5         11.82          8.10         0.56 o                         
   3  -2   5        115.14        111.77         2.18 o                         
   4  -2   5        226.66        222.41         3.57 o                         
   5  -2   5        231.46        227.50         3.75 o                         
   6  -2   5        169.52        170.21         3.84 o                         
   7  -2   5          3.56          1.29         0.60 o                         
   8  -2   5          9.87          8.42         1.39 o                         
   9  -2   5         22.68         21.99         4.34 o                         
 -11  -1   5         16.97         17.26         1.76 o                         
 -10  -1   5         47.37         48.26         2.17 o                         
  -9  -1   5          4.31          5.27         0.88 o                         
  -8  -1   5        598.60        601.26         9.14 o                         
  -7  -1   5         62.89         65.55         2.27 o                         
  -6  -1   5         23.97         25.64         1.21 o                         
  -5  -1   5        147.21        145.67         2.50 o                         
  -4  -1   5        142.29        138.32         2.31 o                         
  -3  -1   5        136.23        165.65         2.53 o                         
  -2  -1   5        141.21        140.47         2.17 o                         
  -1  -1   5         73.64         85.40         1.54 o                         
   0  -1   5        522.96        568.26         6.47 o                         
   1  -1   5        458.07        451.91         6.32 o                         
   2  -1   5         74.88         85.25         2.03 o                         
   3  -1   5        245.49        249.39         4.27 o                         
   4  -1   5        133.40        127.07         2.49 o                         
   5  -1   5        278.51        275.64         4.31 o                         
   6  -1   5         98.76         99.17         2.61 o                         
   7  -1   5        126.88        120.63         4.09 o                         
   8  -1   5         13.65         13.59         2.61 o                         
   9  -1   5         78.12         89.80         3.87 o                         
 -11   0   5         23.18         30.49         2.34 o                         
 -10   0   5          0.03          0.88         0.83 o                         
  -9   0   5          5.83          6.46         0.92 o                         
  -8   0   5        158.03        146.73         3.45 o                         
  -7   0   5         60.64         55.18         1.86 o                         
  -6   0   5         16.25         16.86         0.96 o                         
  -5   0   5          3.28          2.69         0.57 o                         
  -4   0   5         64.91         57.66         1.28 o                         
  -3   0   5         12.09         20.35         0.71 o                         
  -2   0   5         43.57         42.82         1.33 o                         
  -1   0   5        776.91        784.19         8.53 o                         
   0   0   5        463.09        443.40         5.67 o                         
   1   0   5        120.75        134.69         2.06 o                         
   2   0   5        210.13        214.07         3.71 o                         
   3   0   5        269.51        272.69         4.58 o                         
   4   0   5        407.32        399.66        12.61 o                         
   5   0   5        434.55        424.68         6.79 o                         
   6   0   5         96.06         99.33         2.77 o                         
   7   0   5        191.64        189.60         5.30 o                         
   8   0   5        134.81        138.24         6.01 o                         
   9   0   5         22.59         28.26         3.53 o                         
 -11   1   5         17.12         21.10         2.03 o                         
 -10   1   5         47.67         49.49         2.76 o                         
  -9   1   5          4.28          2.72         0.97 o                         
  -8   1   5        598.87        595.73        11.37 o                         
  -7   1   5         66.13         65.95         2.67 o                         
  -6   1   5         24.41         27.33         1.68 o                         
  -5   1   5        149.60        151.56         2.87 o                         
  -4   1   5        145.04        140.98         2.17 o                         
  -3   1   5        138.93        169.50         2.68 o                         
  -2   1   5        133.03        132.89         2.05 o                         
  -1   1   5         71.28         86.54         1.51 o                         
   0   1   5        526.16        575.04         6.49 o                         
   1   1   5        454.84        447.87         4.65 o                         
   2   1   5         73.41         86.95         1.64 o                         
   3   1   5        244.44        254.15         5.38 o                         
   4   1   5        135.69        128.28         3.56 o                         
   5   1   5        278.28        267.92         6.05 o                         
   6   1   5         93.42         88.58         3.21 o                         
   7   1   5        127.55        129.78         3.51 o                         
   8   1   5         13.31         11.98         2.51 o                         
   9   1   5         75.54         92.26         3.98 o                         
 -11   2   5         47.23         50.04         2.98 o                         
 -10   2   5         28.10         24.27         2.01 o                         
  -9   2   5         77.69         73.58         4.93 o                         
  -8   2   5        218.45        208.34         7.58 o                         
  -7   2   5         17.10         15.68         1.43 o                         
  -6   2   5        230.71        225.58         5.35 o                         
  -5   2   5         85.34         82.24         2.75 o                         
  -4   2   5         88.64         83.58         1.94 o                         
  -3   2   5        175.57        162.60         3.06 o                         
  -2   2   5         49.42         51.91         1.47 o                         
  -1   2   5        400.76        408.21         5.93 o                         
   0   2   5        740.45        729.35         8.15 o                         
   1   2   5        331.08        366.12         4.57 o                         
   2   2   5          9.85          6.09         0.59 o                         
   3   2   5        112.99        110.21         2.45 o                         
   4   2   5        229.90        215.79         8.16 o                         
   5   2   5        223.17        212.40         5.36 o                         
   6   2   5        166.46        166.20         6.20 o                         
   7   2   5          3.02          1.30         0.75 o                         
   8   2   5         10.53         12.16         2.02 o                         
   9   2   5         22.65         24.38         2.12 o                         
 -10   3   5         26.94         22.33         2.02 o                         
  -9   3   5          8.76          8.63         1.76 o                         
  -8   3   5         18.32         15.44         1.50 o                         
  -7   3   5         55.66         51.85         2.49 o                         
  -6   3   5         35.67         37.65         1.96 o                         
  -5   3   5         86.42         87.39         4.02 o                         
  -4   3   5          6.10          6.79         0.64 o                         
  -3   3   5        163.53        160.45         3.12 o                         
  -2   3   5         48.25         59.07         1.90 o                         
  -1   3   5        260.67        242.56         3.58 o                         
   0   3   5        164.35        163.52         2.69 o                         
   1   3   5        305.64        308.00         4.65 o                         
   2   3   5         56.75         64.11         1.52 o                         
   3   3   5        120.54        118.56         2.70 o                         
   4   3   5        265.59        263.49         6.07 o                         
   5   3   5          3.78          4.60         0.97 o                         
   6   3   5         42.86         44.45         3.92 o                         
   7   3   5         87.28         84.51         4.44 o                         
   8   3   5          1.44          0.52         0.91 o                         
   9   3   5         41.07         38.96         2.68 o                         
 -10   4   5         68.87         76.53         4.67 o                         
  -9   4   5         26.78         29.24         2.24 o                         
  -8   4   5          2.18          1.47         0.79 o                         
  -7   4   5         34.84         32.77         2.05 o                         
  -6   4   5         90.87         87.58         6.01 o                         
  -5   4   5         11.67          8.79         1.11 o                         
  -4   4   5         23.84         20.48         2.19 o                         
  -3   4   5         98.35         99.94         2.49 o                         
  -2   4   5         11.19         10.94         0.75 o                         
  -1   4   5        155.78        143.19         2.67 o                         
   0   4   5         75.44         75.15         1.81 o                         
   1   4   5        185.93        184.41         3.17 o                         
   2   4   5        187.39        182.00         3.13 o                         
   3   4   5        105.89        103.99         2.70 o                         
   4   4   5         73.20         68.79         2.86 o                         
   5   4   5        250.37        243.08         6.18 o                         
   6   4   5         39.93         40.39         2.42 o                         
   7   4   5          0.38          0.06         0.77 o                         
   8   4   5         17.75         21.23         2.12 o                         
  -9   5   5          3.50          4.25         1.24 o                         
  -8   5   5         45.76         44.57         2.61 o                         
  -7   5   5         19.22         18.37         2.65 o                         
  -6   5   5          2.57          2.27         0.86 o                         
  -5   5   5        102.12        101.81         3.53 o                         
  -4   5   5         12.64         11.02         0.98 o                         
  -3   5   5         83.02         76.44         2.39 o                         
  -2   5   5         76.67         74.96         2.31 o                         
  -1   5   5        398.26        376.05         6.25 o                         
   0   5   5         30.72         26.20         2.10 o                         
   1   5   5         16.01         15.79         1.75 o                         
   2   5   5         24.91         26.70         1.33 o                         
   3   5   5         29.92         30.42         1.54 o                         
   4   5   5         67.71         59.01         2.81 o                         
   5   5   5         28.57         25.46         2.38 o                         
   6   5   5         19.20         22.58         1.96 o                         
   7   5   5          9.34          5.82         1.34 o                         
  -8   6   5         26.84         27.17         2.84 o                         
  -7   6   5         11.32          8.72         1.62 o                         
  -6   6   5         25.67         30.69         2.32 o                         
  -5   6   5         28.57         23.60         2.03 o                         
  -4   6   5         27.79         25.84         2.03 o                         
  -3   6   5        100.53        100.48         3.86 o                         
  -2   6   5          6.10          4.19         1.89 o                         
  -1   6   5        224.73        225.69         4.76 o                         
   0   6   5         32.89         35.71         1.67 o                         
   1   6   5          1.87          1.93         0.61 o                         
   2   6   5         73.50         75.34         2.43 o                         
   3   6   5         51.15         51.07         2.49 o                         
   4   6   5         13.50         12.90         2.68 o                         
   5   6   5        209.10        224.97         6.28 o                         
   6   6   5         35.21         35.53         2.51 o                         
  -6   7   5          0.71          0.98         0.83 o                         
  -5   7   5         19.10         19.23         2.35 o                         
  -4   7   5         28.30         27.91         2.26 o                         
  -3   7   5         20.22         20.26         2.32 o                         
  -2   7   5         23.02         20.06         2.78 o                         
  -1   7   5          3.22          3.54         1.24 o                         
   0   7   5         31.32         28.13         2.08 o                         
   1   7   5         62.44         63.00         3.09 o                         
   2   7   5          3.08          2.61         0.95 o                         
   3   7   5         32.13         34.35         3.20 o                         
   4   7   5         53.97         61.06         4.96 o                         
  -3   8   5         21.30         17.84         2.10 o                         
  -2   8   5          9.89          6.63         1.57 o                         
  -1   8   5         62.66         66.06         7.64 o                         
   0   8   5         22.60         25.46         2.21 o                         
   1   8   5         18.97         20.74         2.12 o                         
   2   8   5         32.39         35.73         2.73 o                         
  -2  -8   6         41.74         47.02         4.25 o                         
  -1  -8   6         17.19         15.22         1.97 o                         
   0  -8   6         71.73         65.85         3.56 o                         
  -6  -7   6         30.96         35.94         4.70 o                         
  -5  -7   6          6.88          6.64         1.43 o                         
  -4  -7   6          3.05          1.78         1.01 o                         
  -3  -7   6         29.13         27.56         2.24 o                         
  -2  -7   6          7.63          4.43         1.13 o                         
  -1  -7   6         25.18         27.24         2.19 o                         
   0  -7   6          6.88          5.91         1.28 o                         
   1  -7   6         12.17         11.38         1.78 o                         
   2  -7   6        103.77        108.90         4.34 o                         
   3  -7   6         18.44         18.67         2.19 o                         
   4  -7   6         99.65        102.47         6.20 o                         
  -8  -6   6          9.08          6.27         2.35 o                         
  -7  -6   6         38.72         37.56         2.60 o                         
  -6  -6   6         11.55         12.72         2.91 o                         
  -5  -6   6         86.96         91.46         3.83 o                         
  -4  -6   6         27.10         25.41         2.03 o                         
  -3  -6   6         97.42        103.30         3.90 o                         
  -2  -6   6         16.87         18.08         2.74 o                         
  -1  -6   6          4.78          5.32         1.63 o                         
   0  -6   6         77.32         79.06         3.35 o                         
   1  -6   6        108.04        109.83         4.04 o                         
   2  -6   6         11.97         10.13         3.76 o                         
   3  -6   6         65.15         65.18         3.14 o                         
   4  -6   6         39.50         42.65         3.85 o                         
   5  -6   6          4.62          4.70         1.76 o                         
  -9  -5   6         23.40         28.32         2.38 o                         
  -8  -5   6          1.06          0.75         0.76 o                         
  -7  -5   6         35.62         36.28         1.95 o                         
  -6  -5   6         12.50          7.65         1.23 o                         
  -5  -5   6         63.12         57.82         2.29 o                         
  -4  -5   6         61.92         62.31         2.91 o                         
  -3  -5   6         23.37         23.03         2.29 o                         
  -2  -5   6         85.43         90.88         3.37 o                         
  -1  -5   6        311.07        308.64         7.23 o                         
   0  -5   6         80.17         78.38         3.16 o                         
   1  -5   6         26.06         26.78         1.82 o                         
   2  -5   6         86.18         87.42         3.40 o                         
   3  -5   6         75.10         66.16         2.98 o                         
   4  -5   6         25.24         24.65         1.89 o                         
   5  -5   6         53.28         57.39         2.86 o                         
   6  -5   6         11.60         13.96         2.22 o                         
   7  -5   6         10.34         13.58         2.03 o                         
 -10  -4   6         17.79         22.39         2.15 o                         
  -9  -4   6         27.75         29.33         2.31 o                         
  -8  -4   6         82.93         88.45         3.74 o                         
  -7  -4   6         72.49         71.33         2.50 o                         
  -6  -4   6         22.61         21.90         1.37 o                         
  -5  -4   6         88.97         80.29         3.02 o                         
  -4  -4   6         15.99         13.67         1.10 o                         
  -3  -4   6         32.82         35.16         1.57 o                         
  -2  -4   6        226.50        222.97         5.42 o                         
  -1  -4   6        157.66        166.71         7.02 o                         
   0  -4   6        379.28        357.57         7.57 o                         
   1  -4   6         75.96         70.95         2.86 o                         
   2  -4   6        225.77        222.59         4.38 o                         
   3  -4   6        705.01        646.10         9.74 o                         
   4  -4   6         20.52         19.73         1.32 o                         
   5  -4   6         46.57         46.66         2.51 o                         
   6  -4   6         27.02         26.70         2.05 o                         
   7  -4   6          0.97          0.52         0.82 o                         
   8  -4   6         34.29         30.13         2.51 o                         
 -10  -3   6          5.92          6.08         1.69 o                         
  -9  -3   6         20.91         21.84         1.48 o                         
  -8  -3   6          6.23          7.01         0.99 o                         
  -7  -3   6          9.33          9.57         1.12 o                         
  -6  -3   6         42.88         38.01         1.35 o                         
  -5  -3   6         24.54         23.02         1.02 o                         
  -4  -3   6         45.04         45.21         1.65 o                         
  -3  -3   6         72.51         73.75         1.67 o                         
  -2  -3   6          1.23          1.98         0.50 o                         
  -1  -3   6       1429.67       1363.62        21.70 o                         
   0  -3   6        469.49        470.78         6.83 o                         
   1  -3   6         93.54         90.91         2.29 o                         
   2  -3   6        319.76        314.87         5.34 o                         
   3  -3   6        117.09        119.90         2.95 o                         
   4  -3   6         80.33         74.22         2.34 o                         
   5  -3   6         71.08         66.87         4.44 o                         
   6  -3   6          4.40          6.00         1.70 o                         
   7  -3   6         60.36         61.09         3.12 o                         
   8  -3   6         82.30         84.91         7.80 o                         
 -11  -2   6         24.58         24.18         2.00 o                         
 -10  -2   6         48.19         56.69         2.42 o                         
  -9  -2   6         15.51         15.21         1.25 o                         
  -8  -2   6         88.41         97.72         2.85 o                         
  -7  -2   6         34.37         32.63         1.96 o                         
  -6  -2   6         35.77         34.82         1.23 o                         
  -5  -2   6        148.45        145.40         2.65 o                         
  -4  -2   6        105.25        112.84         2.37 o                         
  -3  -2   6        210.31        203.21         3.11 o                         
  -2  -2   6        216.23        215.60         3.20 o                         
  -1  -2   6         32.07         35.76         1.02 o                         
   0  -2   6        486.28        502.81         6.05 o                         
   1  -2   6        153.23        153.41         2.55 o                         
   2  -2   6          4.98          5.51         0.55 o                         
   3  -2   6        192.95        190.69         3.21 o                         
   4  -2   6        156.67        153.58         4.02 o                         
   5  -2   6         71.33         69.79         1.96 o                         
   6  -2   6         83.27         83.50         2.65 o                         
   7  -2   6         17.94         18.95         1.58 o                         
   8  -2   6         13.38         13.48         1.80 o                         
   9  -2   6          4.51          6.53         1.83 o                         
 -11  -1   6         16.45         14.78         1.82 o                         
 -10  -1   6         19.07         18.71         2.07 o                         
  -9  -1   6         60.78         61.27         2.34 o                         
  -8  -1   6         30.81         30.22         1.54 o                         
  -7  -1   6        121.86        117.53         2.98 o                         
  -6  -1   6        114.06        115.42         5.13 o                         
  -5  -1   6          3.10          3.57         0.47 o                         
  -4  -1   6        107.73        124.12         2.30 o                         
  -3  -1   6          8.60          8.54         0.54 o                         
  -2  -1   6         40.80         50.24         1.21 o                         
  -1  -1   6         44.50         44.31         1.11 o                         
   0  -1   6         58.07         59.20         1.28 o                         
   1  -1   6         58.38         64.16         1.75 o                         
   2  -1   6        561.89        546.23         7.75 o                         
   3  -1   6         72.37         65.04         1.94 o                         
   4  -1   6        165.70        165.30         3.05 o                         
   5  -1   6        577.51        569.32         8.52 o                         
   6  -1   6         68.81         69.05         2.05 o                         
   7  -1   6         38.98         43.62         2.40 o                         
   8  -1   6        100.92        111.54         4.21 o                         
   9  -1   6          7.15          6.65         1.42 o                         
 -11   0   6          0.40         -0.20         0.77 o                         
 -10   0   6         11.63         11.68         2.84 o                         
  -9   0   6         58.04         58.92         2.88 o                         
  -8   0   6        102.34        101.45         3.47 o                         
  -7   0   6         20.07         20.70         1.17 o                         
  -6   0   6         13.50         13.16         0.89 o                         
  -5   0   6         43.89         39.02         1.14 o                         
  -4   0   6        199.69        205.38         3.04 o                         
  -3   0   6        617.63        607.78         7.05 o                         
  -2   0   6       1146.76       1153.36        12.33 o                         
  -1   0   6         76.12         77.75         1.53 o                         
   0   0   6        846.61        923.48        10.06 o                         
   1   0   6        729.53        746.86         9.65 o                         
   2   0   6          0.48          1.69         0.44 o                         
   3   0   6         73.86         83.20         2.26 o                         
   4   0   6        382.77        363.87         6.04 o                         
   5   0   6          7.82          8.85         1.70 o                         
   6   0   6        256.77        262.41         5.16 o                         
   7   0   6          0.73         -0.08         0.55 o                         
   8   0   6         80.72         88.53         6.47 o                         
   9   0   6         16.91         12.90         3.82 o                         
 -11   1   6         16.42         14.91         2.03 o                         
 -10   1   6         19.93         21.57         1.99 o                         
  -9   1   6         62.66         69.27         3.10 o                         
  -8   1   6         30.87         30.03         1.98 o                         
  -7   1   6        126.63        126.93         3.92 o                         
  -6   1   6        115.91        118.60         4.90 o                         
  -5   1   6          3.03          2.87         0.46 o                         
  -4   1   6        108.42        127.46         2.12 o                         
  -3   1   6          7.95          6.96         0.46 o                         
  -2   1   6         39.30         47.60         1.14 o                         
  -1   1   6         42.72         42.28         1.06 o                         
   0   1   6         55.53         55.48         1.26 o                         
   1   1   6         59.37         67.52         1.14 o                         
   2   1   6        559.21        541.17         9.19 o                         
   3   1   6         72.07         66.18         2.18 o                         
   4   1   6        161.74        159.97         4.34 o                         
   5   1   6        573.56        561.26        11.79 o                         
   6   1   6         69.04         63.71         2.82 o                         
   7   1   6         37.07         34.22         2.19 o                         
   8   1   6        100.23        114.40         7.84 o                         
   9   1   6          7.09          6.18         1.42 o                         
 -11   2   6         24.99         21.42         3.85 o                         
 -10   2   6         48.73         57.51         6.40 o                         
  -9   2   6         15.29         13.95         1.89 o                         
  -8   2   6         89.38         89.49         4.77 o                         
  -7   2   6         33.45         32.88         1.96 o                         
  -6   2   6         35.68         34.21         1.87 o                         
  -5   2   6        149.38        144.63         3.92 o                         
  -4   2   6        104.51        112.94         2.49 o                         
  -3   2   6        214.12        207.63         4.94 o                         
  -2   2   6        226.17        223.32         3.01 o                         
  -1   2   6         32.09         32.95         1.22 o                         
   0   2   6        491.28        514.23         7.19 o                         
   1   2   6        151.90        157.54         2.46 o                         
   2   2   6          5.05          6.29         0.95 o                         
   3   2   6        192.61        189.46         4.73 o                         
   4   2   6        154.40        148.20         4.27 o                         
   5   2   6         71.98         66.94         2.81 o                         
   6   2   6         87.10         85.58         4.54 o                         
   7   2   6         17.32         19.08         1.73 o                         
   8   2   6         13.95         14.37         2.35 o                         
   9   2   6          4.76          3.33         1.70 o                         
 -10   3   6          5.80          7.68         1.47 o                         
  -9   3   6         20.32         21.59         2.65 o                         
  -8   3   6          6.24          5.93         1.57 o                         
  -7   3   6          9.31         10.66         1.37 o                         
  -6   3   6         43.56         40.14         2.68 o                         
  -5   3   6         24.20         21.29         1.63 o                         
  -4   3   6         45.40         44.59         1.52 o                         
  -3   3   6         73.40         70.08         1.98 o                         
  -2   3   6          1.02          3.00         1.74 o                         
  -1   3   6       1432.27       1394.32        17.42 o                         
   0   3   6        466.52        462.85         5.94 o                         
   1   3   6         97.27         93.71         1.94 o                         
   2   3   6        320.12        315.22         5.25 o                         
   3   3   6        115.70        117.06         3.69 o                         
   4   3   6         81.08         72.33         2.93 o                         
   5   3   6         70.65         63.01         2.84 o                         
   6   3   6          4.38          6.91         1.32 o                         
   7   3   6         60.89         64.23         3.14 o                         
   8   3   6         81.58         85.69         5.42 o                         
 -10   4   6         18.17         17.68         1.86 o                         
  -9   4   6         28.50         35.36         2.41 o                         
  -8   4   6         83.54         90.31         3.68 o                         
  -7   4   6         72.52         68.83         3.76 o                         
  -6   4   6         23.08         20.87         1.65 o                         
  -5   4   6         91.26         87.70         3.12 o                         
  -4   4   6         15.54         12.38         2.42 o                         
  -3   4   6         34.57         37.70         1.50 o                         
  -2   4   6        228.39        220.49         3.66 o                         
  -1   4   6        157.78        163.29         3.48 o                         
   0   4   6        375.60        355.18         5.05 o                         
   1   4   6         74.48         74.05         1.86 o                         
   2   4   6        225.85        223.41         4.34 o                         
   3   4   6        701.14        664.15        12.16 o                         
   4   4   6         21.07         17.56         2.25 o                         
   5   4   6         46.44         48.28         2.60 o                         
   6   4   6         26.98         27.76         2.12 o                         
   7   4   6          0.81          0.07         0.78 o                         
   8   4   6         33.71         33.98         2.66 o                         
  -9   5   6         23.33         23.57         2.14 o                         
  -8   5   6          1.04          0.37         0.69 o                         
  -7   5   6         35.08         32.78         2.29 o                         
  -6   5   6         13.38          9.31         1.41 o                         
  -5   5   6         62.79         57.86         2.70 o                         
  -4   5   6         64.01         66.63         3.87 o                         
  -3   5   6         24.50         26.55         1.24 o                         
  -2   5   6         86.34         88.78         2.25 o                         
  -1   5   6        309.27        317.54         4.91 o                         
   0   5   6         80.41         82.02         2.13 o                         
   1   5   6         24.52         23.82         1.20 o                         
   2   5   6         83.83         85.66         3.83 o                         
   3   5   6         75.58         70.30         3.05 o                         
   4   5   6         24.75         22.96         1.90 o                         
   5   5   6         53.63         56.37         2.93 o                         
   6   5   6         11.58         13.03         1.83 o                         
   7   5   6         10.06         14.06         4.08 o                         
  -7   6   6         39.13         31.77         3.00 o                         
  -6   6   6         11.28         10.91         1.70 o                         
  -5   6   6         87.72         84.34         3.76 o                         
  -4   6   6         27.34         27.82         1.63 o                         
  -3   6   6         96.47         94.96         3.37 o                         
  -2   6   6         17.12         18.29         1.14 o                         
  -1   6   6          4.79          5.46         0.78 o                         
   0   6   6         76.66         72.85         2.17 o                         
   1   6   6        108.95        106.57         2.67 o                         
   2   6   6         12.24         12.49         1.16 o                         
   3   6   6         65.24         64.99         3.08 o                         
   4   6   6         39.00         45.09         2.62 o                         
   5   6   6          4.95          3.63         1.20 o                         
  -6   7   6         30.11         28.40         2.68 o                         
  -5   7   6          7.09          5.78         1.38 o                         
  -4   7   6          3.80          4.42         1.83 o                         
  -3   7   6         27.91         28.99         2.31 o                         
  -2   7   6          7.49          5.26         1.07 o                         
  -1   7   6         24.13         28.93         4.31 o                         
   0   7   6          6.87          6.28         1.07 o                         
   1   7   6         13.00         14.45         1.43 o                         
   2   7   6        103.09        105.57         4.26 o                         
   3   7   6         18.54         21.81         3.07 o                         
   4   7   6        100.67         90.00         6.99 o                         
  -2   8   6         41.05         39.75         2.84 o                         
  -1   8   6         17.16         19.88         2.08 o                         
   0   8   6         71.53         80.53         3.12 o                         
  -5  -7   7         79.39         88.58         4.04 o                         
  -4  -7   7          5.14          2.06         1.06 o                         
  -3  -7   7         75.14         72.04         4.64 o                         
  -2  -7   7         13.93         17.05         2.65 o                         
  -1  -7   7         32.04         35.96         4.47 o                         
   0  -7   7        152.96        164.18         5.52 o                         
   1  -7   7         17.66         21.41         2.07 o                         
   2  -7   7         76.24         81.70         3.83 o                         
   3  -7   7        107.31        118.45         4.73 o                         
  -7  -6   7         49.11         50.79         3.82 o                         
  -6  -6   7          3.63          5.33         1.67 o                         
  -5  -6   7         20.96         18.50         1.87 o                         
  -4  -6   7         86.35         89.64         3.72 o                         
  -3  -6   7          4.85          4.92         1.20 o                         
  -2  -6   7        175.08        164.53         5.24 o                         
  -1  -6   7        168.39        165.34         7.41 o                         
   0  -6   7         33.03         27.97         2.12 o                         
   1  -6   7         29.13         26.21         2.07 o                         
   2  -6   7         60.81         65.53         3.53 o                         
   3  -6   7          8.21          9.93         1.58 o                         
   4  -6   7         26.58         30.96         3.40 o                         
   5  -6   7          2.97          2.81         1.50 o                         
  -9  -5   7          0.68          0.26         1.11 o                         
  -8  -5   7          6.50          5.78         1.40 o                         
  -7  -5   7          1.73          2.04         0.70 o                         
  -6  -5   7         24.71         24.16         2.54 o                         
  -5  -5   7         87.36         84.70         3.93 o                         
  -4  -5   7         10.06          6.83         2.61 o                         
  -3  -5   7         30.85         35.26         4.41 o                         
  -2  -5   7        141.31        133.71         5.26 o                         
  -1  -5   7         41.86         41.36         2.68 o                         
   0  -5   7        129.16        128.71         8.59 o                         
   1  -5   7         84.16         86.68         3.62 o                         
   2  -5   7        132.83        131.19         4.36 o                         
   3  -5   7         67.16         66.08         3.14 o                         
   4  -5   7          6.80          7.48         1.45 o                         
   5  -5   7         25.49         23.58         3.00 o                         
   6  -5   7         21.32         25.80         3.27 o                         
  -9  -4   7         16.43         16.07         1.93 o                         
  -8  -4   7         13.50         10.70         1.60 o                         
  -7  -4   7          6.43          5.48         1.20 o                         
  -6  -4   7          1.29          1.60         0.66 o                         
  -5  -4   7          9.08         11.56         1.28 o                         
  -4  -4   7         94.67         87.00         2.65 o                         
  -3  -4   7         13.89         14.88         1.12 o                         
  -2  -4   7        845.58        778.66        14.22 o                         
  -1  -4   7        459.60        444.39         9.86 o                         
   0  -4   7        244.39        230.96        15.64 o                         
   1  -4   7        188.71        180.20         5.06 o                         
   2  -4   7        103.79         98.78         5.06 o                         
   3  -4   7         13.51         14.66         2.02 o                         
   4  -4   7         44.69         41.58         2.11 o                         
   5  -4   7        105.68        118.77         4.20 o                         
   6  -4   7          3.51          2.60         0.99 o                         
   7  -4   7         69.73         73.86         5.88 o                         
 -10  -3   7         77.35         80.79         2.98 o                         
  -9  -3   7          0.22          0.70         0.57 o                         
  -8  -3   7         20.40         20.02         1.65 o                         
  -7  -3   7          6.94          7.58         0.97 o                         
  -6  -3   7         11.96         11.77         0.82 o                         
  -5  -3   7        206.87        201.64         3.47 o                         
  -4  -3   7         22.11         21.21         1.19 o                         
  -3  -3   7         85.56         80.14         2.40 o                         
  -2  -3   7        624.14        610.46         9.03 o                         
  -1  -3   7         81.98         82.96         2.91 o                         
   0  -3   7        388.48        389.77        11.30 o                         
   1  -3   7        104.99        105.62         2.62 o                         
   2  -3   7        294.07        281.39         5.12 o                         
   3  -3   7         86.36         85.97         2.55 o                         
   4  -3   7          3.86          3.91         0.77 o                         
   5  -3   7         92.06         95.24         2.94 o                         
   6  -3   7         22.60         24.38         1.99 o                         
   7  -3   7         75.69         76.92         3.62 o                         
   8  -3   7         27.66         28.35         2.40 o                         
 -11  -2   7          6.76          4.66         1.93 o                         
 -10  -2   7         62.91         66.55         4.57 o                         
  -9  -2   7         41.45         43.01         2.00 o                         
  -8  -2   7         12.51         12.55         1.13 o                         
  -7  -2   7        128.75        134.32         3.50 o                         
  -6  -2   7          1.63          1.28         0.42 o                         
  -5  -2   7         68.49         66.12         1.71 o                         
  -4  -2   7        116.19        115.35         2.28 o                         
  -3  -2   7          4.83          4.08         0.66 o                         
  -2  -2   7        380.46        389.22         5.21 o                         
  -1  -2   7        327.33        325.10         4.49 o                         
   0  -2   7         45.28         44.17         1.48 o                         
   1  -2   7         40.85         39.32         1.21 o                         
   2  -2   7        178.80        174.30         3.03 o                         
   3  -2   7         27.86         27.64         1.14 o                         
   4  -2   7         40.98         43.68         1.52 o                         
   5  -2   7          6.85          7.42         0.83 o                         
   6  -2   7         20.28         19.11         1.36 o                         
   7  -2   7         45.96         48.18         3.46 o                         
   8  -2   7          6.21          6.14         1.96 o                         
 -11  -1   7          8.24          6.29         2.12 o                         
 -10  -1   7          2.62          2.17         0.93 o                         
  -9  -1   7         49.02         53.62         3.07 o                         
  -8  -1   7         18.90         18.43         1.29 o                         
  -7  -1   7          7.01          7.55         1.13 o                         
  -6  -1   7         63.69         63.85         2.03 o                         
  -5  -1   7        171.71        176.67         3.00 o                         
  -4  -1   7         70.07         72.26         1.68 o                         
  -3  -1   7        322.46        330.21         4.46 o                         
  -2  -1   7         21.80         20.96         0.83 o                         
  -1  -1   7        111.02        114.16         2.07 o                         
   0  -1   7        615.52        609.66         8.44 o                         
   1  -1   7         99.72        103.36         2.44 o                         
   2  -1   7        208.55        213.88         4.03 o                         
   3  -1   7        420.84        423.27         6.72 o                         
   4  -1   7        350.16        345.53         5.98 o                         
   5  -1   7         58.08         60.49         1.91 o                         
   6  -1   7         30.18         29.81         1.43 o                         
   7  -1   7          5.76          3.76         1.04 o                         
   8  -1   7          6.57          9.01         2.09 o                         
 -11   0   7          5.99          6.48         1.76 o                         
 -10   0   7          2.43          2.73         1.03 o                         
  -9   0   7         49.16         51.95         4.18 o                         
  -8   0   7        224.71        215.45         8.00 o                         
  -7   0   7        238.78        240.68         6.40 o                         
  -6   0   7         23.95         22.80         1.17 o                         
  -5   0   7         97.32         95.21         1.95 o                         
  -4   0   7        105.98        101.43         1.98 o                         
  -3   0   7        323.78        340.79         4.52 o                         
  -2   0   7        263.06        276.04         3.92 o                         
  -1   0   7         86.76         83.18         1.68 o                         
   0   0   7        409.15        414.59         5.17 o                         
   1   0   7        137.95        153.10         4.24 o                         
   2   0   7         25.96         25.82         1.22 o                         
   3   0   7         80.56         86.76         2.40 o                         
   4   0   7        276.90        292.96         5.35 o                         
   5   0   7        532.00        526.50         8.39 o                         
   6   0   7         55.20         57.23         3.71 o                         
   7   0   7         20.91         24.57         2.00 o                         
   8   0   7          1.81          1.34         0.99 o                         
 -11   1   7          8.83          9.27         3.23 o                         
 -10   1   7          2.52          1.45         1.44 o                         
  -9   1   7         51.11         50.27         2.79 o                         
  -8   1   7         20.60         19.77         3.04 o                         
  -7   1   7          6.97          4.46         2.42 o                         
  -6   1   7         64.49         65.25         2.62 o                         
  -5   1   7        173.41        185.33         8.13 o                         
  -4   1   7         69.20         75.30         2.65 o                         
  -3   1   7        319.51        328.15         4.36 o                         
  -2   1   7         23.50         21.88         0.81 o                         
  -1   1   7        109.63        110.86         2.03 o                         
   0   1   7        614.93        621.30         7.24 o                         
   1   1   7        100.57        104.02         2.47 o                         
   2   1   7        207.38        213.12         4.07 o                         
   3   1   7        423.19        413.75         6.72 o                         
   4   1   7        351.18        344.10         8.56 o                         
   5   1   7         57.51         61.30         5.39 o                         
   6   1   7         32.23         30.44         2.81 o                         
   7   1   7          5.78          5.08         1.17 o                         
   8   1   7          6.21          5.33         1.22 o                         
 -11   2   7          6.65          4.83         2.02 o                         
 -10   2   7         61.86         70.18         3.45 o                         
  -9   2   7         42.08         44.14         2.65 o                         
  -8   2   7         11.92         10.57         1.52 o                         
  -7   2   7        127.25        122.26         5.55 o                         
  -6   2   7          1.84          0.63         0.85 o                         
  -5   2   7         69.52         65.36         2.56 o                         
  -4   2   7        118.26        116.23         2.67 o                         
  -3   2   7          4.94          4.79         0.64 o                         
  -2   2   7        383.26        384.26         5.96 o                         
  -1   2   7        330.87        330.75         4.37 o                         
   0   2   7         45.22         47.33         1.54 o                         
   1   2   7         40.57         36.81         1.87 o                         
   2   2   7        178.13        167.96         4.50 o                         
   3   2   7         28.02         24.33         3.82 o                         
   4   2   7         39.91         42.51         2.28 o                         
   5   2   7          6.41          6.88         1.17 o                         
   6   2   7         21.22         23.43         1.93 o                         
   7   2   7         46.36         39.32         3.30 o                         
   8   2   7          6.28          6.86         1.96 o                         
 -10   3   7         77.49         88.77         3.98 o                         
  -9   3   7          0.31          0.08         0.64 o                         
  -8   3   7         21.23         19.41         1.73 o                         
  -7   3   7          6.99          9.82         1.67 o                         
  -6   3   7         12.40          9.66         1.50 o                         
  -5   3   7        207.27        200.04         5.07 o                         
  -4   3   7         21.63         21.85         1.16 o                         
  -3   3   7         86.83         81.36         2.24 o                         
  -2   3   7        621.56        633.38         8.96 o                         
  -1   3   7         81.91         78.57         2.21 o                         
   0   3   7        390.91        380.94         5.19 o                         
   1   3   7        104.01        105.73         2.60 o                         
   2   3   7        295.93        287.52         6.50 o                         
   3   3   7         89.89         88.21         3.25 o                         
   4   3   7          3.63          2.78         0.85 o                         
   5   3   7         94.45         89.01         3.55 o                         
   6   3   7         22.72         22.13         2.61 o                         
   7   3   7         75.83         79.02         3.65 o                         
  -9   4   7         16.01         17.27         1.87 o                         
  -8   4   7         13.36         13.29         1.83 o                         
  -7   4   7          7.51          5.60         1.67 o                         
  -6   4   7          1.13          3.14         1.04 o                         
  -5   4   7          9.65          9.65         1.80 o                         
  -4   4   7         93.06         89.98         5.45 o                         
  -3   4   7         13.63         16.87         1.14 o                         
  -2   4   7        842.42        824.73         9.89 o                         
  -1   4   7        454.42        447.32         6.15 o                         
   0   4   7        244.19        232.59         3.83 o                         
   1   4   7        187.26        180.61         5.33 o                         
   2   4   7        103.41         97.71         3.52 o                         
   3   4   7         13.05         13.08         1.42 o                         
   4   4   7         46.57         40.15         2.38 o                         
   5   4   7        105.70        107.34         4.06 o                         
   6   4   7          3.15          2.55         1.63 o                         
   7   4   7         69.55         72.80         3.79 o                         
  -9   5   7          0.52          0.00         1.11 o                         
  -8   5   7          6.59          4.86         1.27 o                         
  -7   5   7          1.77          2.01         0.90 o                         
  -6   5   7         25.78         22.87         3.13 o                         
  -5   5   7         86.64         83.30         3.37 o                         
  -4   5   7         10.30         10.79         1.37 o                         
  -3   5   7         33.41         34.68         1.44 o                         
  -2   5   7        140.36        138.01         3.96 o                         
  -1   5   7         40.30         40.43         1.54 o                         
   0   5   7        129.71        129.41         2.85 o                         
   1   5   7         85.08         85.10         2.64 o                         
   2   5   7        130.53        111.17         4.90 o                         
   3   5   7         66.94         68.49         3.69 o                         
   4   5   7          6.65          7.49         2.61 o                         
   5   5   7         24.97         23.88         2.16 o                         
   6   5   7         20.95         19.05         2.05 o                         
  -7   6   7         49.45         57.47         4.70 o                         
  -6   6   7          3.86          5.64         1.04 o                         
  -5   6   7         20.94         19.95         1.50 o                         
  -4   6   7         85.44         86.36         3.30 o                         
  -3   6   7          5.10          6.04         1.01 o                         
  -2   6   7        173.79        169.00         6.10 o                         
  -1   6   7        166.77        165.67         3.49 o                         
   0   6   7         33.05         35.89         1.88 o                         
   1   6   7         29.41         30.13         2.07 o                         
   2   6   7         60.52         65.44         3.12 o                         
   3   6   7          8.51          6.78         1.39 o                         
   4   6   7         26.78         29.24         2.29 o                         
   5   6   7          3.44          4.66         2.38 o                         
  -5   7   7         78.11         82.32         4.06 o                         
  -4   7   7          5.24          2.58         1.57 o                         
  -3   7   7         73.61         81.22         3.78 o                         
  -2   7   7         13.54         14.42         2.14 o                         
  -1   7   7         32.36         34.94         3.99 o                         
   0   7   7        151.41        160.20         4.33 o                         
   1   7   7         17.04         27.23         3.33 o                         
   2   7   7         75.60         88.49         5.81 o                         
   3   7   7        105.42        116.06         7.77 o                         
  -4  -7   8         19.28         26.25         2.31 o                         
  -3  -7   8          4.72          3.30         1.11 o                         
  -2  -7   8         50.59         49.92         3.07 o                         
  -1  -7   8         34.20         35.54         3.04 o                         
   0  -7   8         14.45         10.96         1.80 o                         
   1  -7   8         46.65         52.30         3.18 o                         
  -7  -6   8         21.61         22.02         2.17 o                         
  -6  -6   8         63.17         63.45         3.37 o                         
  -5  -6   8          0.34          0.60         0.81 o                         
  -4  -6   8         47.76         50.31         6.86 o                         
  -3  -6   8         55.94         56.23         3.05 o                         
  -2  -6   8         60.97         59.14         3.12 o                         
  -1  -6   8          2.25          3.33         1.06 o                         
   0  -6   8         87.84         92.61         4.87 o                         
   1  -6   8          7.44          8.07         1.52 o                         
   2  -6   8         27.77         27.80         2.24 o                         
   3  -6   8         40.10         46.29         2.91 o                         
   4  -6   8          2.16          3.72         1.83 o                         
  -8  -5   8          7.72          8.04         1.59 o                         
  -7  -5   8          4.36          6.69         1.08 o                         
  -6  -5   8         16.09         18.82         1.47 o                         
  -5  -5   8         30.35         30.00         1.77 o                         
  -4  -5   8         83.45         81.02         3.42 o                         
  -3  -5   8         56.79         56.57         2.84 o                         
  -2  -5   8        279.06        264.85         6.83 o                         
  -1  -5   8        139.81        131.73         4.50 o                         
   0  -5   8          9.94          8.51         1.67 o                         
   1  -5   8         83.19         83.58         3.58 o                         
   2  -5   8        108.40         98.57         4.05 o                         
   3  -5   8          0.99          1.15         0.83 o                         
   4  -5   8         74.22         69.63         4.96 o                         
   5  -5   8          0.06         -0.33         0.91 o                         
  -9  -4   8          1.63          1.12         0.94 o                         
  -8  -4   8          1.04          0.67         0.71 o                         
  -7  -4   8          3.70          2.39         0.92 o                         
  -6  -4   8        157.40        139.93         6.18 o                         
  -5  -4   8          2.52          2.35         0.68 o                         
  -4  -4   8         13.11         11.95         1.25 o                         
  -3  -4   8         59.85         58.58         2.14 o                         
  -2  -4   8         55.34         48.79         2.49 o                         
  -1  -4   8         17.70         14.66         1.43 o                         
   0  -4   8         37.45         38.59         2.26 o                         
   1  -4   8         38.69         36.32         2.24 o                         
   2  -4   8         38.76         36.77         2.26 o                         
   3  -4   8         43.24         45.84         2.58 o                         
   4  -4   8          1.85          0.78         0.67 o                         
   5  -4   8         30.51         34.29         3.53 o                         
   6  -4   8         14.12         20.64         2.05 o                         
 -10  -3   8         14.19         14.17         2.71 o                         
  -9  -3   8         12.73         11.42         3.46 o                         
  -8  -3   8         15.89         13.45         1.59 o                         
  -7  -3   8          9.59         11.33         1.59 o                         
  -6  -3   8         11.98         11.17         1.07 o                         
  -5  -3   8        178.45        165.63         3.79 o                         
  -4  -3   8        145.67        149.12         3.48 o                         
  -3  -3   8        191.28        179.88         3.87 o                         
  -2  -3   8       1052.53       1022.86        13.77 o                         
  -1  -3   8         19.46         18.35         1.60 o                         
   0  -3   8         43.65         45.35         2.29 o                         
   1  -3   8         72.57         63.15         2.77 o                         
   2  -3   8         29.93         27.46         2.06 o                         
   3  -3   8         33.32         32.45         1.79 o                         
   4  -3   8         29.93         30.04         1.64 o                         
   5  -3   8          3.62          2.61         0.77 o                         
   6  -3   8         79.66         86.27         3.74 o                         
   7  -3   8         15.91         16.71         1.94 o                         
 -10  -2   8         16.42         15.43         1.94 o                         
  -9  -2   8         27.67         28.52         1.70 o                         
  -8  -2   8         49.20         50.60         2.20 o                         
  -7  -2   8         60.58         59.28         2.15 o                         
  -6  -2   8        138.22        132.96         2.73 o                         
  -5  -2   8          2.64          2.27         0.47 o                         
  -4  -2   8         84.35         84.03         2.44 o                         
  -3  -2   8        268.40        259.51         3.97 o                         
  -2  -2   8        161.57        167.92         2.90 o                         
  -1  -2   8         51.35         50.45         1.59 o                         
   0  -2   8        182.05        173.51         3.53 o                         
   1  -2   8         34.15         33.85         1.43 o                         
   2  -2   8         33.89         30.95         1.41 o                         
   3  -2   8        217.26        212.90         5.38 o                         
   4  -2   8         46.19         44.36         1.95 o                         
   5  -2   8         34.90         34.91         1.89 o                         
   6  -2   8         31.40         25.26         2.08 o                         
   7  -2   8          4.20          1.93         0.95 o                         
 -11  -1   8          6.23          8.88         2.42 o                         
 -10  -1   8         19.64         22.86         2.08 o                         
  -9  -1   8         71.70         75.49         3.38 o                         
  -8  -1   8        207.39        213.55         5.80 o                         
  -7  -1   8         69.29         74.03         2.38 o                         
  -6  -1   8         32.23         33.60         1.49 o                         
  -5  -1   8        103.97         97.73         3.39 o                         
  -4  -1   8          7.43          5.36         0.65 o                         
  -3  -1   8         60.56         62.66         1.59 o                         
  -2  -1   8        260.52        238.64         3.62 o                         
  -1  -1   8        155.18        156.31         2.67 o                         
   0  -1   8         68.50         66.88         1.98 o                         
   1  -1   8        176.74        171.40         3.55 o                         
   2  -1   8         68.35         65.10         2.37 o                         
   3  -1   8        174.42        187.54         4.00 o                         
   4  -1   8        106.34        105.88         2.95 o                         
   5  -1   8         51.83         49.87         2.31 o                         
   6  -1   8          5.19          6.36         0.89 o                         
   7  -1   8         17.04         18.69         1.86 o                         
   8  -1   8          0.07          0.36         1.14 o                         
 -11   0   8         53.31         58.30         4.73 o                         
 -10   0   8          1.96          1.44         0.85 o                         
  -9   0   8          0.52          1.42         1.04 o                         
  -8   0   8          4.28          4.14         1.18 o                         
  -7   0   8        200.05        201.78         5.39 o                         
  -6   0   8         67.26         68.75         2.94 o                         
  -5   0   8         36.95         41.68         1.45 o                         
  -4   0   8        841.66        858.11        16.36 o                         
  -3   0   8        140.63        137.15         2.48 o                         
  -2   0   8          1.77          0.31         0.38 o                         
  -1   0   8        410.87        425.15         5.47 o                         
   0   0   8        123.21        116.00         2.69 o                         
   1   0   8        222.39        244.61         4.49 o                         
   2   0   8          1.28          0.78         0.42 o                         
   3   0   8         27.55         24.23         1.71 o                         
   4   0   8         14.94         16.69         1.21 o                         
   5   0   8          0.31          0.42         0.50 o                         
   6   0   8         72.63         73.67         2.67 o                         
   7   0   8         29.90         30.29         2.26 o                         
   8   0   8          6.03          4.80         1.24 o                         
 -10   1   8         19.69         22.26         2.05 o                         
  -9   1   8         71.72         69.05         3.30 o                         
  -8   1   8        206.48        210.22         5.88 o                         
  -7   1   8         69.62         71.14         2.99 o                         
  -6   1   8         32.29         31.31         1.89 o                         
  -5   1   8        102.02         98.28         3.25 o                         
  -4   1   8          6.99          4.45         1.26 o                         
  -3   1   8         59.56         62.59         1.90 o                         
  -2   1   8        257.76        241.56         3.56 o                         
  -1   1   8        154.32        155.11         2.65 o                         
   0   1   8         67.32         67.81         1.98 o                         
   1   1   8        179.07        170.48         4.20 o                         
   2   1   8         70.67         66.53         4.25 o                         
   3   1   8        173.76        177.16         4.71 o                         
   4   1   8        111.19        105.09         3.71 o                         
   5   1   8         52.82         53.17         2.67 o                         
   6   1   8          5.20          6.88         1.29 o                         
   7   1   8         17.39         16.04         1.73 o                         
   8   1   8          0.07          0.59         1.24 o                         
 -10   2   8         16.44         17.79         2.05 o                         
  -9   2   8         28.54         28.53         2.19 o                         
  -8   2   8         47.57         49.00         2.67 o                         
  -7   2   8         60.38         59.22         2.79 o                         
  -6   2   8        137.28        135.45         6.14 o                         
  -5   2   8          2.86          2.55         1.11 o                         
  -4   2   8         83.75         81.79         2.30 o                         
  -3   2   8        274.86        267.28         4.73 o                         
  -2   2   8        163.29        170.70         3.48 o                         
  -1   2   8         54.55         53.18         1.73 o                         
   0   2   8        183.39        176.55         3.48 o                         
   1   2   8         34.23         33.49         5.49 o                         
   2   2   8         31.08         31.02         1.91 o                         
   3   2   8        214.72        198.13         5.38 o                         
   4   2   8         45.88         44.31         4.87 o                         
   5   2   8         34.96         34.28         2.24 o                         
   6   2   8         31.61         29.40         2.19 o                         
   7   2   8          4.41          6.01         1.42 o                         
 -10   3   8         13.62         15.85         2.38 o                         
  -9   3   8         13.02         10.94         1.69 o                         
  -8   3   8         14.78         14.76         1.54 o                         
  -7   3   8          9.57         11.63         2.97 o                         
  -6   3   8         11.96          8.50         1.29 o                         
  -5   3   8        176.19        166.98         4.66 o                         
  -4   3   8        143.80        143.74         3.31 o                         
  -3   3   8        190.89        188.02         3.86 o                         
  -2   3   8       1047.85       1002.70        13.59 o                         
  -1   3   8         17.66         18.73         1.44 o                         
   0   3   8         45.36         47.20         2.38 o                         
   1   3   8         72.03         70.06         2.86 o                         
   2   3   8         29.38         28.94         1.89 o                         
   3   3   8         35.45         35.11         2.16 o                         
   4   3   8         30.34         32.42         2.15 o                         
   5   3   8          3.76          3.88         1.10 o                         
   6   3   8         79.74         80.42         3.89 o                         
   7   3   8         16.29         17.54         2.68 o                         
  -9   4   8          1.72          0.58         0.80 o                         
  -8   4   8          0.94          1.39         0.78 o                         
  -7   4   8          3.97          3.01         0.99 o                         
  -6   4   8        155.17        144.22         4.59 o                         
  -5   4   8          2.71          2.91         0.95 o                         
  -4   4   8         12.01         12.48         1.57 o                         
  -3   4   8         56.66         54.25         2.02 o                         
  -2   4   8         56.29         55.95         1.75 o                         
  -1   4   8         17.73         18.07         1.02 o                         
   0   4   8         39.71         43.02         1.87 o                         
   1   4   8         38.66         34.29         2.12 o                         
   2   4   8         40.85         35.13         2.18 o                         
   3   4   8         44.63         50.89         2.69 o                         
   4   4   8          1.75          1.47         0.86 o                         
   5   4   8         30.71         30.29         2.30 o                         
   6   4   8         15.21         22.79         3.59 o                         
  -8   5   8          8.36          8.79         2.97 o                         
  -7   5   8          4.66          7.22         1.67 o                         
  -6   5   8         16.10         17.57         1.75 o                         
  -5   5   8         30.68         32.06         3.04 o                         
  -4   5   8         85.31         80.94         3.34 o                         
  -3   5   8         56.37         56.88         2.65 o                         
  -2   5   8        278.53        270.47         4.64 o                         
  -1   5   8        143.56        137.93         3.02 o                         
   0   5   8          9.72         10.03         1.16 o                         
   1   5   8         83.38         80.14         3.38 o                         
   2   5   8        108.74         98.80         3.85 o                         
   3   5   8          1.32          0.31         0.69 o                         
   4   5   8         73.42         71.60         3.45 o                         
   5   5   8          0.05          0.09         1.04 o                         
  -7   6   8         21.21         20.93         2.05 o                         
  -6   6   8         63.53         60.05         2.64 o                         
  -5   6   8          0.44          0.18         0.60 o                         
  -4   6   8         47.85         49.48         2.27 o                         
  -3   6   8         54.02         55.39         2.51 o                         
  -2   6   8         60.35         62.67         2.13 o                         
  -1   6   8          2.75          4.33         0.83 o                         
   0   6   8         86.95         87.83         3.64 o                         
   1   6   8          7.42          7.08         1.40 o                         
   2   6   8         29.67         34.51         2.43 o                         
   3   6   8         40.11         45.59         5.45 o                         
   4   6   8          2.22          2.43         1.34 o                         
  -4   7   8         19.95         26.82         2.42 o                         
  -3   7   8          4.70          5.06         1.32 o                         
  -2   7   8         50.94         55.00         2.54 o                         
  -1   7   8         33.67         29.78         2.33 o                         
   0   7   8         14.30         19.66         3.00 o                         
   1   7   8         46.65         48.46         4.44 o                         
  -6  -6   9          4.52          5.39         1.93 o                         
  -5  -6   9         25.46         32.33         2.61 o                         
  -4  -6   9         10.70          9.81         2.42 o                         
  -3  -6   9          6.70          6.76         1.48 o                         
  -2  -6   9        118.50        107.49         6.53 o                         
  -1  -6   9         65.58         67.05         3.46 o                         
   0  -6   9         36.35         37.89         2.66 o                         
   1  -6   9         62.62         63.38         3.42 o                         
   2  -6   9         20.31         19.68         2.03 o                         
   3  -6   9          6.96          6.50         2.12 o                         
  -8  -5   9          3.72          4.28         1.34 o                         
  -7  -5   9         39.57         39.98         2.16 o                         
  -6  -5   9         15.49         12.16         1.35 o                         
  -5  -5   9          7.24          8.27         1.26 o                         
  -4  -5   9         34.15         35.65         2.38 o                         
  -3  -5   9         45.54         45.47         2.66 o                         
  -2  -5   9        119.41        109.10         4.13 o                         
  -1  -5   9         69.05         65.42         3.21 o                         
   0  -5   9         21.80         22.50         1.96 o                         
   1  -5   9          2.09          0.79         0.70 o                         
   2  -5   9         16.95         15.45         3.33 o                         
   3  -5   9          5.22          6.61         2.16 o                         
   4  -5   9         11.87         12.11         1.87 o                         
  -9  -4   9          7.27          7.19         1.58 o                         
  -8  -4   9         14.53         21.69         2.05 o                         
  -7  -4   9          4.40          3.94         1.93 o                         
  -6  -4   9         11.96          9.13         1.19 o                         
  -5  -4   9          0.77         -0.23         0.43 o                         
  -4  -4   9          1.56          2.52         1.01 o                         
  -3  -4   9         67.61         61.74         2.31 o                         
  -2  -4   9         36.51         37.04         2.24 o                         
  -1  -4   9         14.02         13.77         1.48 o                         
   0  -4   9         21.21         18.68         5.55 o                         
   1  -4   9         78.05         80.79         3.46 o                         
   2  -4   9         40.24         33.08         2.38 o                         
   3  -4   9         92.71         89.23         3.78 o                         
   4  -4   9         30.58         29.41         2.29 o                         
   5  -4   9          5.24          5.94         2.09 o                         
  -9  -3   9          5.48          2.58         1.02 o                         
  -8  -3   9          5.61          5.65         1.29 o                         
  -7  -3   9        120.29        116.55         4.15 o                         
  -6  -3   9         63.57         60.65         2.26 o                         
  -5  -3   9         64.29         59.95         2.20 o                         
  -4  -3   9        193.82        178.45         4.02 o                         
  -3  -3   9         56.53         57.57         2.09 o                         
  -2  -3   9        134.84        130.93         3.24 o                         
  -1  -3   9         10.24          5.87         1.13 o                         
   0  -3   9         36.02         37.24         5.09 o                         
   1  -3   9          7.53          5.01         1.11 o                         
   2  -3   9         19.87         17.62         3.53 o                         
   3  -3   9          7.82          5.22         2.51 o                         
   4  -3   9         41.10         37.16         1.92 o                         
   5  -3   9          3.77          3.69         1.78 o                         
   6  -3   9          0.07          0.09         0.71 o                         
 -10  -2   9          0.03          0.34         0.78 o                         
  -9  -2   9         46.39         43.22         2.63 o                         
  -8  -2   9         38.99         41.19         1.97 o                         
  -7  -2   9         39.42         36.93         3.28 o                         
  -6  -2   9         15.62         15.42         0.97 o                         
  -5  -2   9         26.18         24.66         1.12 o                         
  -4  -2   9        161.64        153.29         2.93 o                         
  -3  -2   9         77.39         78.68         1.93 o                         
  -2  -2   9        208.60        199.89         3.36 o                         
  -1  -2   9        173.98        163.47         3.51 o                         
   0  -2   9        159.07        154.21         3.42 o                         
   1  -2   9        289.03        273.36         5.08 o                         
   2  -2   9         55.79         47.58         1.60 o                         
   3  -2   9         49.46         42.26         2.59 o                         
   4  -2   9         58.36         55.52         2.27 o                         
   5  -2   9         71.35         72.02         2.74 o                         
   6  -2   9         98.56        102.16         4.25 o                         
   7  -2   9         37.81         46.96         4.18 o                         
 -10  -1   9         39.61         40.59         2.71 o                         
  -9  -1   9         33.97         38.84         2.51 o                         
  -8  -1   9         13.25         12.98         3.13 o                         
  -7  -1   9         30.48         28.86         3.27 o                         
  -6  -1   9        168.21        172.63         3.98 o                         
  -5  -1   9         37.01         37.39         1.79 o                         
  -4  -1   9         98.15         95.05         2.16 o                         
  -3  -1   9        247.89        245.58         4.13 o                         
  -2  -1   9         16.03         17.49         0.88 o                         
  -1  -1   9        138.16        137.93         3.13 o                         
   0  -1   9         48.47         56.61         2.23 o                         
   1  -1   9         14.18         17.68         1.13 o                         
   2  -1   9        155.60        152.94         3.55 o                         
   3  -1   9        145.91        142.57         3.53 o                         
   4  -1   9         12.41         14.57         1.22 o                         
   5  -1   9        297.77        286.98         5.05 o                         
   6  -1   9          2.14          1.94         0.84 o                         
   7  -1   9         11.56          9.05         1.61 o                         
 -10   0   9         23.99         29.62         2.37 o                         
  -9   0   9         20.91         16.91         1.82 o                         
  -8   0   9         23.23         25.10         1.96 o                         
  -7   0   9          0.01          0.40         0.55 o                         
  -6   0   9         18.97         19.07         1.52 o                         
  -5   0   9         14.02         11.75         0.94 o                         
  -4   0   9         64.79         62.45         2.00 o                         
  -3   0   9         66.06         64.72         1.67 o                         
  -2   0   9        244.55        230.13         4.97 o                         
  -1   0   9         67.23         63.32         2.25 o                         
   0   0   9          2.19          2.62         0.59 o                         
   1   0   9         43.17         38.34         2.02 o                         
   2   0   9          0.54          0.82         0.49 o                         
   3   0   9         15.05         13.72         1.10 o                         
   4   0   9         11.17         10.78         1.89 o                         
   5   0   9         11.37         13.52         1.26 o                         
   6   0   9        179.38        179.81         4.52 o                         
   7   0   9         38.42         42.80         2.75 o                         
 -10   1   9         40.60         40.29         2.70 o                         
  -9   1   9         32.57         32.72         2.38 o                         
  -8   1   9         13.16         11.60         1.53 o                         
  -7   1   9         30.68         30.20         2.19 o                         
  -6   1   9        169.16        164.58         8.59 o                         
  -5   1   9         37.15         36.18         2.42 o                         
  -4   1   9         99.24        100.93         2.64 o                         
  -3   1   9        250.89        254.11         4.64 o                         
  -2   1   9         16.52         15.36         1.01 o                         
  -1   1   9        138.69        134.75         3.04 o                         
   0   1   9         51.14         56.80         1.90 o                         
   1   1   9         14.32         16.59         1.25 o                         
   2   1   9        157.10        147.83         5.10 o                         
   3   1   9        148.58        143.68         3.60 o                         
   4   1   9         11.69         14.84         1.63 o                         
   5   1   9        298.40        288.93         8.75 o                         
   6   1   9          2.27          1.10         0.90 o                         
   7   1   9         10.69         12.83         1.88 o                         
 -10   2   9          0.01         -0.12         0.83 o                         
  -9   2   9         46.03         45.48         2.82 o                         
  -8   2   9         37.36         34.42         2.58 o                         
  -7   2   9         40.62         39.27         2.35 o                         
  -6   2   9         16.30         18.05         1.54 o                         
  -5   2   9         25.40         22.63         2.61 o                         
  -4   2   9        160.50        152.18         3.46 o                         
  -3   2   9         78.55         77.27         2.32 o                         
  -2   2   9        202.08        190.81         3.94 o                         
  -1   2   9        173.66        169.93         4.62 o                         
   0   2   9        153.14        150.70         4.38 o                         
   1   2   9        287.47        272.00         6.48 o                         
   2   2   9         55.78         45.31         2.42 o                         
   3   2   9         49.08         49.00         2.55 o                         
   4   2   9         57.91         55.74         3.53 o                         
   5   2   9         72.23         69.16         3.30 o                         
   6   2   9         97.88         98.23         4.83 o                         
   7   2   9         37.64         44.19         3.02 o                         
  -9   3   9          4.82          3.06         1.11 o                         
  -8   3   9          5.42          1.62         1.01 o                         
  -7   3   9        119.81        102.21         5.81 o                         
  -6   3   9         62.91         57.95         2.79 o                         
  -5   3   9         64.16         59.68         3.23 o                         
  -4   3   9        193.79        183.67         4.94 o                         
  -3   3   9         56.66         56.60         2.27 o                         
  -2   3   9        136.12        133.72         3.67 o                         
  -1   3   9          9.71          7.74         1.17 o                         
   0   3   9         34.32         30.68         1.98 o                         
   1   3   9          8.17          8.77         1.38 o                         
   2   3   9         17.44         14.73         1.52 o                         
   3   3   9          8.48          7.61         1.36 o                         
   4   3   9         39.77         32.15         2.91 o                         
   5   3   9          3.81          2.85         1.11 o                         
   6   3   9          0.10          1.82         1.04 o                         
  -9   4   9          7.19          9.27         2.48 o                         
  -8   4   9         14.16         20.11         2.01 o                         
  -7   4   9          4.32          2.45         0.91 o                         
  -6   4   9         11.38         11.66         2.12 o                         
  -5   4   9          1.18          1.18         0.65 o                         
  -4   4   9          1.83          1.96         0.77 o                         
  -3   4   9         66.10         59.84         2.22 o                         
  -2   4   9         38.94         36.13         1.47 o                         
  -1   4   9         13.77         12.02         1.36 o                         
   0   4   9         21.19         17.53         1.61 o                         
   1   4   9         79.19         80.67         3.39 o                         
   2   4   9         40.25         31.87         2.19 o                         
   3   4   9         92.86         82.18         6.34 o                         
   4   4   9         31.08         30.34         4.41 o                         
   5   4   9          5.19          3.25         3.04 o                         
  -8   5   9          3.72          2.55         1.50 o                         
  -7   5   9         39.56         36.34         4.08 o                         
  -6   5   9         15.84         17.98         1.79 o                         
  -5   5   9          7.13          8.28         1.76 o                         
  -4   5   9         34.26         36.45         2.32 o                         
  -3   5   9         45.87         43.30         1.76 o                         
  -2   5   9        119.55        106.10         2.91 o                         
  -1   5   9         70.98         72.97         3.18 o                         
   0   5   9         22.46         21.48         1.85 o                         
   1   5   9          2.26          1.34         0.78 o                         
   2   5   9         17.20         17.18         1.83 o                         
   3   5   9          4.81          5.59         1.29 o                         
   4   5   9         12.00         10.38         1.81 o                         
  -6   6   9          4.51          4.16         1.01 o                         
  -5   6   9         26.71         33.91         2.01 o                         
  -4   6   9         10.91         12.65         1.44 o                         
  -3   6   9          6.88          6.46         1.14 o                         
  -2   6   9        121.04        124.53         3.60 o                         
  -1   6   9         65.46         64.25         3.16 o                         
   0   6   9         38.17         43.78         2.71 o                         
   1   6   9         62.51         61.63         3.25 o                         
   2   6   9         20.34         20.70         4.51 o                         
   3   6   9          7.03          3.33         1.57 o                         
  -2   7   9          0.54         -0.20         1.11 o                         
  -1   7   9         26.23         32.33         3.66 o                         
  -5  -6  10          8.55          8.63         1.69 o                         
  -4  -6  10        104.08        106.93         4.54 o                         
  -3  -6  10        108.54        100.15         6.60 o                         
  -2  -6  10         28.66         27.62         2.35 o                         
  -1  -6  10         40.38         36.52         2.74 o                         
   0  -6  10          1.98          0.24         0.85 o                         
   1  -6  10         15.92         15.62         4.77 o                         
  -7  -5  10          4.52          2.17         1.53 o                         
  -6  -5  10         17.58         19.69         1.90 o                         
  -5  -5  10         68.57         77.47         2.93 o                         
  -4  -5  10          2.37          2.84         1.08 o                         
  -3  -5  10        163.40        153.41         5.22 o                         
  -2  -5  10         60.24         57.04         3.11 o                         
  -1  -5  10         20.97         19.13         1.89 o                         
   0  -5  10         30.26         29.84         2.35 o                         
   1  -5  10         27.65         27.12         2.26 o                         
   2  -5  10         47.59         54.01         3.16 o                         
   3  -5  10          4.37          2.54         1.19 o                         
  -8  -4  10          2.31          2.20         1.08 o                         
  -7  -4  10         32.41         27.83         2.22 o                         
  -6  -4  10         17.13         17.61         1.41 o                         
  -5  -4  10          0.43         -0.25         0.46 o                         
  -4  -4  10         18.71         17.02         1.35 o                         
  -3  -4  10         63.00         61.78         2.38 o                         
  -2  -4  10         20.89         20.01         1.78 o                         
  -1  -4  10         30.64         28.25         2.15 o                         
   0  -4  10         15.51         14.53         1.75 o                         
   1  -4  10         63.79         66.84         3.30 o                         
   2  -4  10         21.01         23.10         2.42 o                         
   3  -4  10         14.18         11.21         2.84 o                         
   4  -4  10         58.20         60.92         3.39 o                         
  -9  -3  10         35.18         41.99         3.98 o                         
  -8  -3  10         78.12         80.69         3.65 o                         
  -7  -3  10          9.19          8.10         1.41 o                         
  -6  -3  10         14.12         16.97         1.41 o                         
  -5  -3  10         95.73         97.39         2.95 o                         
  -4  -3  10         31.67         29.45         1.61 o                         
  -3  -3  10         96.10         92.56         2.77 o                         
  -2  -3  10        154.11        152.77         4.75 o                         
  -1  -3  10         20.00         19.90         1.89 o                         
   0  -3  10         24.75         22.95         1.89 o                         
   1  -3  10         73.49         70.10         3.23 o                         
   2  -3  10         19.37         21.10         1.89 o                         
   3  -3  10         10.93         10.04         1.61 o                         
   4  -3  10         49.49         50.31         4.18 o                         
   5  -3  10         27.31         27.08         3.53 o                         
  -9  -2  10          5.82          6.85         1.53 o                         
  -8  -2  10         29.75         30.89         2.68 o                         
  -7  -2  10        112.56        109.12         3.13 o                         
  -6  -2  10         78.60         80.14         2.53 o                         
  -5  -2  10         63.69         58.90         1.82 o                         
  -4  -2  10        292.89        292.80         4.62 o                         
  -3  -2  10        284.66        278.79         4.41 o                         
  -2  -2  10          0.60          0.18         0.44 o                         
  -1  -2  10        283.79        284.45         6.85 o                         
   0  -2  10         12.73          7.68         1.44 o                         
   1  -2  10        138.71        143.22         4.61 o                         
   2  -2  10        129.18        136.06         5.09 o                         
   3  -2  10         12.78         11.35         1.29 o                         
   4  -2  10        258.63        246.13         8.03 o                         
   5  -2  10         15.23         15.60         1.90 o                         
   6  -2  10          9.77          8.18         1.59 o                         
 -10  -1  10          1.87          0.66         0.90 o                         
  -9  -1  10         19.46         19.26         1.87 o                         
  -8  -1  10        132.65        142.53         4.72 o                         
  -7  -1  10         29.56         30.00         3.46 o                         
  -6  -1  10          2.27          1.92         0.75 o                         
  -5  -1  10        118.79        125.10         3.14 o                         
  -4  -1  10         12.05          9.97         0.80 o                         
  -3  -1  10         48.30         51.84         1.58 o                         
  -2  -1  10         33.34         31.20         1.48 o                         
  -1  -1  10         14.32         15.97         1.16 o                         
   0  -1  10        164.36        166.83         4.43 o                         
   1  -1  10        112.99        105.61         2.94 o                         
   2  -1  10         50.36         48.24         2.43 o                         
   3  -1  10         71.92         73.39         3.16 o                         
   4  -1  10         77.39         80.19         2.76 o                         
   5  -1  10         34.19         35.28         1.69 o                         
   6  -1  10         67.25         67.30         2.50 o                         
 -10   0  10          2.93          2.34         1.11 o                         
  -9   0  10          3.11          2.04         1.93 o                         
  -8   0  10          7.16          6.60         1.76 o                         
  -7   0  10         25.80         23.25         1.85 o                         
  -6   0  10         11.14          8.92         1.33 o                         
  -5   0  10          0.12          0.22         0.47 o                         
  -4   0  10        170.39        170.25         3.72 o                         
  -3   0  10        244.53        241.95         6.38 o                         
  -2   0  10          4.73          4.80         0.73 o                         
  -1   0  10         31.95         31.71         1.47 o                         
   0   0  10         40.34         34.86         2.11 o                         
   1   0  10          4.75          6.70         0.93 o                         
   2   0  10         21.98         25.32         1.51 o                         
   3   0  10          0.14          0.92         0.69 o                         
   4   0  10        424.85        414.39         7.49 o                         
   5   0  10         24.76         26.85         2.49 o                         
   6   0  10         15.32         19.88         2.07 o                         
 -10   1  10          2.03          3.13         1.53 o                         
  -9   1  10         19.13         20.46         1.94 o                         
  -8   1  10        135.77        141.72         4.82 o                         
  -7   1  10         29.57         28.82         2.08 o                         
  -6   1  10          2.78          2.50         2.16 o                         
  -5   1  10        119.22        125.03         3.99 o                         
  -4   1  10         11.98         11.12         0.98 o                         
  -3   1  10         45.33         46.46         1.99 o                         
  -2   1  10         32.34         33.23         1.96 o                         
  -1   1  10         13.83         13.95         1.35 o                         
   0   1  10        168.52        167.19         3.74 o                         
   1   1  10        112.98        109.55         5.68 o                         
   2   1  10         51.73         52.06         2.05 o                         
   3   1  10         75.06         76.39         2.63 o                         
   4   1  10         75.43         76.97         3.43 o                         
   5   1  10         33.50         35.59         2.46 o                         
   6   1  10         65.67         71.95         3.53 o                         
  -9   2  10          5.46          5.81         1.32 o                         
  -8   2  10         30.13         34.42         2.40 o                         
  -7   2  10        113.11        109.41         4.90 o                         
  -6   2  10         77.15         78.41         3.30 o                         
  -5   2  10         65.15         59.91         2.72 o                         
  -4   2  10        296.27        290.61         5.44 o                         
  -3   2  10        282.97        274.12         5.18 o                         
  -2   2  10          0.85          0.91         0.65 o                         
  -1   2  10        287.12        285.42         6.76 o                         
   0   2  10         12.64         11.72         1.32 o                         
   1   2  10        136.90        136.78         4.47 o                         
   2   2  10        129.40        124.97         4.32 o                         
   3   2  10         12.75         13.85         1.66 o                         
   4   2  10        257.70        257.21         6.90 o                         
   5   2  10         14.75         17.36         1.97 o                         
   6   2  10          9.45         11.88         1.89 o                         
  -9   3  10         34.78         38.35         6.24 o                         
  -8   3  10         79.52         78.37         4.51 o                         
  -7   3  10          9.06          9.07         1.43 o                         
  -6   3  10         14.22         14.71         1.59 o                         
  -5   3  10         93.31         89.17         3.48 o                         
  -4   3  10         31.55         30.02         2.06 o                         
  -3   3  10         91.76         93.75         3.20 o                         
  -2   3  10        149.48        154.21         4.66 o                         
  -1   3  10         19.67         21.06         2.81 o                         
   0   3  10         23.97         22.83         1.82 o                         
   1   3  10         71.63         61.63         2.98 o                         
   2   3  10         19.90         17.67         1.73 o                         
   3   3  10         11.46          7.85         1.38 o                         
   4   3  10         48.09         48.93         3.10 o                         
   5   3  10         26.81         29.90         3.33 o                         
  -8   4  10          2.37          2.45         1.06 o                         
  -7   4  10         32.38         34.53         2.42 o                         
  -6   4  10         17.66         17.32         1.75 o                         
  -5   4  10          0.49         -0.07         0.58 o                         
  -4   4  10         19.05         18.78         1.71 o                         
  -3   4  10         62.95         59.14         2.30 o                         
  -2   4  10         22.22         23.09         2.61 o                         
  -1   4  10         30.88         26.09         1.96 o                         
   0   4  10         15.27         13.90         1.86 o                         
   1   4  10         64.34         68.31         3.46 o                         
   2   4  10         21.30         22.19         2.01 o                         
   3   4  10         14.17         11.21         1.82 o                         
   4   4  10         58.05         67.20         3.54 o                         
  -7   5  10          4.40          4.06         1.22 o                         
  -6   5  10         18.33         21.78         4.73 o                         
  -5   5  10         68.95         73.46         3.46 o                         
  -4   5  10          2.42          2.24         0.75 o                         
  -3   5  10        167.19        156.94         5.22 o                         
  -2   5  10         61.13         66.52         3.16 o                         
  -1   5  10         21.07         20.40         1.87 o                         
   0   5  10         29.69         33.60         2.38 o                         
   1   5  10         27.74         23.29         2.10 o                         
   2   5  10         46.67         45.96         2.87 o                         
   3   5  10          3.76          2.07         1.03 o                         
  -5   6  10          8.29          9.14         1.35 o                         
  -4   6  10        101.56        111.70         3.60 o                         
  -3   6  10        108.48        106.73         4.22 o                         
  -2   6  10         28.30         32.93         2.40 o                         
  -1   6  10         38.42         38.56         3.66 o                         
   0   6  10          1.84          0.71         0.95 o                         
   1   6  10         15.86         12.90         1.93 o                         
  -6  -5  11          5.18          3.90         1.01 o                         
  -5  -5  11         36.10         36.68         2.59 o                         
  -4  -5  11         56.18         52.01         3.09 o                         
  -3  -5  11          2.01          1.36         0.99 o                         
  -2  -5  11         22.83         20.43         2.29 o                         
  -1  -5  11         10.16          9.52         1.75 o                         
   0  -5  11         17.15         18.78         2.74 o                         
   1  -5  11         14.08         15.22         3.53 o                         
   2  -5  11          1.88          1.17         1.18 o                         
  -7  -4  11          6.71          2.99         1.13 o                         
  -6  -4  11         34.17         38.76         2.61 o                         
  -5  -4  11         71.85         79.17         2.94 o                         
  -4  -4  11          4.06          3.79         3.20 o                         
  -3  -4  11         25.15         22.48         1.98 o                         
  -2  -4  11          1.69          0.32         0.78 o                         
  -1  -4  11         61.94         65.77         3.37 o                         
   0  -4  11        104.71        110.44         6.27 o                         
   1  -4  11         14.99         13.42         1.78 o                         
   2  -4  11         42.23         38.27         2.70 o                         
   3  -4  11         20.62         21.01         2.15 o                         
  -8  -3  11         20.50         22.99         3.07 o                         
  -7  -3  11         12.88         11.63         1.71 o                         
  -6  -3  11          2.36          2.94         0.77 o                         
  -5  -3  11         43.76         50.48         2.17 o                         
  -4  -3  11         18.13         18.79         1.53 o                         
  -3  -3  11         43.10         39.95         2.40 o                         
  -2  -3  11         45.20         42.85         3.49 o                         
  -1  -3  11         18.05         15.95         1.66 o                         
   0  -3  11          4.58          3.59         1.10 o                         
   1  -3  11         14.56         18.83         1.82 o                         
   2  -3  11         18.76         21.52         2.03 o                         
   3  -3  11         68.95         71.95         3.60 o                         
   4  -3  11         76.23         83.14         6.34 o                         
  -9  -2  11         99.12        112.20         6.60 o                         
  -8  -2  11         60.44         59.76         4.64 o                         
  -7  -2  11          6.98          6.66         1.83 o                         
  -6  -2  11        119.80        119.84         5.94 o                         
  -5  -2  11         82.77         87.84         2.75 o                         
  -4  -2  11         52.38         50.65         2.04 o                         
  -3  -2  11         81.86         90.52         3.50 o                         
  -2  -2  11        151.20        148.46         4.68 o                         
  -1  -2  11        139.66        143.67         4.64 o                         
   0  -2  11        168.78        172.72         5.24 o                         
   1  -2  11         25.81         20.27         1.85 o                         
   2  -2  11         83.33         79.73         3.60 o                         
   3  -2  11        130.84        128.18         7.58 o                         
   4  -2  11          2.15          0.42         0.83 o                         
   5  -2  11         11.56         14.90         1.82 o                         
  -9  -1  11          4.17          1.94         1.04 o                         
  -8  -1  11         30.42         31.62         2.78 o                         
  -7  -1  11         20.63         20.45         1.78 o                         
  -6  -1  11          9.02          6.25         1.63 o                         
  -5  -1  11         31.92         32.11         2.56 o                         
  -4  -1  11         58.84         60.68         2.14 o                         
  -3  -1  11         34.59         36.90         1.94 o                         
  -2  -1  11        213.00        218.40         4.57 o                         
  -1  -1  11          1.31          0.37         0.48 o                         
   0  -1  11         72.06         70.61         2.41 o                         
   1  -1  11         55.56         56.68         2.22 o                         
   2  -1  11         28.90         29.10         1.84 o                         
   3  -1  11         43.14         43.33         2.08 o                         
   4  -1  11         62.63         64.97         2.24 o                         
   5  -1  11         70.59         74.32         2.55 o                         
  -9   0  11          0.47          0.91         0.78 o                         
  -8   0  11         26.44         27.94         2.19 o                         
  -7   0  11         13.95         15.28         2.16 o                         
  -6   0  11         28.01         28.66         3.33 o                         
  -5   0  11         13.34         13.39         1.14 o                         
  -4   0  11          0.97          0.54         0.49 o                         
  -3   0  11          3.09          1.65         0.69 o                         
  -2   0  11          8.59          8.59         1.29 o                         
  -1   0  11          0.97          0.71         0.50 o                         
   0   0  11         41.78         46.22         2.06 o                         
   1   0  11          6.04          7.41         1.03 o                         
   2   0  11         12.16         12.91         1.19 o                         
   3   0  11          9.53          9.17         1.22 o                         
   4   0  11         15.41         16.87         1.73 o                         
   5   0  11         50.15         58.75         3.92 o                         
  -9   1  11          4.07          3.04         1.47 o                         
  -8   1  11         31.04         35.31         2.71 o                         
  -7   1  11         20.60         21.58         1.87 o                         
  -6   1  11          9.19          6.85         2.45 o                         
  -5   1  11         33.29         32.29         2.03 o                         
  -4   1  11         59.54         58.02         3.29 o                         
  -3   1  11         34.66         34.78         2.12 o                         
  -2   1  11        218.53        220.95         5.79 o                         
  -1   1  11          1.50          0.89         0.78 o                         
   0   1  11         72.97         71.96         4.93 o                         
   1   1  11         58.24         62.01         7.58 o                         
   2   1  11         29.96         30.64         1.70 o                         
   3   1  11         42.81         40.03         2.00 o                         
   4   1  11         62.53         65.38         3.34 o                         
   5   1  11         71.86         77.43         3.70 o                         
  -9   2  11        100.33        105.92         4.50 o                         
  -8   2  11         60.12         70.97         5.55 o                         
  -7   2  11          7.16          6.69         1.32 o                         
  -6   2  11        119.54        119.60         4.27 o                         
  -5   2  11         82.20         76.36         3.26 o                         
  -4   2  11         51.17         48.51         2.01 o                         
  -3   2  11         81.06         88.82         4.64 o                         
  -2   2  11        154.06        151.04        13.06 o                         
  -1   2  11        139.73        139.93         4.55 o                         
   0   2  11        167.41        164.11         5.10 o                         
   1   2  11         25.74         24.66         3.10 o                         
   2   2  11         84.70         79.92         3.57 o                         
   3   2  11        125.79        131.92         4.75 o                         
   4   2  11          2.14          3.37         1.16 o                         
   5   2  11         11.79         13.77         1.98 o                         
  -8   3  11         20.30         20.22         2.05 o                         
  -7   3  11         11.84          9.26         1.55 o                         
  -6   3  11          2.45          2.35         1.34 o                         
  -5   3  11         42.99         44.60         2.56 o                         
  -4   3  11         17.46         17.42         2.45 o                         
  -3   3  11         43.23         40.70         2.38 o                         
  -2   3  11         46.98         46.07         2.56 o                         
  -1   3  11         17.35         19.59         1.75 o                         
   0   3  11          4.77          2.85         0.97 o                         
   1   3  11         15.17         16.14         1.69 o                         
   2   3  11         19.85         19.38         1.96 o                         
   3   3  11         68.38         76.13         3.69 o                         
   4   3  11         76.94         89.20         4.12 o                         
  -7   4  11          6.74          3.95         1.25 o                         
  -6   4  11         34.43         35.85         2.46 o                         
  -5   4  11         72.12         74.77         3.44 o                         
  -4   4  11          4.38          6.03         1.99 o                         
  -3   4  11         25.88         25.96         2.03 o                         
  -2   4  11          1.53          0.56         0.79 o                         
  -1   4  11         62.25         66.62         3.23 o                         
   0   4  11        104.41        112.26         4.34 o                         
   1   4  11         14.90         14.74         3.17 o                         
   2   4  11         42.66         39.52         2.69 o                         
   3   4  11         20.06         20.26         2.16 o                         
  -6   5  11          5.01          3.16         1.16 o                         
  -5   5  11         35.95         35.86         2.51 o                         
  -4   5  11         56.91         59.10         3.20 o                         
  -3   5  11          1.97          1.24         1.18 o                         
  -2   5  11         21.47         19.30         2.78 o                         
  -1   5  11         11.10         10.92         1.71 o                         
   0   5  11         16.81         21.79         2.10 o                         
   1   5  11         13.72         14.62         1.91 o                         
   2   5  11          2.06          0.56         0.92 o                         
  -4  -5  12         31.79         37.80         4.83 o                         
  -3  -5  12         10.87          8.89         1.64 o                         
  -2  -5  12          4.63          4.45         1.34 o                         
  -1  -5  12         79.99         80.85         5.62 o                         
  -6  -4  12          0.66          0.70         0.68 o                         
  -5  -4  12         14.89         14.10         1.79 o                         
  -4  -4  12          0.73          0.40         0.78 o                         
  -3  -4  12          1.37          0.27         1.50 o                         
  -2  -4  12          1.59          1.21         0.91 o                         
  -1  -4  12          4.16          2.15         1.70 o                         
   0  -4  12          9.21          8.42         1.59 o                         
   1  -4  12         24.60         27.30         2.42 o                         
   2  -4  12          3.40          3.83         1.33 o                         
  -7  -3  12         15.53         12.60         2.61 o                         
  -6  -3  12         33.61         36.50         2.03 o                         
  -5  -3  12         43.07         43.69         2.66 o                         
  -4  -3  12         11.17         12.90         3.07 o                         
  -3  -3  12         61.05         64.00         3.19 o                         
  -2  -3  12          3.25          3.31         1.00 o                         
  -1  -3  12         84.14         82.57         3.73 o                         
   0  -3  12         39.19         40.27         2.66 o                         
   1  -3  12          1.67          1.24         1.00 o                         
   2  -3  12         36.38         36.68         2.70 o                         
   3  -3  12         44.46         43.52         3.59 o                         
  -8  -2  12         53.80         46.70         4.11 o                         
  -7  -2  12         10.10          6.07         1.96 o                         
  -6  -2  12         50.60         48.26         3.79 o                         
  -5  -2  12         26.95         27.95         2.94 o                         
  -4  -2  12         41.44         39.59         2.44 o                         
  -3  -2  12        129.14        129.95         4.45 o                         
  -2  -2  12         28.47         29.10         2.12 o                         
  -1  -2  12          8.12          6.91         1.30 o                         
   0  -2  12         27.04         23.27         5.55 o                         
   1  -2  12         13.02         13.50         1.77 o                         
   2  -2  12         10.70         12.16         2.35 o                         
   3  -2  12         21.19         22.03         2.12 o                         
   4  -2  12        126.92        133.68         5.26 o                         
  -8  -1  12         36.49         34.18         2.42 o                         
  -7  -1  12          2.18          1.35         0.82 o                         
  -6  -1  12         25.75         25.56         1.96 o                         
  -5  -1  12          2.09          0.77         0.63 o                         
  -4  -1  12          0.03          0.59         0.60 o                         
  -3  -1  12         85.84         87.14         3.45 o                         
  -2  -1  12         27.15         29.01         2.17 o                         
  -1  -1  12         44.18         47.30         2.05 o                         
   0  -1  12         22.42         24.12         1.54 o                         
   1  -1  12         20.75         16.08         1.34 o                         
   2  -1  12        109.14        113.35         3.43 o                         
   3  -1  12         44.56         47.40         2.93 o                         
   4  -1  12          9.38          9.47         1.35 o                         
  -8   0  12         11.86         15.89         1.79 o                         
  -7   0  12          0.19          0.20         0.65 o                         
  -6   0  12         24.26         23.73         1.92 o                         
  -5   0  12         38.74         40.43         2.31 o                         
  -4   0  12         51.06         54.32         2.72 o                         
  -3   0  12         64.00         67.56         3.30 o                         
  -2   0  12          6.16          5.81         1.20 o                         
  -1   0  12         18.48         15.95         2.55 o                         
   0   0  12          0.03         -0.43         0.58 o                         
   1   0  12          0.04         -0.39         0.47 o                         
   2   0  12          2.19          2.44         0.76 o                         
   3   0  12         45.36         46.01         2.24 o                         
   4   0  12         26.09         23.31         1.73 o                         
  -8   1  12         36.61         40.82         5.91 o                         
  -7   1  12          2.29          1.80         0.92 o                         
  -6   1  12         26.42         28.23         2.10 o                         
  -5   1  12          2.23          2.16         0.85 o                         
  -4   1  12          0.06          0.23         0.65 o                         
  -3   1  12         87.27         87.19         5.09 o                         
  -2   1  12         27.10         27.20         2.01 o                         
  -1   1  12         44.32         46.57         2.58 o                         
   0   1  12         22.81         27.45         2.05 o                         
   1   1  12         20.97         18.32         1.86 o                         
   2   1  12        107.53        111.53         5.32 o                         
   3   1  12         45.08         52.91         5.42 o                         
   4   1  12          8.88          6.51         3.89 o                         
  -8   2  12         52.39         58.55         3.30 o                         
  -7   2  12         10.24         13.48         1.89 o                         
  -6   2  12         50.37         48.92         2.79 o                         
  -5   2  12         27.57         27.93         2.08 o                         
  -4   2  12         42.84         45.65         2.69 o                         
  -3   2  12        129.92        132.90         7.77 o                         
  -2   2  12         29.42         31.58         2.24 o                         
  -1   2  12          8.01          6.80         1.40 o                         
   0   2  12         25.93         29.61         2.23 o                         
   1   2  12         13.97         20.90         2.65 o                         
   2   2  12         11.07         10.22         3.23 o                         
   3   2  12         21.45         21.21         2.16 o                         
   4   2  12        130.33        134.24         6.30 o                         
  -7   3  12         14.92         14.56         2.03 o                         
  -6   3  12         33.26         31.95         2.36 o                         
  -5   3  12         43.55         45.72         2.70 o                         
  -4   3  12         10.16         11.30         2.42 o                         
  -3   3  12         61.82         63.13         4.60 o                         
  -2   3  12          3.30          2.37         0.96 o                         
  -1   3  12         82.73         85.57         6.11 o                         
   0   3  12         40.14         44.54         2.72 o                         
   1   3  12          1.80          1.01         0.83 o                         
   2   3  12         35.17         41.99         2.84 o                         
   3   3  12         44.58         47.15         3.10 o                         
  -6   4  12          0.70          2.05         1.02 o                         
  -5   4  12         15.82         10.82         2.29 o                         
  -4   4  12          0.59          0.26         0.98 o                         
  -3   4  12          1.58          1.46         0.95 o                         
  -2   4  12          1.49          0.93         0.85 o                         
  -1   4  12          4.10          2.49         1.05 o                         
   0   4  12          9.39         11.71         1.89 o                         
   1   4  12         24.91         25.37         2.32 o                         
  -4   5  12         33.03         37.23         3.79 o                         
  -3   5  12         10.99         11.23         2.61 o                         
  -2   5  12          4.65          3.89         2.45 o                         
  -1   5  12         80.34         86.40         7.80 o                         
  -4  -4  13         20.57         19.44         5.78 o                         
  -3  -4  13          1.35          1.96         1.03 o                         
  -2  -4  13         40.46         42.54         4.18 o                         
  -1  -4  13         17.32         17.96         2.33 o                         
  -5  -3  13         17.95         22.01         2.94 o                         
  -4  -3  13          7.65          6.41         1.42 o                         
  -3  -3  13         34.39         34.39         4.41 o                         
  -2  -3  13         26.01         28.84         2.36 o                         
  -1  -3  13         17.17         16.78         1.90 o                         
   0  -3  13         15.10         17.41         1.92 o                         
   1  -3  13         30.32         32.12         4.18 o                         
  -7  -2  13         23.80         23.90         3.00 o                         
  -5  -2  13          3.13          3.13         1.63 o                         
  -4  -2  13          3.14          3.40         1.83 o                         
  -3  -2  13          2.90          1.89         1.44 o                         
  -2  -2  13         38.73         37.56         2.58 o                         
  -1  -2  13         46.90         50.05         2.92 o                         
   0  -2  13         10.42         13.71         1.81 o                         
   1  -2  13         26.49         25.21         3.04 o                         
   2  -2  13         73.49         84.87         5.26 o                         
  -7  -1  13          1.23          0.11         0.78 o                         
  -6  -1  13          1.13          0.33         1.11 o                         
  -5  -1  13         48.63         51.78         2.77 o                         
  -4  -1  13         23.50         22.00         1.91 o                         
  -3  -1  13         64.62         71.30         3.29 o                         
  -2  -1  13        172.44        177.06         7.31 o                         
  -1  -1  13          6.24          8.03         2.29 o                         
   0  -1  13         55.38         64.68         4.87 o                         
   1  -1  13        119.31        129.44         4.77 o                         
   2  -1  13         16.31         17.82         1.96 o                         
   3  -1  13         61.89         57.90         6.53 o                         
  -7   0  13          7.98         10.25         1.66 o                         
  -6   0  13          8.43         11.76         2.42 o                         
  -5   0  13          0.83          0.39         1.11 o                         
  -4   0  13         49.41         44.20         2.63 o                         
  -3   0  13         26.14         27.87         2.12 o                         
  -2   0  13         25.15         24.95         2.55 o                         
  -1   0  13         95.81         95.77         6.47 o                         
   0   0  13          2.58          2.98         1.01 o                         
   1   0  13         71.87         67.22         3.33 o                         
   2   0  13         44.42         38.80         2.67 o                         
   3   0  13         14.44         16.27         1.60 o                         
  -7   1  13          1.10          0.12         0.76 o                         
  -6   1  13          1.33          1.37         1.18 o                         
  -5   1  13         48.42         50.62         3.98 o                         
  -4   1  13         23.10         20.75         1.94 o                         
  -3   1  13         65.02         67.69         3.28 o                         
  -2   1  13        170.75        177.07         5.52 o                         
  -1   1  13          6.21          5.24         1.27 o                         
   0   1  13         55.76         60.65         3.22 o                         
   1   1  13        119.99        121.30         4.69 o                         
   2   1  13         16.05         15.56         2.68 o                         
   3   1  13         63.31         58.58         4.51 o                         
  -7   2  13         23.82         22.02         3.49 o                         
  -6   2  13          1.28          1.57         1.18 o                         
  -5   2  13          3.12          2.61         1.44 o                         
  -4   2  13          3.70          5.09         1.89 o                         
  -3   2  13          3.06          2.50         0.96 o                         
  -2   2  13         37.79         42.14         3.36 o                         
  -1   2  13         46.80         50.21         2.88 o                         
   0   2  13         10.50         11.66         1.83 o                         
   1   2  13         25.71         26.00         2.30 o                         
   2   2  13         72.81         79.32         5.75 o                         
  -6   3  13          6.08          5.68         1.89 o                         
  -5   3  13         17.88         20.05         2.87 o                         
  -4   3  13          7.70          9.80         2.29 o                         
  -3   3  13         33.59         33.38         2.45 o                         
  -2   3  13         25.53         31.47         2.42 o                         
  -1   3  13         17.25         17.45         1.96 o                         
   0   3  13         15.45         16.68         3.10 o                         
   1   3  13         30.59         32.49         2.61 o                         
  -4   4  13         19.72         21.55         3.40 o                         
  -3   4  13          1.11          0.46         1.18 o                         
  -2   4  13         40.14         46.10         2.91 o                         
  -1   4  13         17.42         20.08         3.66 o                         
  -5  -2  14          5.28          7.58         2.22 o                         
  -4  -2  14         15.06         12.47         2.87 o                         
  -3  -2  14         67.78         79.48         5.55 o                         
  -2  -2  14         22.79         29.13         3.59 o                         
  -1  -2  14          0.50         -0.13         1.04 o                         
   0  -2  14         89.11        111.61         6.27 o                         
  -4  -1  14         29.79         32.13         3.59 o                         
  -3  -1  14         28.51         25.80         3.27 o                         
  -2  -1  14         91.95        111.88         6.60 o                         
  -1  -1  14         23.09         29.72         3.66 o                         
   0  -1  14         13.55          9.27         2.55 o                         
  -6   0  14         16.17         18.68         2.74 o                         
  -5   0  14         40.23         43.17         3.85 o                         
  -4   0  14          0.83          1.05         1.14 o                         
  -3   0  14        369.91        366.63        11.95 o                         
  -2   0  14         18.04         18.24         3.00 o                         
  -1   0  14          0.42          0.63         0.87 o                         
   0   0  14         57.43         60.21         3.25 o                         
   1   0  14         10.78          8.14         1.64 o                         
  -6   1  14         23.11         22.21         2.87 o                         
  -5   1  14          0.77         -0.39         0.98 o                         
  -4   1  14         28.40         36.15         2.54 o                         
  -3   1  14         28.31         29.15         3.07 o                         
  -2   1  14         91.65        106.46         5.13 o                         
  -1   1  14         23.06         25.51         2.24 o                         
   0   1  14         13.55         13.50         1.95 o                         
   1   1  14         59.19         61.85         4.70 o                         
  -5   2  14          5.78          2.87         1.57 o                         
  -4   2  14         15.06         11.63         2.48 o                         
  -3   2  14         67.86         66.81         3.51 o                         
  -2   2  14         22.96         22.98         2.16 o                         
  -1   2  14          0.48          0.39         0.83 o                         
   0   2  14         88.25         94.47         4.33 o                         
                                                                                
