# Supplementary material for: Crystal structures of (N-methyl-N-phenyl­amino)(N-methyl-N-phenyl­carbamoyl)sulfide and the corresponding disulfane
Source: Acta Crystallogr E Crystallogr Commun. 2015 Oct 24;71(Pt 11):1371–4. doi: 10.1107/S2056989015018289 (PMC4645008; doi:10.1107/S2056989015018289)
Supplement: Supplementary file 3 [file e-71-01371-IIsup5.hkl]

data_II                                                                         
_shelx_title ' 14245a in P2(1)/c'                                               
_shelx_refln_list_code          4                                               
_shelx_F_calc_maximum      140.36                                               
_exptl_crystal_F_000       640.00                                               
_reflns_d_resolution_high  0.7699                                               
                                                                                
loop_                                                                           
 _space_group_symop_operation_xyz                                               
 'x, y, z'                                                                      
 '-x, y+1/2, -z+1/2'                                                            
 '-x, -y, -z'                                                                   
 'x, -y-1/2, z-1/2'                                                             
                                                                                
_cell_length_a    16.0414                                                       
_cell_length_b     5.5023                                                       
_cell_length_c    17.2986                                                       
_cell_angle_alpha  90.000                                                       
_cell_angle_beta  105.564                                                       
_cell_angle_gamma  90.000                                                       
                                                                                
_shelx_F_squared_multiplier     1.000                                           
                                                                                
loop_                                                                           
 _refln_index_h                                                                 
 _refln_index_k                                                                 
 _refln_index_l                                                                 
 _refln_F_squared_calc                                                          
 _refln_F_squared_meas                                                          
 _refln_F_squared_sigma                                                         
 _refln_observed_status                                                         
   1   0   0          5.78         -0.74         0.74 o                         
   2   0   0        698.91        760.24         7.48 o                         
   3   0   0      12034.49      11992.12       137.60 o                         
   4   0   0       3253.74       3474.81        31.21 o                         
   5   0   0       2448.79       2555.64        24.13 o                         
   6   0   0       1659.18       1607.43        18.87 o                         
   7   0   0       1022.42       1076.13        15.90 o                         
   8   0   0       2202.99       2263.92        23.21 o                         
   9   0   0       1723.16       1689.37        18.77 o                         
  10   0   0       3857.62       3797.04        37.22 o                         
  11   0   0        902.00        934.47        13.47 o                         
  12   0   0        588.20        615.04        10.19 o                         
  13   0   0         35.44         48.83         3.68 o                         
  14   0   0          0.32          0.94         1.77 o                         
  15   0   0          4.90          2.97         3.01 o                         
  16   0   0         27.58         26.08         4.79 o                         
  17   0   0        452.02        458.47        15.90 o                         
  18   0   0        264.47        257.18        12.41 o                         
  19   0   0        170.61        204.32        22.98 o                         
  20   0   0         50.29         34.72         8.73 o                         
   1   1   0       2119.46       2203.13        14.14 o                         
   2   1   0        421.95        399.27         3.67 o                         
   3   1   0       1726.83       1764.13        12.66 o                         
   4   1   0       1067.34       1112.61         8.75 o                         
   5   1   0       1166.50       1192.16         9.02 o                         
   6   1   0        385.50        391.91         4.25 o                         
   7   1   0       1279.92       1269.89        10.10 o                         
   8   1   0       3040.98       3183.47        22.01 o                         
   9   1   0       1042.51        983.58         9.65 o                         
  10   1   0         80.43         68.58         2.08 o                         
  11   1   0       1264.81       1211.65        12.02 o                         
  12   1   0         17.68         21.86         1.98 o                         
  13   1   0        144.84        139.09         4.20 o                         
  14   1   0       1336.60       1282.83        14.98 o                         
  15   1   0        108.63        121.86         4.87 o                         
  16   1   0          4.16          4.23         2.13 o                         
  17   1   0        231.49        236.31         7.18 o                         
  18   1   0        150.55        144.52        11.25 o                         
  19   1   0        559.35        575.10        16.09 o                         
   0   2   0        321.77        286.25         4.80 o                         
   1   2   0          1.83          0.65         0.64 o                         
   2   2   0        832.94        851.80         7.08 o                         
   3   2   0         27.45         24.47         1.11 o                         
   4   2   0       2639.47       2877.24        20.77 o                         
   5   2   0       1182.54       1204.86        10.15 o                         
   6   2   0        226.33        206.67         3.01 o                         
   7   2   0       5830.36       5829.45        37.77 o                         
   8   2   0        351.98        365.11         4.58 o                         
   9   2   0         93.01         80.98         2.86 o                         
  10   2   0        468.44        442.44         7.10 o                         
  11   2   0       1123.53       1075.21        12.71 o                         
  12   2   0       3862.02       3779.55        32.72 o                         
  13   2   0       1219.93       1203.20        14.49 o                         
  14   2   0        184.21        176.03         5.80 o                         
  15   2   0        810.35        812.10        16.82 o                         
  16   2   0        181.14        182.29         7.24 o                         
  17   2   0        330.24        338.16        10.04 o                         
  18   2   0        820.82        867.16        27.14 o                         
  19   2   0         44.61         62.90         6.51 o                         
   1   3   0        351.15        319.95         4.81 o                         
   2   3   0        161.63        163.80         3.03 o                         
   3   3   0       3013.64       3045.36        21.37 o                         
   4   3   0       1457.25       1489.25        14.15 o                         
   5   3   0       1561.23       1416.98        11.65 o                         
   6   3   0        164.56        159.05         3.99 o                         
   7   3   0       3999.32       3952.47        29.77 o                         
   8   3   0        506.80        485.20         7.50 o                         
   9   3   0        590.68        611.21         8.85 o                         
  10   3   0        557.93        524.95         9.88 o                         
  11   3   0        349.72        341.03         7.66 o                         
  12   3   0         26.33         30.56         3.56 o                         
  13   3   0         60.46         61.98         3.82 o                         
  14   3   0        333.54        328.04        10.67 o                         
  15   3   0        255.99        271.45         8.90 o                         
  16   3   0         33.78         22.50         4.00 o                         
  17   3   0         66.65         56.67         5.71 o                         
  18   3   0        434.72        474.41        26.89 o                         
   0   4   0       3796.16       3739.05        37.57 o                         
   1   4   0          3.56          3.47         0.97 o                         
   2   4   0       1901.99       1907.70        16.79 o                         
   3   4   0        215.83        236.91         4.88 o                         
   4   4   0        664.04        643.82         9.71 o                         
   5   4   0         84.11         79.56         2.80 o                         
   6   4   0       1043.54       1031.71        16.00 o                         
   7   4   0        144.17        141.35         4.76 o                         
   8   4   0       1219.08       1203.44        17.79 o                         
   9   4   0        421.84        402.58         8.52 o                         
  10   4   0         48.08         52.06         3.94 o                         
  11   4   0        258.56        235.97         7.90 o                         
  12   4   0        253.89        254.99         8.49 o                         
  13   4   0        676.43        676.36        14.41 o                         
  14   4   0         35.24         38.05         4.27 o                         
  15   4   0          8.96          3.30         2.49 o                         
  16   4   0         63.27         62.37         5.74 o                         
   1   5   0          6.05          8.79         1.54 o                         
   2   5   0         93.68        103.00         3.64 o                         
   3   5   0        480.29        481.84         8.13 o                         
   4   5   0        595.63        576.14        11.03 o                         
   5   5   0         98.74         87.13         4.58 o                         
   6   5   0        373.31        369.42         9.36 o                         
   7   5   0        120.42        110.80         5.50 o                         
   8   5   0        265.86        274.93         9.26 o                         
   9   5   0        550.52        489.36        11.73 o                         
  10   5   0        192.15        212.59         7.88 o                         
  11   5   0        532.41        567.45        13.33 o                         
  12   5   0          6.07          3.90         2.43 o                         
  13   5   0        108.92        125.04         7.34 o                         
  14   5   0        691.19        721.86        33.63 o                         
   0   6   0        349.57        350.51        13.23 o                         
   1   6   0         46.99         50.93         4.94 o                         
   2   6   0          0.65         -1.22         2.84 o                         
   3   6   0        100.44         96.70         6.15 o                         
   4   6   0         17.01         17.06         3.13 o                         
   5   6   0        270.22        260.30         9.60 o                         
   6   6   0        103.10         99.34         5.75 o                         
   7   6   0         88.00         95.62         5.64 o                         
   8   6   0         57.99         56.40         5.31 o                         
   9   6   0         10.46         12.49         3.18 o                         
  10   6   0        323.72        329.65        10.76 o                         
   1   7   0        506.22        488.79        24.83 o                         
   2   7   0         26.26         28.51         8.73 o                         
   3   7   0        557.65        554.74        26.57 o                         
 -20   1   1         99.30         84.24         7.05 o                         
 -19   1   1         58.60         50.64         8.32 o                         
 -18   1   1         28.43         24.91         5.87 o                         
 -17   1   1        170.00        155.50         6.63 o                         
 -16   1   1         68.21         70.90         4.11 o                         
 -15   1   1        603.60        617.18        10.99 o                         
 -14   1   1        311.99        311.35         6.49 o                         
 -13   1   1        627.95        610.34        11.72 o                         
 -12   1   1         96.26        102.88         3.48 o                         
 -11   1   1        696.14        703.50         8.30 o                         
 -10   1   1        446.89        497.44         7.24 o                         
  -9   1   1         65.01         47.26         1.60 o                         
  -8   1   1        129.64        106.73         2.63 o                         
  -7   1   1       1067.03       1099.35         8.90 o                         
  -6   1   1       1699.08       1690.34        12.22 o                         
  -5   1   1        745.83        847.57         7.12 o                         
  -4   1   1       4405.98       4388.42        29.96 o                         
  -3   1   1        187.73        205.06         2.57 o                         
  -2   1   1       6957.88       6959.15        45.48 o                         
  -1   1   1      14015.07      13893.80       139.35 o                         
   0   1   1       3141.73       3216.22        20.14 o                         
   1   1   1       1828.59       1894.63        18.88 o                         
   2   1   1       2094.41       2185.14        17.73 o                         
   3   1   1      18394.31      17829.48       110.18 o                         
   4   1   1       2954.24       3069.42        20.07 o                         
   5   1   1       4167.82       4124.04        26.65 o                         
   6   1   1       4333.79       4488.04        29.19 o                         
   7   1   1        170.37        230.11         3.52 o                         
   8   1   1         65.87         72.63         1.97 o                         
   9   1   1        236.75        235.75         3.75 o                         
  10   1   1        144.76        147.77         4.01 o                         
  11   1   1       2170.94       2179.39        18.65 o                         
  12   1   1       1140.23       1101.97        12.85 o                         
  13   1   1        127.10        130.33         4.49 o                         
  14   1   1         98.84         96.19         3.81 o                         
  15   1   1         45.81         41.84         3.40 o                         
  16   1   1         48.06         49.10         4.36 o                         
  17   1   1         33.79         21.39         4.68 o                         
  18   1   1        260.79        274.37        10.64 o                         
  19   1   1          0.37          1.03         2.73 o                         
 -19   2   1         25.20         29.80         4.75 o                         
 -18   2   1          0.46         -0.83         2.14 o                         
 -17   2   1         95.07        102.12         5.79 o                         
 -16   2   1        273.60        289.83         8.92 o                         
 -15   2   1         69.29         73.35         3.67 o                         
 -14   2   1         20.39         24.96         2.48 o                         
 -13   2   1          7.13          4.45         1.42 o                         
 -12   2   1          8.64          4.82         1.50 o                         
 -11   2   1       1306.71       1323.62        14.58 o                         
 -10   2   1       1089.49       1105.06        13.05 o                         
  -9   2   1        152.90        188.61         4.29 o                         
  -8   2   1       3242.45       3342.12        25.15 o                         
  -7   2   1       1933.19       2058.74        16.01 o                         
  -6   2   1          2.63          2.77         0.61 o                         
  -5   2   1        325.47        425.93         4.39 o                         
  -4   2   1        976.14       1068.57         8.47 o                         
  -3   2   1        179.87        212.69         2.99 o                         
  -2   2   1        120.28        128.85         2.18 o                         
  -1   2   1        370.24        372.52         4.20 o                         
   0   2   1         10.34         10.73         0.86 o                         
   1   2   1         60.62         53.79         1.87 o                         
   2   2   1       2672.92       2887.03        20.79 o                         
   3   2   1        175.16        164.80         2.64 o                         
   4   2   1         62.37         86.42         2.09 o                         
   5   2   1       1376.70       1515.64        12.19 o                         
   6   2   1        357.78        391.63         4.56 o                         
   7   2   1         55.51         43.42         1.57 o                         
   8   2   1         84.13         87.44         2.20 o                         
   9   2   1         55.26         70.64         2.40 o                         
  10   2   1        433.55        423.25         6.93 o                         
  11   2   1        232.10        241.60         5.33 o                         
  12   2   1         82.72         85.34         4.21 o                         
  13   2   1        442.01        427.00         8.80 o                         
  14   2   1         13.24         17.57         2.57 o                         
  15   2   1        790.35        785.51        15.82 o                         
  16   2   1         42.91         43.31         4.72 o                         
  17   2   1        591.32        593.51        15.76 o                         
  18   2   1        192.32        183.66         9.64 o                         
 -18   3   1          1.19          3.75         3.22 o                         
 -17   3   1        492.96        527.47        13.35 o                         
 -16   3   1          3.47          5.04         2.54 o                         
 -15   3   1       1273.42       1208.32        25.06 o                         
 -14   3   1       1029.36       1001.85        15.43 o                         
 -13   3   1        443.67        444.51         9.35 o                         
 -12   3   1          0.40         -0.33         1.81 o                         
 -11   3   1         50.60         47.22         3.04 o                         
 -10   3   1        680.14        652.94         9.52 o                         
  -9   3   1       2131.49       2136.66        20.56 o                         
  -8   3   1        116.93        110.61         3.49 o                         
  -7   3   1       1438.86       1487.48        15.18 o                         
  -6   3   1        248.64        259.58         4.51 o                         
  -5   3   1         55.86         48.35         2.13 o                         
  -4   3   1        296.58        289.62         4.01 o                         
  -3   3   1       1255.70       1335.33        11.80 o                         
  -2   3   1        178.47        177.48         3.05 o                         
  -1   3   1          9.18          2.50         0.75 o                         
   0   3   1        266.43        243.90         3.82 o                         
   1   3   1         65.41         70.78         2.45 o                         
   2   3   1        712.31        764.18         7.35 o                         
   3   3   1        493.14        492.13         5.51 o                         
   4   3   1          0.05          1.50         0.74 o                         
   5   3   1        717.94        662.37         6.84 o                         
   6   3   1          8.28          4.81         1.03 o                         
   7   3   1          0.27          0.47         0.79 o                         
   8   3   1         20.45         28.72         2.19 o                         
   9   3   1          3.24          3.66         1.43 o                         
  10   3   1       1407.18       1389.48        17.32 o                         
  11   3   1       1422.70       1386.05        18.10 o                         
  12   3   1        508.93        509.55         9.94 o                         
  13   3   1        585.03        574.96        12.50 o                         
  14   3   1         44.65         56.32         4.36 o                         
  15   3   1         52.06         45.16         4.89 o                         
  16   3   1        347.90        367.23        10.64 o                         
  17   3   1          5.10          5.33         2.68 o                         
 -16   4   1         59.24         56.85         5.57 o                         
 -15   4   1        453.31        423.49        16.44 o                         
 -14   4   1         71.82         67.38         5.05 o                         
 -13   4   1        201.87        207.57         8.29 o                         
 -12   4   1        584.97        592.75        12.95 o                         
 -11   4   1         62.91         57.92         3.94 o                         
 -10   4   1         12.57         18.93         2.65 o                         
  -9   4   1        313.16        337.32         7.75 o                         
  -8   4   1        511.96        501.96         9.33 o                         
  -7   4   1        112.54        111.55         3.80 o                         
  -6   4   1        190.64        190.79         4.73 o                         
  -5   4   1          1.21          1.26         0.98 o                         
  -4   4   1        622.21        594.96         7.69 o                         
  -3   4   1       1176.82       1136.34        11.57 o                         
  -2   4   1       1692.44       1647.67        14.99 o                         
  -1   4   1        498.41        503.86         6.80 o                         
   0   4   1          0.05         -0.67         0.67 o                         
   1   4   1        391.89        383.40         5.34 o                         
   2   4   1        314.23        301.98         4.69 o                         
   3   4   1       1875.26       1914.77        15.58 o                         
   4   4   1        541.49        549.34         8.49 o                         
   5   4   1        926.79        877.17        10.91 o                         
   6   4   1         37.49         39.00         3.22 o                         
   7   4   1         65.03         66.98         3.47 o                         
   8   4   1        771.89        714.10        13.26 o                         
   9   4   1        181.35        159.08         6.28 o                         
  10   4   1       1079.64       1089.26        17.91 o                         
  11   4   1        285.92        277.17         8.60 o                         
  12   4   1         76.54         81.46         5.02 o                         
  13   4   1        209.83        213.05         7.97 o                         
  14   4   1          2.42          2.36         2.12 o                         
  15   4   1         22.40         12.64         3.56 o                         
  16   4   1          9.69          6.28         2.93 o                         
 -14   5   1          5.68          7.78         2.94 o                         
 -13   5   1         32.74         28.67         5.19 o                         
 -12   5   1        220.75        194.46         7.99 o                         
 -11   5   1         19.78         10.85         2.91 o                         
 -10   5   1          1.80          0.87         2.07 o                         
  -9   5   1         79.80         69.09         5.35 o                         
  -8   5   1        112.68        110.17         8.09 o                         
  -7   5   1        102.58        113.03         6.41 o                         
  -6   5   1         75.99         80.73         5.11 o                         
  -5   5   1         86.62         79.31         3.98 o                         
  -4   5   1        442.56        441.25         7.98 o                         
  -3   5   1       1441.26       1436.15        15.85 o                         
  -2   5   1       1625.15       1659.01        16.23 o                         
  -1   5   1        190.63        179.98         4.46 o                         
   0   5   1       1117.76       1122.94        12.30 o                         
   1   5   1         98.47         92.74         3.59 o                         
   2   5   1        419.66        433.83         7.63 o                         
   3   5   1        275.91        287.82         6.72 o                         
   4   5   1         60.61         64.39         3.74 o                         
   5   5   1        674.84        679.91        12.99 o                         
   6   5   1        262.19        256.49         7.83 o                         
   7   5   1        959.30        956.37        16.58 o                         
   8   5   1        231.79        228.53         7.90 o                         
   9   5   1        749.98        740.62        14.93 o                         
  10   5   1         77.93         78.18         6.08 o                         
  11   5   1          1.12          4.12         2.41 o                         
  12   5   1         92.22         89.53         5.96 o                         
  13   5   1          3.58          3.83         2.62 o                         
 -11   6   1          9.32          7.52         4.65 o                         
 -10   6   1        873.07        952.48        18.54 o                         
  -9   6   1          4.75          8.65         3.67 o                         
  -8   6   1        758.28        768.15        15.76 o                         
  -7   6   1         33.86         44.32         5.85 o                         
  -6   6   1         83.04         82.33         5.27 o                         
  -5   6   1         25.51         31.67         4.59 o                         
  -4   6   1         40.08         42.23         4.34 o                         
  -3   6   1        580.75        587.67        14.40 o                         
  -2   6   1         59.28         63.90         6.58 o                         
  -1   6   1          2.20          1.32         2.45 o                         
   0   6   1        880.06        862.62        40.73 o                         
   1   6   1         85.39         82.50         5.55 o                         
   2   6   1        101.89         99.06         6.12 o                         
   3   6   1         71.44         65.19         5.33 o                         
   4   6   1        113.40        108.41         5.50 o                         
   5   6   1        127.08        126.02         6.25 o                         
   6   6   1          5.43          6.51         3.24 o                         
   7   6   1          4.73          2.07         2.39 o                         
   8   6   1        219.86        213.56         8.31 o                         
   9   6   1        216.37        232.24         8.87 o                         
  10   6   1         34.80         34.54         6.33 o                         
  -4   7   1         91.37         71.18        12.41 o                         
  -1   7   1         31.18         20.95         7.76 o                         
   1   7   1         89.23         78.56        10.67 o                         
   2   7   1         29.67         34.72         9.12 o                         
   3   7   1         96.12         94.71         8.56 o                         
 -20   0   2         80.16         75.81         7.86 o                         
 -19   0   2        441.92        468.99        17.35 o                         
 -18   0   2       1086.33       1048.43        26.25 o                         
 -17   0   2         15.28         12.90         4.25 o                         
 -16   0   2        135.73        150.48         8.69 o                         
 -15   0   2        742.45        741.77        26.38 o                         
 -14   0   2       1724.72       1655.44        24.74 o                         
 -13   0   2       1408.73       1392.99        21.33 o                         
 -12   0   2         12.04         13.40         3.56 o                         
 -11   0   2          2.36          0.73         1.01 o                         
 -10   0   2       1201.35       1235.87        14.93 o                         
  -9   0   2         47.32         55.47         3.39 o                         
  -8   0   2         57.19         59.44         2.35 o                         
  -7   0   2        820.86        869.92        10.42 o                         
  -6   0   2         13.75         17.70         1.55 o                         
  -5   0   2       5453.19       5563.58        87.39 o                         
  -4   0   2       3627.71       3717.05        37.82 o                         
  -3   0   2          4.65          7.74         0.80 o                         
  -2   0   2        567.66        618.95         6.50 o                         
  -1   0   2       4270.15       4404.87        40.98 o                         
   0   0   2       1550.91       1642.70        17.06 o                         
   1   0   2      15803.61      14403.17       185.48 o                         
   2   0   2      10626.76      10203.50       102.52 o                         
   3   0   2      14345.03      13355.09       120.51 o                         
   4   0   2         41.90         34.44         1.81 o                         
   5   0   2       9285.30       9150.75        94.38 o                         
   6   0   2       3958.17       4321.95        39.90 o                         
   7   0   2       1831.27       1577.23        17.30 o                         
   8   0   2       1189.97       1363.29        15.90 o                         
   9   0   2       5816.46       5942.92        55.27 o                         
  10   0   2        399.61        391.60         9.38 o                         
  11   0   2       1868.70       1850.81        21.70 o                         
  12   0   2        344.81        369.40         7.93 o                         
  13   0   2        676.16        667.84        11.52 o                         
  14   0   2        440.22        443.33        13.43 o                         
  15   0   2        375.18        361.01        21.63 o                         
  16   0   2          0.45          3.02         2.79 o                         
  17   0   2         24.33         26.16         5.21 o                         
  18   0   2          7.79         12.41         6.40 o                         
  19   0   2         32.31         42.28         9.89 o                         
 -20   1   2          1.12          6.26         3.30 o                         
 -19   1   2        102.40         93.68         7.70 o                         
 -18   1   2         70.11         73.12         5.12 o                         
 -17   1   2        275.41        272.27        13.02 o                         
 -16   1   2        988.14        988.57        17.89 o                         
 -15   1   2       1155.18       1113.97        15.61 o                         
 -14   1   2        471.90        464.99         9.00 o                         
 -13   1   2          2.41         -0.12         1.19 o                         
 -12   1   2       1572.64       1611.38        16.53 o                         
 -11   1   2        213.20        191.65         4.37 o                         
 -10   1   2        228.42        225.88         5.64 o                         
  -9   1   2        962.02       1034.77         8.96 o                         
  -8   1   2          8.92          3.28         1.02 o                         
  -7   1   2       1370.16       1429.12        12.11 o                         
  -6   1   2       1523.16       1587.28        11.49 o                         
  -5   1   2      18190.92      17891.78       129.66 o                         
  -4   1   2      12760.51      12764.50        90.03 o                         
  -3   1   2         10.23          7.43         0.74 o                         
  -2   1   2        449.40        481.40         4.68 o                         
  -1   1   2       4964.41       5035.43        38.31 o                         
   0   1   2       2853.08       2933.06        21.80 o                         
   1   1   2        291.93        308.74         3.73 o                         
   2   1   2       5794.57       5721.71        49.81 o                         
   3   1   2       2052.87       2109.86        19.87 o                         
   4   1   2        335.86        361.69         3.78 o                         
   5   1   2       2772.32       2898.20        19.57 o                         
   6   1   2        248.07        225.81         3.20 o                         
   7   1   2         24.52         28.03         1.31 o                         
   8   1   2       3539.74       3628.43        25.02 o                         
   9   1   2        215.80        234.02         5.08 o                         
  10   1   2         64.82         69.50         2.26 o                         
  11   1   2       1166.51       1166.21        11.78 o                         
  12   1   2       2321.56       2271.77        21.58 o                         
  13   1   2        286.72        274.02         6.21 o                         
  14   1   2         15.70         18.98         2.46 o                         
  15   1   2        505.82        506.37        11.30 o                         
  16   1   2          2.38          0.94         2.27 o                         
  17   1   2         30.04         25.18         3.59 o                         
  18   1   2        167.60        198.74        11.36 o                         
  19   1   2        136.96        159.95        10.90 o                         
 -19   2   2        940.73        949.50        18.60 o                         
 -18   2   2         27.45         16.36         3.29 o                         
 -17   2   2       1063.82       1059.86        18.63 o                         
 -16   2   2        228.75        222.36         7.25 o                         
 -15   2   2        318.41        328.91         7.25 o                         
 -14   2   2        211.99        213.79         5.63 o                         
 -13   2   2        297.89        288.51         6.24 o                         
 -12   2   2       2333.00       2300.52        22.19 o                         
 -11   2   2       4048.38       3917.86        33.17 o                         
 -10   2   2       1530.87       1509.54        15.63 o                         
  -9   2   2       2829.11       2745.51        24.06 o                         
  -8   2   2        208.67        175.90         4.00 o                         
  -7   2   2       4423.57       4516.33        32.28 o                         
  -6   2   2       2013.13       2131.95        16.73 o                         
  -5   2   2       1110.31       1089.18         9.66 o                         
  -4   2   2         76.79         54.16         1.29 o                         
  -3   2   2         29.17         32.66         1.48 o                         
  -2   2   2       5128.41       5280.69        33.50 o                         
  -1   2   2        461.96        490.47         5.03 o                         
   0   2   2       3112.02       3250.46        22.95 o                         
   1   2   2         15.67         19.39         1.00 o                         
   2   2   2        625.30        658.68         6.26 o                         
   3   2   2       3338.75       3577.75        23.68 o                         
   4   2   2        147.97        154.21         2.54 o                         
   5   2   2        383.20        369.18         4.34 o                         
   6   2   2       1340.97       1483.23        12.24 o                         
   7   2   2        227.97        225.52         3.51 o                         
   8   2   2        950.44        886.85         8.47 o                         
   9   2   2        131.64        144.52         3.35 o                         
  10   2   2        101.61         91.65         3.73 o                         
  11   2   2        210.04        206.85        10.09 o                         
  12   2   2        529.14        497.18         9.24 o                         
  13   2   2        440.17        452.03         9.10 o                         
  14   2   2        783.92        765.05        14.11 o                         
  15   2   2       1239.37       1190.79        26.34 o                         
  16   2   2        780.80        828.56        20.11 o                         
  17   2   2         41.77         49.77        12.87 o                         
  18   2   2        438.94        450.82        14.10 o                         
 -18   3   2        147.67        159.86         8.96 o                         
 -17   3   2        505.99        518.11        12.94 o                         
 -16   3   2         16.28         13.04         4.03 o                         
 -15   3   2         66.61         64.99         4.37 o                         
 -14   3   2         15.08         12.97         2.46 o                         
 -13   3   2         65.87         57.78         3.29 o                         
 -12   3   2         42.73         44.66         3.04 o                         
 -11   3   2        716.49        665.33        10.10 o                         
 -10   3   2         97.13         97.34         3.59 o                         
  -9   3   2        292.43        315.94         9.31 o                         
  -8   3   2       1843.57       1849.00        19.87 o                         
  -7   3   2        317.07        331.46         5.87 o                         
  -6   3   2        103.97         87.62         2.89 o                         
  -5   3   2       1009.56       1123.40        11.68 o                         
  -4   3   2        666.80        655.82         6.58 o                         
  -3   3   2          7.59         16.37         1.17 o                         
  -2   3   2        255.40        248.10         3.66 o                         
  -1   3   2         65.13         72.74         1.96 o                         
   0   3   2       2706.02       2792.14        20.65 o                         
   1   3   2         72.99         88.29         2.29 o                         
   2   3   2       1490.50       1369.12        11.19 o                         
   3   3   2       2900.30       2981.25        21.06 o                         
   4   3   2       1986.49       2050.26        15.54 o                         
   5   3   2         80.69        107.84         2.47 o                         
   6   3   2       1879.23       1812.10        19.07 o                         
   7   3   2          4.36          3.35         1.08 o                         
   8   3   2       1896.55       1775.96        28.93 o                         
   9   3   2         12.31          8.49         1.73 o                         
  10   3   2          0.80         -1.15         1.48 o                         
  11   3   2        137.68        133.50         5.65 o                         
  12   3   2        590.95        594.75        12.50 o                         
  13   3   2         24.46         28.75         3.54 o                         
  14   3   2        601.09        590.71        13.19 o                         
  15   3   2         44.60         40.00         4.28 o                         
  16   3   2        137.56        137.99         7.01 o                         
  17   3   2         42.34         48.04         5.68 o                         
 -17   4   2         21.63         11.44         5.82 o                         
 -16   4   2         65.40         59.90         5.43 o                         
 -15   4   2          8.77          7.04         2.69 o                         
 -14   4   2        322.79        329.09         9.91 o                         
 -13   4   2         73.37         83.69         6.51 o                         
 -12   4   2          2.15          0.83         2.08 o                         
 -11   4   2          5.33          1.46         1.68 o                         
 -10   4   2         32.30         26.18         2.99 o                         
  -9   4   2         32.53         31.14         3.68 o                         
  -8   4   2          1.53          2.61         1.28 o                         
  -7   4   2        783.30        778.06        10.60 o                         
  -6   4   2        227.15        222.29         5.14 o                         
  -5   4   2         57.79         48.13         2.55 o                         
  -4   4   2       1803.15       1769.61        16.01 o                         
  -3   4   2        638.09        613.64         7.77 o                         
  -2   4   2         13.07         13.12         1.29 o                         
  -1   4   2        316.23        302.57         4.69 o                         
   0   4   2        396.39        410.90         5.99 o                         
   1   4   2       1067.43       1032.20        11.17 o                         
   2   4   2         30.41         30.48         1.72 o                         
   3   4   2       3844.56       3815.37        29.21 o                         
   4   4   2        203.82        191.29         4.89 o                         
   5   4   2       3108.83       3066.53        27.01 o                         
   6   4   2        330.76        299.24         6.67 o                         
   7   4   2        240.99        261.28        15.65 o                         
   8   4   2        145.81        163.63         6.20 o                         
   9   4   2        557.14        555.84        11.90 o                         
  10   4   2          0.04         -0.69         1.72 o                         
  11   4   2       1350.98       1326.09        23.54 o                         
  12   4   2         74.32         75.66         6.08 o                         
  13   4   2        110.78        113.71         7.39 o                         
  14   4   2         32.97         21.55         3.59 o                         
  15   4   2        544.08        583.79        14.29 o                         
  16   4   2         20.90          8.92         6.01 o                         
 -14   5   2       1015.17       1039.05        19.88 o                         
 -13   5   2        118.32        132.61         6.98 o                         
 -12   5   2        446.01        465.52        17.05 o                         
 -11   5   2          1.95          1.98         2.66 o                         
 -10   5   2        231.69        210.62         7.73 o                         
  -9   5   2         53.11         53.14         4.00 o                         
  -8   5   2        221.58        220.54         7.50 o                         
  -7   5   2        260.11        253.41         9.20 o                         
  -6   5   2        208.32        210.58         6.96 o                         
  -5   5   2       1606.24       1576.49        17.49 o                         
  -4   5   2       1393.57       1384.82        15.85 o                         
  -3   5   2       1483.88       1500.34        15.15 o                         
  -2   5   2         28.43         30.66         2.39 o                         
  -1   5   2       1190.05       1233.44        13.20 o                         
   0   5   2        141.94        139.23         4.66 o                         
   1   5   2        439.11        436.06         7.61 o                         
   2   5   2         36.31         40.31         3.10 o                         
   3   5   2        190.00        188.10         5.58 o                         
   4   5   2         50.83         48.36         5.35 o                         
   5   5   2          0.52         -1.15         1.62 o                         
   6   5   2          1.01         -1.51         1.63 o                         
   7   5   2         33.91         28.00         3.78 o                         
   8   5   2         44.27         50.95         6.58 o                         
   9   5   2         81.67         76.23         5.05 o                         
  10   5   2         99.58        100.08         5.93 o                         
  11   5   2        237.25        257.01         9.71 o                         
  12   5   2        148.52        146.02         7.29 o                         
  13   5   2        535.23        542.39        14.05 o                         
 -11   6   2         67.44         67.99         8.34 o                         
 -10   6   2          2.13         -0.75         2.66 o                         
  -9   6   2        206.71        235.14         8.67 o                         
  -8   6   2        160.18        177.86         7.52 o                         
  -7   6   2        355.19        386.47        12.16 o                         
  -6   6   2        115.19        115.80         6.01 o                         
  -5   6   2          0.78         -0.05         1.86 o                         
  -4   6   2        784.22        779.13        15.24 o                         
  -3   6   2         49.56         49.57         6.44 o                         
  -2   6   2        715.82        722.53        20.09 o                         
  -1   6   2        449.31        426.75        10.31 o                         
   0   6   2        436.94        430.42        10.45 o                         
   1   6   2         15.62         11.95         2.76 o                         
   2   6   2          0.06          0.11         2.18 o                         
   3   6   2        153.42        152.38         8.34 o                         
   4   6   2        143.98        134.91         6.27 o                         
   5   6   2          2.45          1.66         2.28 o                         
   6   6   2         59.30         56.31         4.94 o                         
   7   6   2         98.11         85.80         5.81 o                         
   8   6   2          2.90          7.02         2.89 o                         
   9   6   2        110.19        100.41         6.37 o                         
  10   6   2        248.35        277.00        11.53 o                         
  -4   7   2          3.33          5.04         5.43 o                         
  -3   7   2         64.22         55.47        11.25 o                         
  -2   7   2        125.70        109.98        12.41 o                         
  -1   7   2         93.85        104.35        12.41 o                         
   0   7   2        217.88        247.89        17.84 o                         
   1   7   2        104.80        110.17        13.00 o                         
   2   7   2        245.96        229.57        12.41 o                         
   3   7   2         83.26         89.71         8.43 o                         
 -20   1   3        412.69        427.14        12.09 o                         
 -19   1   3         44.16         52.06         5.14 o                         
 -18   1   3          1.94          2.30         2.36 o                         
 -17   1   3        377.38        374.15        10.23 o                         
 -16   1   3        596.68        586.68        11.02 o                         
 -15   1   3        388.40        376.45         8.34 o                         
 -14   1   3        491.45        472.47         9.11 o                         
 -13   1   3       2019.70       2001.61        19.84 o                         
 -12   1   3         15.50         14.52         1.76 o                         
 -11   1   3        140.24        132.19         3.64 o                         
 -10   1   3        707.45        712.38         7.90 o                         
  -9   1   3          5.31          7.93         0.74 o                         
  -8   1   3        786.29        822.73         7.13 o                         
  -7   1   3        379.72        389.63         4.74 o                         
  -6   1   3       2170.47       2191.20        17.51 o                         
  -5   1   3        562.55        566.34         6.99 o                         
  -4   1   3       1001.71        976.58         8.64 o                         
  -3   1   3       3761.12       3993.81        25.18 o                         
  -2   1   3       8640.06       8538.55        55.96 o                         
  -1   1   3       5224.62       5343.56        57.29 o                         
   0   1   3        956.26       1037.22        10.30 o                         
   1   1   3       2971.33       3000.30        22.64 o                         
   2   1   3       1033.81       1040.73         8.85 o                         
   3   1   3       4342.73       4340.49        48.54 o                         
   4   1   3         23.71         20.75         0.99 o                         
   5   1   3       5970.82       6105.25        47.60 o                         
   6   1   3         65.54         72.26         1.87 o                         
   7   1   3          1.55         13.95         1.12 o                         
   8   1   3          4.52         17.51         1.62 o                         
   9   1   3         65.94         54.96         1.97 o                         
  10   1   3       2151.57       2174.92        17.18 o                         
  11   1   3        537.98        552.61         6.93 o                         
  12   1   3       1010.63       1022.50        11.40 o                         
  13   1   3        290.54        297.35         7.01 o                         
  14   1   3        343.99        352.53         7.91 o                         
  15   1   3         44.25         37.40         3.49 o                         
  16   1   3        169.00        189.82         8.36 o                         
  17   1   3         86.42         94.07         6.45 o                         
  18   1   3          9.11          4.10         3.78 o                         
 -19   2   3         19.18         18.81         4.35 o                         
 -18   2   3         95.98         88.91         5.78 o                         
 -17   2   3         31.47         26.04         3.26 o                         
 -16   2   3        144.35        155.55         5.82 o                         
 -15   2   3         71.07         69.22         3.57 o                         
 -14   2   3         14.16         10.18         1.83 o                         
 -13   2   3         32.50         35.74         2.70 o                         
 -12   2   3          0.81          1.08         1.25 o                         
 -11   2   3         98.29        102.46         3.55 o                         
 -10   2   3          5.63          8.21         1.52 o                         
  -9   2   3       1995.76       2061.32        19.30 o                         
  -8   2   3        259.87        247.54         4.82 o                         
  -7   2   3        397.12        430.78         6.33 o                         
  -6   2   3       2330.85       2574.55        19.57 o                         
  -5   2   3        186.14        231.65         4.65 o                         
  -4   2   3        410.48        470.53         4.62 o                         
  -3   2   3        305.53        317.06         3.64 o                         
  -2   2   3       3079.04       3365.97        22.26 o                         
  -1   2   3        815.98        815.70         6.90 o                         
   0   2   3        552.69        594.69         5.46 o                         
   1   2   3        521.68        546.10         5.47 o                         
   2   2   3        102.36        112.86         2.00 o                         
   3   2   3        271.14        269.01         4.09 o                         
   4   2   3         11.08         13.41         0.95 o                         
   5   2   3         31.00         31.81         1.32 o                         
   6   2   3          0.43          3.09         0.70 o                         
   7   2   3        166.60        173.07         3.54 o                         
   8   2   3         20.61         14.15         1.23 o                         
   9   2   3        334.67        350.67         7.86 o                         
  10   2   3        172.08        174.78         4.97 o                         
  11   2   3         57.46         64.53         3.36 o                         
  12   2   3         11.84          7.15         1.80 o                         
  13   2   3         15.22         16.62         2.76 o                         
  14   2   3          0.49          3.97         2.06 o                         
  15   2   3          0.01          1.33         1.98 o                         
  16   2   3        190.89        182.08         7.29 o                         
  17   2   3         11.44         20.08         4.09 o                         
  18   2   3        158.08        160.02        10.33 o                         
 -18   3   3         34.76         41.80         4.83 o                         
 -17   3   3         29.07         35.93         4.38 o                         
 -16   3   3          0.29         -1.69         1.69 o                         
 -15   3   3         92.59        100.02         4.82 o                         
 -14   3   3        753.61        723.12        17.06 o                         
 -13   3   3        397.71        423.69         8.15 o                         
 -12   3   3        364.63        396.89         7.64 o                         
 -11   3   3        974.96        938.74        12.27 o                         
 -10   3   3        696.21        621.16        10.13 o                         
  -9   3   3         27.17         37.90         2.47 o                         
  -8   3   3       1657.43       1627.84        16.59 o                         
  -7   3   3         23.96         27.47         2.05 o                         
  -6   3   3        469.90        432.54         5.88 o                         
  -5   3   3          5.81          3.41         0.89 o                         
  -4   3   3       1744.80       1726.54        14.31 o                         
  -3   3   3        902.02        972.99         9.40 o                         
  -2   3   3       2706.79       2863.16        21.76 o                         
  -1   3   3        150.49        174.72         3.05 o                         
   0   3   3       1679.16       1737.70        13.46 o                         
   1   3   3        298.76        278.84         3.90 o                         
   2   3   3        228.41        302.76         4.55 o                         
   3   3   3        405.11        403.00         4.91 o                         
   4   3   3        275.60        312.73         4.27 o                         
   5   3   3        313.53        330.00         5.03 o                         
   6   3   3          0.73          1.21         0.87 o                         
   7   3   3        287.28        275.77         5.37 o                         
   8   3   3        531.02        516.82         8.85 o                         
   9   3   3          0.01         -1.07         1.44 o                         
  10   3   3         34.30         33.25         3.46 o                         
  11   3   3          1.75         -1.45         1.45 o                         
  12   3   3        329.10        357.97         9.62 o                         
  13   3   3        132.65        137.04         6.30 o                         
  14   3   3        363.16        355.56        10.77 o                         
  15   3   3         41.07         43.55         6.02 o                         
  16   3   3        234.32        253.65        10.75 o                         
  17   3   3        255.84        273.34         9.76 o                         
 -17   4   3        125.67        129.81        10.07 o                         
 -16   4   3        187.02        194.34         8.13 o                         
 -15   4   3          1.08          0.06         1.99 o                         
 -14   4   3         88.07         92.82         4.98 o                         
 -13   4   3         34.10         37.47         3.69 o                         
 -12   4   3         73.72         55.55         4.80 o                         
 -11   4   3         12.56         17.28         2.56 o                         
 -10   4   3        115.08         98.68         4.33 o                         
  -9   4   3         79.65         78.58         3.80 o                         
  -8   4   3        360.06        359.72         8.18 o                         
  -7   4   3        309.15        320.05         9.32 o                         
  -6   4   3         20.53         19.96         2.04 o                         
  -5   4   3         38.39         32.17         2.40 o                         
  -4   4   3        885.17        900.91        11.04 o                         
  -3   4   3         45.15         38.87         2.31 o                         
  -2   4   3       2295.34       2253.65        18.93 o                         
  -1   4   3         46.15         59.74         2.58 o                         
   0   4   3        367.30        347.54         5.47 o                         
   1   4   3        126.06        135.72         3.11 o                         
   2   4   3         90.79        108.87         3.87 o                         
   3   4   3        359.27        363.25         5.77 o                         
   4   4   3        276.52        278.00         6.31 o                         
   5   4   3        510.46        540.88         9.92 o                         
   6   4   3       2294.33       2274.94        28.56 o                         
   7   4   3         36.77         38.30         3.67 o                         
   8   4   3       1048.47       1028.34        20.49 o                         
   9   4   3        510.54        493.64        11.27 o                         
  10   4   3          2.28          2.21         2.35 o                         
  11   4   3         21.97         23.64         3.46 o                         
  12   4   3        322.30        337.43        10.11 o                         
  13   4   3          1.75          0.51         2.20 o                         
  14   4   3         56.87         67.81         5.47 o                         
  15   4   3        144.67        154.76         7.81 o                         
 -14   5   3         11.12         12.72         3.26 o                         
 -13   5   3         38.82         35.65         4.46 o                         
 -12   5   3         21.65         15.17         3.24 o                         
 -11   5   3         19.12         10.93         2.59 o                         
 -10   5   3         82.66         88.75         5.85 o                         
  -9   5   3         58.06         55.75         4.45 o                         
  -8   5   3          0.94         -0.39         1.73 o                         
  -7   5   3          0.16          0.35         1.51 o                         
  -6   5   3         12.78         12.34         2.03 o                         
  -5   5   3         15.70         18.75         2.96 o                         
  -4   5   3        223.76        232.39         7.49 o                         
  -3   5   3        615.42        597.93         8.60 o                         
  -2   5   3        285.03        281.90         6.12 o                         
  -1   5   3        848.68        826.14        12.28 o                         
   0   5   3         49.68         48.97         3.26 o                         
   1   5   3       1153.70       1142.96        15.16 o                         
   2   5   3        116.23        104.31         4.30 o                         
   3   5   3        260.98        259.65         6.69 o                         
   4   5   3          1.16          1.98         1.61 o                         
   5   5   3        268.00        279.31         8.26 o                         
   6   5   3        234.07        240.44         7.85 o                         
   7   5   3        778.12        761.61        20.83 o                         
   8   5   3        614.03        587.54        13.09 o                         
   9   5   3        260.82        262.72         8.83 o                         
  10   5   3        186.43        200.29         7.89 o                         
  11   5   3        521.00        506.47        12.99 o                         
  12   5   3        125.83        131.61         7.22 o                         
  13   5   3        131.42        117.18         8.60 o                         
 -11   6   3        241.96        247.21        10.66 o                         
 -10   6   3         42.62         42.10         6.36 o                         
  -9   6   3       1210.98       1293.01        21.63 o                         
  -8   6   3          0.35          1.89         2.28 o                         
  -7   6   3        745.71        737.54        14.98 o                         
  -6   6   3        307.45        332.79        11.26 o                         
  -5   6   3        307.04        302.22        13.03 o                         
  -4   6   3         85.49         81.86         6.72 o                         
  -3   6   3        318.37        319.25        10.60 o                         
  -2   6   3        355.91        370.46        14.19 o                         
  -1   6   3        330.66        332.91        14.86 o                         
   0   6   3          9.11          7.55         2.42 o                         
   1   6   3        493.14        495.23        12.60 o                         
   2   6   3          1.83          3.97         2.61 o                         
   3   6   3         90.02         86.84         6.04 o                         
   4   6   3         32.37         29.49         5.94 o                         
   5   6   3         44.55         43.55         4.55 o                         
   6   6   3         31.28         23.60         3.77 o                         
   7   6   3         22.78         17.27         3.45 o                         
   8   6   3        113.18        106.03         6.36 o                         
   9   6   3         69.82         83.41        10.44 o                         
  -3   7   3         28.06         29.09         8.34 o                         
  -2   7   3        170.87        182.91        16.10 o                         
  -1   7   3          9.82          5.24         4.00 o                         
   0   7   3        147.19        149.19        10.22 o                         
   1   7   3         53.55         72.54        12.61 o                         
   2   7   3        333.03        337.07        12.15 o                         
 -20   0   4         31.86         26.44         8.53 o                         
 -19   0   4       1695.40       1741.41        37.10 o                         
 -18   0   4        230.39        246.36        17.07 o                         
 -17   0   4       2431.52       2333.39        72.25 o                         
 -16   0   4        571.16        544.82        19.40 o                         
 -15   0   4         18.81         11.72         4.46 o                         
 -14   0   4        598.03        597.95        16.58 o                         
 -13   0   4        211.76        171.82         9.64 o                         
 -12   0   4        727.25        813.27        14.33 o                         
 -11   0   4       2242.66       2213.98        31.35 o                         
 -10   0   4       1797.63       1879.48        20.46 o                         
  -9   0   4       3602.06       3572.93        34.43 o                         
  -8   0   4          3.29          5.39         1.41 o                         
  -7   0   4        686.46        777.99         9.63 o                         
  -6   0   4       1509.73       1557.77        17.86 o                         
  -5   0   4       2249.58       2401.33        22.95 o                         
  -4   0   4       8126.23       8259.57        71.45 o                         
  -3   0   4       6866.64       7031.48        60.96 o                         
  -2   0   4        464.21        542.74         7.42 o                         
  -1   0   4      19389.66      17740.49       155.03 o                         
   0   0   4        202.71        206.45         3.91 o                         
   1   0   4       3526.01       3319.26        29.91 o                         
   2   0   4         90.83         93.82         2.38 o                         
   3   0   4        451.66        412.10         5.82 o                         
   4   0   4       3904.36       3921.59        36.17 o                         
   5   0   4        594.63        561.05         7.86 o                         
   6   0   4       6950.81       6822.16        61.46 o                         
   7   0   4          9.13          1.22         1.32 o                         
   8   0   4       7274.76       7260.91        66.30 o                         
   9   0   4       2181.24       2222.57        24.38 o                         
  10   0   4       1284.12       1272.59        16.50 o                         
  11   0   4       1642.99       1670.60        21.33 o                         
  12   0   4        423.26        390.94         8.48 o                         
  13   0   4        359.18        349.07        11.51 o                         
  14   0   4       1291.90       1306.83        21.93 o                         
  15   0   4          6.73          5.85         4.36 o                         
  16   0   4       1595.79       1665.38        48.30 o                         
  17   0   4         19.25         33.75         8.15 o                         
 -20   1   4        131.88        144.49         7.33 o                         
 -19   1   4          5.50          7.74         2.89 o                         
 -18   1   4         55.61         65.26         6.86 o                         
 -17   1   4          2.87          1.87         2.09 o                         
 -16   1   4         47.56         44.36         4.44 o                         
 -15   1   4       1463.49       1444.03        18.54 o                         
 -14   1   4        114.48        111.44         4.48 o                         
 -13   1   4        411.30        385.32         7.88 o                         
 -12   1   4        719.10        734.35         9.72 o                         
 -11   1   4        340.06        329.46         6.82 o                         
 -10   1   4        368.33        360.47         5.67 o                         
  -9   1   4       1498.87       1500.67        13.09 o                         
  -8   1   4        221.90        266.80         3.95 o                         
  -7   1   4       1044.02       1077.56        11.23 o                         
  -6   1   4       1808.39       1920.76        14.90 o                         
  -5   1   4        825.71        799.48         7.26 o                         
  -4   1   4        739.13        758.37         6.17 o                         
  -3   1   4      19700.05      18859.37       142.00 o                         
  -2   1   4       3833.13       3919.37        24.89 o                         
  -1   1   4        691.97        758.60         6.00 o                         
   0   1   4        598.62        591.28         5.42 o                         
   1   1   4       3153.75       3194.99        26.82 o                         
   2   1   4          1.03         -0.44         0.51 o                         
   3   1   4       1789.43       1808.56        15.95 o                         
   4   1   4        489.37        530.16         6.81 o                         
   5   1   4       2473.56       2455.01        17.29 o                         
   6   1   4          4.03          6.91         0.87 o                         
   7   1   4        541.58        489.66         5.61 o                         
   8   1   4          3.35          3.48         0.83 o                         
   9   1   4         51.06         43.15         1.85 o                         
  10   1   4         95.31         97.43         2.93 o                         
  11   1   4        785.82        774.77         9.22 o                         
  12   1   4         25.08         24.03         2.28 o                         
  13   1   4        118.41        137.97         5.15 o                         
  14   1   4        467.45        454.84         9.34 o                         
  15   1   4        293.81        272.71         8.24 o                         
  16   1   4        174.13        169.80         8.10 o                         
  17   1   4        199.56        218.94         9.45 o                         
  18   1   4         58.08         28.12         8.15 o                         
 -19   2   4         90.31         83.82         6.79 o                         
 -18   2   4        214.91        222.85         7.39 o                         
 -17   2   4         91.77         92.24         4.81 o                         
 -16   2   4        149.37        151.92         5.80 o                         
 -15   2   4          2.39          3.85         1.76 o                         
 -14   2   4        581.94        567.88         9.38 o                         
 -13   2   4          0.00          0.02         1.22 o                         
 -12   2   4       3462.85       3370.15        29.82 o                         
 -11   2   4         15.84         18.59         2.22 o                         
 -10   2   4       1455.03       1398.51        14.87 o                         
  -9   2   4          7.99          6.90         1.50 o                         
  -8   2   4       2873.24       2744.89        23.83 o                         
  -7   2   4        803.18        875.95        10.00 o                         
  -6   2   4       3146.57       3129.32        23.18 o                         
  -5   2   4       1139.40       1187.76        10.40 o                         
  -4   2   4       4866.97       4920.67        36.70 o                         
  -3   2   4        506.65        445.24         4.86 o                         
  -2   2   4       7868.98       8139.26        50.61 o                         
  -1   2   4        270.80        231.77         3.07 o                         
   0   2   4       1361.32       1381.69        10.67 o                         
   1   2   4       8781.85       9108.98        72.22 o                         
   2   2   4         28.92         15.50         0.97 o                         
   3   2   4       1081.56       1100.58         8.84 o                         
   4   2   4       1670.90       1804.56        13.42 o                         
   5   2   4        248.16        296.57         3.86 o                         
   6   2   4         10.62          7.54         0.91 o                         
   7   2   4        219.86        205.32         3.90 o                         
   8   2   4        172.88        156.25         3.75 o                         
   9   2   4        849.21        848.28         9.60 o                         
  10   2   4        103.76        111.44         4.03 o                         
  11   2   4        465.89        454.61        10.01 o                         
  12   2   4          0.47         -0.36         1.63 o                         
  13   2   4        165.09        171.79        10.22 o                         
  14   2   4          0.20          0.84         1.84 o                         
  15   2   4        474.24        474.06        11.61 o                         
  16   2   4         12.95          6.57         2.56 o                         
  17   2   4        305.32        326.54        11.98 o                         
 -18   3   4        199.65        235.50        10.11 o                         
 -17   3   4         57.94         52.65         5.16 o                         
 -16   3   4        538.68        535.27        11.25 o                         
 -15   3   4        112.21        110.61         5.06 o                         
 -14   3   4        655.57        643.78        11.23 o                         
 -13   3   4          8.47          5.14         1.69 o                         
 -12   3   4        258.86        283.25         6.45 o                         
 -11   3   4        649.45        596.20        10.23 o                         
 -10   3   4        711.96        725.55        10.27 o                         
  -9   3   4        500.62        476.89         7.78 o                         
  -8   3   4        164.01        175.92         4.41 o                         
  -7   3   4         12.88         11.54         1.51 o                         
  -6   3   4         36.78         44.82         2.23 o                         
  -5   3   4        446.56        480.44         6.26 o                         
  -4   3   4         61.65         67.28         1.91 o                         
  -3   3   4        413.08        385.32         4.79 o                         
  -2   3   4        546.95        599.30         6.29 o                         
  -1   3   4       2623.83       2764.37        19.75 o                         
   0   3   4        410.53        493.98         5.55 o                         
   1   3   4       1647.83       1623.49        12.81 o                         
   2   3   4       2466.02       2587.80        18.72 o                         
   3   3   4        473.67        472.30         6.08 o                         
   4   3   4        623.89        578.53         7.36 o                         
   5   3   4        409.72        365.32         7.68 o                         
   6   3   4         93.32         82.46         2.95 o                         
   7   3   4        435.10        405.87        10.64 o                         
   8   3   4        393.26        356.86         7.36 o                         
   9   3   4       2499.86       2467.72        29.75 o                         
  10   3   4        595.55        577.82        11.88 o                         
  11   3   4        298.40        305.40         8.63 o                         
  12   3   4        236.98        236.36         7.92 o                         
  13   3   4        332.27        312.86         9.33 o                         
  14   3   4        227.39        244.26         8.58 o                         
  15   3   4        483.01        513.84        12.80 o                         
  16   3   4         27.97         25.35         3.95 o                         
 -17   4   4        164.79        175.79        13.96 o                         
 -16   4   4         16.65         12.75         2.85 o                         
 -15   4   4        597.49        586.34        12.15 o                         
 -14   4   4         86.17         90.10         4.90 o                         
 -13   4   4        162.66        175.00         6.60 o                         
 -12   4   4        189.69        177.17         5.53 o                         
 -11   4   4        486.57        472.68         8.80 o                         
 -10   4   4        143.46        126.95         4.45 o                         
  -9   4   4        432.52        447.76         8.13 o                         
  -8   4   4          8.55         12.91         1.86 o                         
  -7   4   4         87.23         79.06         3.78 o                         
  -6   4   4        112.30        111.38         3.74 o                         
  -5   4   4        289.33        283.16         5.77 o                         
  -4   4   4         44.63         52.61         2.32 o                         
  -3   4   4          7.06          7.38         1.26 o                         
  -2   4   4        213.48        206.40         3.82 o                         
  -1   4   4        238.79        216.32         3.93 o                         
   0   4   4        419.35        422.11         6.58 o                         
   1   4   4        426.40        413.57         7.98 o                         
   2   4   4        139.59        122.47         3.68 o                         
   3   4   4        389.31        385.58         6.68 o                         
   4   4   4        920.56        885.44        12.50 o                         
   5   4   4        692.87        669.42        10.69 o                         
   6   4   4        799.39        795.69        12.08 o                         
   7   4   4        421.74        387.71         9.50 o                         
   8   4   4       1943.15       1921.05        25.65 o                         
   9   4   4          0.69          0.97         2.04 o                         
  10   4   4        395.41        402.05        10.52 o                         
  11   4   4        282.29        298.88        10.50 o                         
  12   4   4        428.95        437.82        11.61 o                         
  13   4   4          7.67          2.50         3.27 o                         
  14   4   4        431.99        454.64        12.52 o                         
  15   4   4         11.96         14.69         4.33 o                         
 -14   5   4        147.15        147.72         7.75 o                         
 -13   5   4        169.87        142.72         6.27 o                         
 -12   5   4          3.27          1.77         2.18 o                         
 -11   5   4        404.61        430.36        11.17 o                         
 -10   5   4         12.68          7.01         2.32 o                         
  -9   5   4        393.71        395.32        10.22 o                         
  -8   5   4         33.32         35.40         3.10 o                         
  -7   5   4        340.56        337.94         9.71 o                         
  -6   5   4        257.46        253.72         6.20 o                         
  -5   5   4       1515.37       1486.11        16.94 o                         
  -4   5   4        201.82        197.20         5.28 o                         
  -3   5   4       1065.96       1057.29        16.55 o                         
  -2   5   4        155.49        152.17         5.75 o                         
  -1   5   4        427.94        433.01        10.97 o                         
   0   5   4        323.38        309.00         9.33 o                         
   1   5   4         53.99         44.48         3.46 o                         
   2   5   4         81.36         81.44         3.91 o                         
   3   5   4          3.93          2.19         1.51 o                         
   4   5   4        159.59        172.67         5.59 o                         
   5   5   4        703.76        714.32        15.43 o                         
   6   5   4        351.89        302.10         8.94 o                         
   7   5   4          0.34         -0.62         1.94 o                         
   8   5   4         39.93         32.86         4.09 o                         
   9   5   4         25.69         19.89         4.00 o                         
  10   5   4         36.66         35.94         4.40 o                         
  11   5   4         11.86         11.32         5.74 o                         
  12   5   4        170.13        182.46         8.24 o                         
 -11   6   4          3.04          6.97         3.41 o                         
 -10   6   4         12.62         10.83         5.59 o                         
  -9   6   4        154.27        159.15         7.33 o                         
  -8   6   4        220.62        198.09        17.43 o                         
  -7   6   4         31.75         28.31         9.02 o                         
  -6   6   4       1179.32       1209.34        28.11 o                         
  -5   6   4          5.09          3.40         2.66 o                         
  -4   6   4        549.10        564.55        12.53 o                         
  -3   6   4        380.11        381.83        10.09 o                         
  -2   6   4         73.30         78.75         7.27 o                         
  -1   6   4         18.54         19.71         3.83 o                         
   0   6   4        155.27        160.00         7.11 o                         
   1   6   4        129.98        123.46         6.69 o                         
   2   6   4          0.43         -1.69         1.84 o                         
   3   6   4        199.91        221.39         9.21 o                         
   4   6   4        228.42        218.28        10.62 o                         
   5   6   4        102.71        100.81         5.90 o                         
   6   6   4         87.74         86.10         8.85 o                         
   7   6   4         10.63          6.92         2.79 o                         
   8   6   4          0.81          3.37         3.02 o                         
   9   6   4          3.65          2.40         3.37 o                         
  -2   7   4          4.31          0.22         4.56 o                         
  -1   7   4         55.09         53.53         7.59 o                         
   0   7   4        104.24        106.24        12.03 o                         
 -20   1   5          0.01         -0.12         2.36 o                         
 -19   1   5        362.92        391.97        12.68 o                         
 -18   1   5         33.49         28.62         3.83 o                         
 -17   1   5          0.11          0.31         1.90 o                         
 -16   1   5        139.38        156.29         5.67 o                         
 -15   1   5        388.36        357.41         8.14 o                         
 -14   1   5       1356.03       1408.27        23.11 o                         
 -13   1   5       1277.91       1256.10        16.10 o                         
 -12   1   5        461.55        467.50        10.85 o                         
 -11   1   5        113.06        116.48         3.96 o                         
 -10   1   5          8.94         23.51         1.85 o                         
  -9   1   5        214.91        227.29         4.44 o                         
  -8   1   5       2664.38       2838.05        23.19 o                         
  -7   1   5       2393.80       2623.16        19.88 o                         
  -6   1   5       1665.69       1750.96        15.19 o                         
  -5   1   5        130.05        115.72         1.95 o                         
  -4   1   5        124.21        117.24         1.99 o                         
  -3   1   5          6.08          8.94         0.74 o                         
  -2   1   5          7.47         12.33         0.81 o                         
  -1   1   5       1704.09       1718.54        12.03 o                         
   0   1   5          0.22          0.33         0.49 o                         
   1   1   5       4778.89       4780.50        35.62 o                         
   2   1   5        285.24        273.30         3.40 o                         
   3   1   5        900.06        827.60         9.34 o                         
   4   1   5       2259.68       2369.22        18.41 o                         
   5   1   5         37.30         60.10         1.68 o                         
   6   1   5        842.95        826.08         7.75 o                         
   7   1   5        268.25        285.51         4.16 o                         
   8   1   5        229.35        222.85         3.81 o                         
   9   1   5        131.22        136.23         3.12 o                         
  10   1   5        719.04        677.17         8.54 o                         
  11   1   5        116.89        143.61         3.83 o                         
  12   1   5       1339.81       1271.06        13.58 o                         
  13   1   5        470.92        447.02        15.26 o                         
  14   1   5        197.49        234.60         7.54 o                         
  15   1   5         39.27         48.34         4.90 o                         
  16   1   5         63.34         58.34         5.40 o                         
  17   1   5        120.50        144.28        22.98 o                         
  18   1   5          7.71          4.66         5.82 o                         
 -19   2   5        106.30        106.90         6.94 o                         
 -18   2   5         32.65         33.04         3.67 o                         
 -17   2   5          0.01         -1.61         1.61 o                         
 -16   2   5          0.12         -0.40         1.67 o                         
 -15   2   5          1.16          4.97         1.80 o                         
 -14   2   5         23.72         25.79         2.53 o                         
 -13   2   5        159.32        184.54         5.00 o                         
 -12   2   5        614.25        605.40        12.14 o                         
 -11   2   5         59.13         61.04         2.87 o                         
 -10   2   5          0.71          1.05         1.01 o                         
  -9   2   5        168.06        145.51         3.86 o                         
  -8   2   5        201.55        221.23         5.32 o                         
  -7   2   5        367.29        390.22         6.07 o                         
  -6   2   5        557.06        607.46         6.51 o                         
  -5   2   5          7.13         14.33         1.59 o                         
  -4   2   5        714.58        731.94         7.03 o                         
  -3   2   5         12.54         20.38         1.12 o                         
  -2   2   5       2872.77       2988.83        24.49 o                         
  -1   2   5          0.19          2.00         0.64 o                         
   0   2   5         20.41         12.70         0.91 o                         
   1   2   5       2373.73       2676.84        23.95 o                         
   2   2   5          0.18         -0.48         0.51 o                         
   3   2   5          0.06         -0.16         0.56 o                         
   4   2   5         47.25         32.09         1.99 o                         
   5   2   5        283.76        304.76         4.57 o                         
   6   2   5        350.76        389.54         5.45 o                         
   7   2   5          1.97          1.48         0.84 o                         
   8   2   5        181.40        183.27         4.45 o                         
   9   2   5        148.54        155.15         4.17 o                         
  10   2   5        147.08        135.17         4.58 o                         
  11   2   5        217.68        228.03         7.13 o                         
  12   2   5         47.36         45.97         5.01 o                         
  13   2   5          3.42          3.87         2.22 o                         
  14   2   5         31.85         36.63         4.01 o                         
  15   2   5          4.13          3.70         2.34 o                         
  16   2   5          4.97          4.66         3.11 o                         
  17   2   5          0.81         -1.97         2.53 o                         
 -18   3   5          2.38         -0.31         2.42 o                         
 -17   3   5          3.85          2.63         2.43 o                         
 -16   3   5        127.35        127.39         5.70 o                         
 -15   3   5          2.16          1.52         1.67 o                         
 -14   3   5        178.14        184.33         5.59 o                         
 -13   3   5         33.08         29.81         2.82 o                         
 -12   3   5        508.31        483.27         8.95 o                         
 -11   3   5         74.19         76.81         3.43 o                         
 -10   3   5        243.38        246.09         5.67 o                         
  -9   3   5        327.08        299.64         6.81 o                         
  -8   3   5        650.48        619.09         8.86 o                         
  -7   3   5       1240.44       1189.64        13.16 o                         
  -6   3   5       2129.24       2106.69        19.55 o                         
  -5   3   5       1197.53       1093.88        13.33 o                         
  -4   3   5        197.04        219.51         3.78 o                         
  -3   3   5         66.89         45.94         1.67 o                         
  -2   3   5          2.93         18.33         1.27 o                         
  -1   3   5       2393.59       2413.91        17.73 o                         
   0   3   5         14.66         22.25         1.50 o                         
   1   3   5       2289.36       2347.31        17.33 o                         
   2   3   5        213.38        238.20         5.37 o                         
   3   3   5       1073.04       1050.23        11.68 o                         
   4   3   5        154.87        157.20         3.96 o                         
   5   3   5        452.84        435.70         8.48 o                         
   6   3   5        299.48        301.53         6.32 o                         
   7   3   5         39.63         47.26         5.54 o                         
   8   3   5          8.65         13.40         1.99 o                         
   9   3   5        310.99        302.92         8.27 o                         
  10   3   5        353.96        334.47         8.97 o                         
  11   3   5        151.88        154.33         6.31 o                         
  12   3   5         24.52         35.22         3.99 o                         
  13   3   5         64.75         68.98         4.89 o                         
  14   3   5         36.58         32.90         4.45 o                         
  15   3   5          4.23          2.98         2.38 o                         
  16   3   5          9.27          7.31         3.26 o                         
 -17   4   5         24.18         29.70         3.85 o                         
 -16   4   5        555.00        590.96        12.54 o                         
 -15   4   5        161.38        179.82        10.11 o                         
 -14   4   5         43.95         45.35         4.00 o                         
 -13   4   5        147.40        150.17         5.33 o                         
 -12   4   5         64.10         77.02         4.23 o                         
 -11   4   5         39.75         39.99         3.16 o                         
 -10   4   5         38.86         31.77         2.82 o                         
  -9   4   5        134.57        145.72         4.61 o                         
  -8   4   5        125.31        119.54         4.10 o                         
  -7   4   5        174.37        188.79         4.94 o                         
  -6   4   5        739.14        740.48        10.25 o                         
  -5   4   5        123.31        128.44         5.18 o                         
  -4   4   5        327.37        316.62         5.41 o                         
  -3   4   5        536.94        560.48         7.42 o                         
  -2   4   5        101.37        113.50         3.18 o                         
  -1   4   5         61.93         70.08         3.69 o                         
   0   4   5          3.49          2.77         1.27 o                         
   1   4   5          1.96          1.05         1.04 o                         
   2   4   5         44.15         45.13         2.48 o                         
   3   4   5        469.23        432.33         7.30 o                         
   4   4   5         20.42         24.95         2.24 o                         
   5   4   5        216.88        227.63         6.09 o                         
   6   4   5          0.11          1.06         1.40 o                         
   7   4   5        655.65        685.07        16.86 o                         
   8   4   5          0.34         -0.35         1.65 o                         
   9   4   5        637.65        612.27        13.07 o                         
  10   4   5         43.69         39.28         7.22 o                         
  11   4   5        341.78        325.42         9.93 o                         
  12   4   5         75.12         75.38         5.43 o                         
  13   4   5        199.74        245.67         8.98 o                         
  14   4   5         23.36         26.58         4.59 o                         
 -14   5   5        329.62        308.00         9.13 o                         
 -13   5   5         14.13         16.99         3.12 o                         
 -12   5   5        266.06        256.86         8.92 o                         
 -11   5   5        288.54        287.77         9.13 o                         
 -10   5   5         43.99         46.05         3.96 o                         
  -9   5   5        124.89        132.55         4.88 o                         
  -8   5   5         15.86         17.77         2.38 o                         
  -7   5   5         74.51         78.72         3.75 o                         
  -6   5   5        254.36        238.52         9.85 o                         
  -5   5   5          2.48          1.96         2.26 o                         
  -4   5   5         21.82         22.50         2.99 o                         
  -3   5   5         13.46         17.74         3.50 o                         
  -2   5   5         18.09         12.44         2.20 o                         
  -1   5   5        130.50        123.20         4.67 o                         
   0   5   5         57.93         54.29         4.58 o                         
   1   5   5         15.03         12.84         2.66 o                         
   2   5   5        197.17        186.25         6.29 o                         
   3   5   5         21.26         18.78         2.49 o                         
   4   5   5        174.75        200.23         6.19 o                         
   5   5   5          0.09          2.05         1.70 o                         
   6   5   5        793.12        790.17        15.21 o                         
   7   5   5         15.61         10.43         3.98 o                         
   8   5   5        849.67        845.19        16.54 o                         
   9   5   5         17.73         16.27         3.39 o                         
  10   5   5        217.15        221.96        11.78 o                         
  11   5   5         61.30         62.83         5.50 o                         
  12   5   5        129.65        107.65        10.67 o                         
 -11   6   5        111.41        139.46        13.97 o                         
 -10   6   5         75.56         60.64         6.42 o                         
  -9   6   5        236.49        225.38        20.08 o                         
  -8   6   5        175.28        177.10         8.91 o                         
  -7   6   5        149.40        160.37        16.81 o                         
  -6   6   5        499.28        520.65        27.72 o                         
  -5   6   5        381.52        380.59        10.39 o                         
  -4   6   5       1205.58       1229.58        20.02 o                         
  -3   6   5         23.17         26.30         3.71 o                         
  -2   6   5        104.95        110.11         5.79 o                         
  -1   6   5        160.00        155.12         7.76 o                         
   0   6   5        657.76        666.43        13.78 o                         
   1   6   5         33.59         38.10         4.51 o                         
   2   6   5        642.96        646.34        13.71 o                         
   3   6   5          1.06          3.56         2.36 o                         
   4   6   5         70.16         63.56         5.84 o                         
   5   6   5          0.07         -0.23         2.20 o                         
   6   6   5        374.46        361.15        10.91 o                         
   7   6   5         80.01         76.35         5.75 o                         
   8   6   5         44.86         53.30         5.57 o                         
 -20   0   6        434.36        420.44        28.61 o                         
 -19   0   6       1640.27       1587.39        35.30 o                         
 -18   0   6       2348.47       2331.98        44.63 o                         
 -17   0   6         76.83         68.27         8.83 o                         
 -16   0   6         25.24         22.70         4.66 o                         
 -15   0   6       1579.79       1544.56        31.34 o                         
 -14   0   6       2304.10       2229.39        39.50 o                         
 -13   0   6        629.58        616.63        12.55 o                         
 -12   0   6       1265.57       1213.98        24.61 o                         
 -11   0   6         31.87         18.34         2.46 o                         
 -10   0   6       3970.22       3969.47        38.44 o                         
  -9   0   6        576.87        512.41         8.37 o                         
  -8   0   6       4712.66       4796.73        66.49 o                         
  -7   0   6         27.45         15.36         1.43 o                         
  -6   0   6          1.09          0.16         1.03 o                         
  -5   0   6         82.39         91.10         2.79 o                         
  -4   0   6          4.51         -0.31         0.89 o                         
  -3   0   6         13.04         12.29         1.43 o                         
  -2   0   6        150.23        147.33         4.54 o                         
  -1   0   6          2.28          0.09         0.77 o                         
   0   0   6        207.79        229.45         4.05 o                         
   1   0   6        204.34        238.57         4.25 o                         
   2   0   6        368.61        431.54         7.20 o                         
   3   0   6          1.22         -0.81         0.81 o                         
   4   0   6       8542.26       8869.57        78.33 o                         
   5   0   6       2174.72       2347.75        24.11 o                         
   6   0   6        293.64        233.37         6.13 o                         
   7   0   6        106.51         90.49         4.98 o                         
   8   0   6       1154.03       1043.95        14.03 o                         
   9   0   6       1779.50       1791.55        21.21 o                         
  10   0   6        519.11        535.31         9.78 o                         
  11   0   6        816.98        824.33        13.17 o                         
  12   0   6        924.45        904.61        17.34 o                         
  13   0   6       1716.44       1648.97        26.00 o                         
  14   0   6        427.61        479.41        21.82 o                         
  15   0   6        573.81        580.34        25.41 o                         
 -20   1   6        139.58        119.44         6.83 o                         
 -19   1   6         86.95         86.62         5.82 o                         
 -18   1   6         94.15         93.10         5.69 o                         
 -17   1   6        379.78        385.64        10.61 o                         
 -16   1   6         32.57         28.45         3.33 o                         
 -15   1   6         16.62         12.76         2.23 o                         
 -14   1   6         82.54         80.09         3.95 o                         
 -13   1   6         20.08         19.45         3.21 o                         
 -12   1   6        577.54        556.91         9.44 o                         
 -11   1   6        346.90        341.02         7.48 o                         
 -10   1   6       1724.39       1697.23        19.42 o                         
  -9   1   6        831.84        904.16        11.86 o                         
  -8   1   6        141.41        133.91         2.84 o                         
  -7   1   6        203.17        198.40         2.87 o                         
  -6   1   6       1467.54       1533.36        11.61 o                         
  -5   1   6        116.21        128.56         2.25 o                         
  -4   1   6       4234.85       4310.74        27.98 o                         
  -3   1   6         42.98         51.23         1.59 o                         
  -2   1   6        120.44        104.78         1.94 o                         
  -1   1   6        188.97        191.06         3.86 o                         
   0   1   6       6798.52       6856.79        45.97 o                         
   1   1   6        109.02        111.96         2.07 o                         
   2   1   6       2311.83       2295.37        15.86 o                         
   3   1   6        280.73        310.70         3.90 o                         
   4   1   6        490.33        472.24         4.95 o                         
   5   1   6        169.08        187.27         3.89 o                         
   6   1   6       1517.84       1530.02        12.38 o                         
   7   1   6        152.78        155.80         3.07 o                         
   8   1   6        455.38        437.29         6.51 o                         
   9   1   6         79.23         81.36         2.77 o                         
  10   1   6        485.72        482.80         7.84 o                         
  11   1   6         87.13         67.25         3.16 o                         
  12   1   6        536.33        509.30         8.62 o                         
  13   1   6         23.83         27.62         3.36 o                         
  14   1   6         18.46         20.89         3.66 o                         
  15   1   6         31.77         37.14         4.05 o                         
  16   1   6        191.27        183.96        10.70 o                         
  17   1   6        126.74        127.80        10.10 o                         
 -19   2   6          1.81          4.39         2.67 o                         
 -18   2   6         32.45         35.28         3.78 o                         
 -17   2   6          1.20         -0.19         2.21 o                         
 -16   2   6         16.70         19.28         2.78 o                         
 -15   2   6          3.52          1.15         1.73 o                         
 -14   2   6         21.17         17.70         2.23 o                         
 -13   2   6        110.56        122.70         5.40 o                         
 -12   2   6        644.49        604.89         9.22 o                         
 -11   2   6       1400.92       1368.07        15.12 o                         
 -10   2   6         33.83         33.08         2.23 o                         
  -9   2   6       1704.58       1668.99        16.68 o                         
  -8   2   6        138.34        163.20         4.00 o                         
  -7   2   6       2761.94       2730.23        23.47 o                         
  -6   2   6        130.29        144.91         2.47 o                         
  -5   2   6        408.67        340.81         5.76 o                         
  -4   2   6          3.59          0.34         0.57 o                         
  -3   2   6       8974.74       8996.46        56.14 o                         
  -2   2   6         29.26         23.01         1.24 o                         
  -1   2   6       7560.15       7516.91        47.30 o                         
   0   2   6          7.20          1.79         0.57 o                         
   1   2   6       3049.08       2958.12        24.36 o                         
   2   2   6        694.57        659.57         8.09 o                         
   3   2   6       1932.33       1907.73        15.47 o                         
   4   2   6       1127.27       1204.13        12.54 o                         
   5   2   6       1265.18       1145.19        12.34 o                         
   6   2   6       1740.00       1689.31        16.60 o                         
   7   2   6        314.96        283.52         5.55 o                         
   8   2   6        215.41        195.26         4.73 o                         
   9   2   6       1662.74       1576.65        18.02 o                         
  10   2   6        239.24        253.66         5.75 o                         
  11   2   6          7.32          7.01         2.07 o                         
  12   2   6        514.18        501.38        11.26 o                         
  13   2   6          3.67          1.97         1.90 o                         
  14   2   6          1.70          1.30         1.89 o                         
  15   2   6         14.05         21.83         3.47 o                         
  16   2   6        238.88        268.90        13.13 o                         
  17   2   6          0.83          2.91         5.82 o                         
 -18   3   6        177.27        182.99         7.17 o                         
 -17   3   6        643.07        684.02        13.35 o                         
 -16   3   6        253.54        244.75         7.64 o                         
 -15   3   6        601.43        576.33        10.28 o                         
 -14   3   6         59.27         67.63         3.65 o                         
 -13   3   6        334.92        334.92         7.32 o                         
 -12   3   6        381.16        336.27         7.09 o                         
 -11   3   6        397.04        400.85         7.59 o                         
 -10   3   6        528.73        541.48         8.75 o                         
  -9   3   6        165.62        174.27         7.17 o                         
  -8   3   6         89.96        101.33         3.50 o                         
  -7   3   6        504.09        520.80         9.17 o                         
  -6   3   6        254.33        241.06         4.96 o                         
  -5   3   6       1121.14       1116.28        10.95 o                         
  -4   3   6        126.50        154.64         2.98 o                         
  -3   3   6          8.68          9.08         1.02 o                         
  -2   3   6        112.65        101.47         2.39 o                         
  -1   3   6        228.38        215.13         3.75 o                         
   0   3   6       3196.04       3357.11        25.49 o                         
   1   3   6         56.11         47.20         2.33 o                         
   2   3   6         12.90         10.59         1.86 o                         
   3   3   6         28.46         27.06         2.17 o                         
   4   3   6         39.88         41.65         2.60 o                         
   5   3   6          4.51          3.34         1.22 o                         
   6   3   6        318.56        303.29         5.97 o                         
   7   3   6       2046.24       1959.14        19.53 o                         
   8   3   6       1047.56       1009.15        14.13 o                         
   9   3   6          0.50          1.96         1.78 o                         
  10   3   6        308.44        309.99         8.82 o                         
  11   3   6         87.20         98.66         5.33 o                         
  12   3   6        635.38        589.39        13.10 o                         
  13   3   6         81.01         91.43         5.56 o                         
  14   3   6        262.45        280.74         9.50 o                         
  15   3   6         12.71          6.47         3.11 o                         
 -17   4   6        102.89        106.12         6.30 o                         
 -16   4   6        610.97        624.76        12.89 o                         
 -15   4   6        149.48        147.83         6.23 o                         
 -14   4   6        839.24        865.59        13.38 o                         
 -13   4   6        746.42        720.24        12.84 o                         
 -12   4   6        140.98        140.49         5.05 o                         
 -11   4   6         27.24         37.71         3.09 o                         
 -10   4   6        397.26        390.15         7.84 o                         
  -9   4   6        116.91        108.72         4.07 o                         
  -8   4   6        752.47        741.42        12.95 o                         
  -7   4   6        520.47        507.19         8.39 o                         
  -6   4   6       2093.20       2115.70        20.82 o                         
  -5   4   6        442.09        463.02         8.34 o                         
  -4   4   6        230.64        220.78         5.02 o                         
  -3   4   6        230.49        237.33         5.73 o                         
  -2   4   6          2.78          3.34         1.34 o                         
  -1   4   6         83.71         87.95         3.69 o                         
   0   4   6         90.50         83.35         3.16 o                         
   1   4   6        133.79        138.64         4.05 o                         
   2   4   6          7.19          8.59         1.54 o                         
   3   4   6         71.76         65.05         3.04 o                         
   4   4   6        515.66        493.81         9.41 o                         
   5   4   6          0.20         -1.10         1.23 o                         
   6   4   6        545.87        513.35        14.50 o                         
   7   4   6        233.47        253.93         6.90 o                         
   8   4   6        227.71        233.58         7.88 o                         
   9   4   6        540.12        559.79        12.58 o                         
  10   4   6        432.97        449.66        13.48 o                         
  11   4   6        737.96        772.23        15.83 o                         
  12   4   6        147.70        154.09         7.29 o                         
  13   4   6        223.37        256.38         9.43 o                         
  14   4   6        172.29        193.34         9.97 o                         
 -14   5   6          0.98          1.75         2.35 o                         
 -13   5   6          9.72          6.47         2.89 o                         
 -12   5   6        176.69        177.14         7.48 o                         
 -11   5   6          4.21          3.82         1.95 o                         
 -10   5   6        794.15        776.48        16.41 o                         
  -9   5   6          5.92          4.00         1.78 o                         
  -8   5   6        119.06        111.55         4.91 o                         
  -7   5   6          5.76          4.93         2.11 o                         
  -6   5   6        542.18        512.49        11.41 o                         
  -5   5   6        333.96        308.72        11.87 o                         
  -4   5   6       1382.46       1361.28        20.16 o                         
  -3   5   6         44.27         44.84         3.86 o                         
  -2   5   6        249.30        236.29         6.45 o                         
  -1   5   6        293.48        298.00         7.25 o                         
   0   5   6       1171.56       1145.58        16.00 o                         
   1   5   6         52.09         52.44         3.48 o                         
   2   5   6        769.46        739.63        12.18 o                         
   3   5   6        145.39        157.12         5.55 o                         
   4   5   6        298.95        320.57         7.94 o                         
   5   5   6         91.26         97.09         4.74 o                         
   6   5   6        301.99        294.28        14.31 o                         
   7   5   6          8.14          9.89         2.89 o                         
   8   5   6         36.10         27.65         3.96 o                         
   9   5   6        257.29        271.19         9.43 o                         
  10   5   6          7.76         10.79         3.11 o                         
  11   5   6          0.01         -1.27         2.38 o                         
 -10   6   6         25.37         28.82         6.59 o                         
  -9   6   6        235.90        257.34        10.79 o                         
  -8   6   6          8.18          7.00         3.34 o                         
  -7   6   6        336.52        350.27        10.24 o                         
  -6   6   6         19.05         14.80         3.64 o                         
  -5   6   6         44.01         46.93         4.77 o                         
  -4   6   6         11.63         16.47         3.29 o                         
  -3   6   6       1385.75       1396.48        21.77 o                         
  -2   6   6         92.14        110.03         7.00 o                         
  -1   6   6        334.43        341.86        14.79 o                         
   0   6   6         41.76         35.26         4.70 o                         
   1   6   6        194.72        221.88        12.74 o                         
   2   6   6        143.62        141.91         6.68 o                         
   3   6   6         66.83         71.95         7.55 o                         
   4   6   6         76.38         88.24         6.68 o                         
   5   6   6        317.25        315.45        10.04 o                         
   6   6   6        227.30        246.46         9.23 o                         
   7   6   6        293.02        306.24        10.37 o                         
 -20   1   7         24.29         35.20         4.51 o                         
 -19   1   7         75.32         75.58         7.85 o                         
 -18   1   7       1004.36        993.82        26.85 o                         
 -17   1   7        149.92        141.64         6.57 o                         
 -16   1   7        294.31        299.07         8.99 o                         
 -15   1   7        159.76        149.93         5.38 o                         
 -14   1   7        649.89        624.78        10.86 o                         
 -13   1   7         47.61         39.27         2.96 o                         
 -12   1   7        617.37        601.61         8.79 o                         
 -11   1   7        435.51        416.46         6.85 o                         
 -10   1   7        859.50        844.51        10.67 o                         
  -9   1   7       1707.27       1683.09        14.60 o                         
  -8   1   7        986.99        968.35         8.48 o                         
  -7   1   7       1295.50       1390.44        11.12 o                         
  -6   1   7        187.96        220.38         3.50 o                         
  -5   1   7         83.34        111.70         2.22 o                         
  -4   1   7        284.66        286.40         3.69 o                         
  -3   1   7       2697.90       2762.82        19.01 o                         
  -2   1   7          0.35          1.59         0.53 o                         
  -1   1   7       2485.52       2615.59        19.14 o                         
   0   1   7        629.97        619.02         5.61 o                         
   1   1   7          7.43          4.20         0.82 o                         
   2   1   7       1119.94       1114.14         8.88 o                         
   3   1   7        170.62        175.56         2.63 o                         
   4   1   7       1965.54       2077.75        15.69 o                         
   5   1   7         12.73         15.71         1.11 o                         
   6   1   7        204.30        164.43         3.43 o                         
   7   1   7        171.58        182.59         3.82 o                         
   8   1   7         65.64         51.70         2.54 o                         
   9   1   7        251.17        264.90         6.13 o                         
  10   1   7        470.78        459.73         7.79 o                         
  11   1   7        315.11        322.18         6.69 o                         
  12   1   7        242.81        230.31         5.81 o                         
  13   1   7        186.16        196.60         6.92 o                         
  14   1   7          2.49          2.37         3.33 o                         
  15   1   7        566.74        587.19        15.19 o                         
  16   1   7        140.54        117.74        13.38 o                         
  17   1   7        397.07        424.01        24.25 o                         
 -19   2   7          0.57          2.00         2.36 o                         
 -18   2   7         27.64         26.78         3.44 o                         
 -17   2   7         27.54         23.62         3.07 o                         
 -16   2   7         35.34         33.97         3.46 o                         
 -15   2   7         61.99         53.12         4.28 o                         
 -14   2   7        108.54        102.59         4.57 o                         
 -13   2   7         31.76         25.16         2.45 o                         
 -12   2   7          1.04          1.83         1.21 o                         
 -11   2   7          4.50          3.15         1.39 o                         
 -10   2   7         29.03         33.24         2.40 o                         
  -9   2   7          4.70          5.29         1.27 o                         
  -8   2   7         53.61         55.03         3.09 o                         
  -7   2   7        240.55        209.61         4.39 o                         
  -6   2   7         54.70         76.66         1.93 o                         
  -5   2   7        412.54        418.07         4.86 o                         
  -4   2   7       2616.44       2663.51        28.02 o                         
  -3   2   7       1878.14       2052.81        15.16 o                         
  -2   2   7          2.33         11.89         0.96 o                         
  -1   2   7         52.95         43.60         1.32 o                         
   0   2   7        151.55        154.16         3.14 o                         
   1   2   7         94.86        101.39         3.11 o                         
   2   2   7          1.28          0.86         0.84 o                         
   3   2   7        230.70        199.85         4.30 o                         
   4   2   7          3.76          6.28         1.23 o                         
   5   2   7        204.25        204.72         4.56 o                         
   6   2   7       1614.63       1592.62        21.52 o                         
   7   2   7        838.68        825.77        11.58 o                         
   8   2   7        155.68        145.85         4.23 o                         
   9   2   7        157.43        151.85         4.48 o                         
  10   2   7         21.23         13.34         1.93 o                         
  11   2   7         42.55         38.40         3.81 o                         
  12   2   7          1.20          0.42         1.91 o                         
  13   2   7         32.12         24.93         3.61 o                         
  14   2   7         10.27          7.40         3.11 o                         
  15   2   7          0.31         -1.88         2.20 o                         
  16   2   7         39.38         43.05         4.82 o                         
 -18   3   7        102.08        100.59         5.55 o                         
 -17   3   7         89.43         91.47         5.23 o                         
 -16   3   7        226.15        206.50         7.11 o                         
 -15   3   7         22.96         29.60         3.50 o                         
 -14   3   7          5.63          3.37         1.67 o                         
 -13   3   7          8.80          6.66         1.78 o                         
 -12   3   7          8.59          7.86         1.79 o                         
 -11   3   7        271.47        258.34         6.06 o                         
 -10   3   7        306.75        306.07         6.44 o                         
  -9   3   7        578.90        566.22         8.78 o                         
  -8   3   7         14.07         24.51         2.50 o                         
  -7   3   7        347.33        318.97         6.01 o                         
  -6   3   7        162.41        171.29         4.23 o                         
  -5   3   7        655.59        610.51         7.38 o                         
  -4   3   7        370.80        335.22         4.64 o                         
  -3   3   7       1532.62       1539.89        12.70 o                         
  -2   3   7        219.07        194.39         4.02 o                         
  -1   3   7       1401.15       1362.28        14.02 o                         
   0   3   7        804.48        787.19        10.60 o                         
   1   3   7        127.28        104.27         3.95 o                         
   2   3   7        687.67        684.72         9.18 o                         
   3   3   7        259.34        272.19         5.50 o                         
   4   3   7        978.51        967.66        11.75 o                         
   5   3   7        589.70        567.79         9.31 o                         
   6   3   7        886.68        894.18        11.53 o                         
   7   3   7         35.95         31.52         3.12 o                         
   8   3   7        205.23        215.10         7.08 o                         
   9   3   7        114.37         91.79         4.31 o                         
  10   3   7        503.42        473.78        11.19 o                         
  11   3   7          0.33         -1.28         1.69 o                         
  12   3   7        194.06        198.22         7.64 o                         
  13   3   7          5.18          3.28         2.43 o                         
  14   3   7          0.18          0.38         2.30 o                         
  15   3   7        106.82        109.73         6.58 o                         
 -17   4   7        277.56        279.64        10.01 o                         
 -16   4   7          2.99         -1.94         1.94 o                         
 -15   4   7        428.23        389.01         8.91 o                         
 -14   4   7         31.51         24.06         4.63 o                         
 -13   4   7        244.41        275.46         9.00 o                         
 -12   4   7          7.79          7.22         1.90 o                         
 -11   4   7        481.86        507.67        10.38 o                         
 -10   4   7        236.31        216.35         5.81 o                         
  -9   4   7        310.89        298.65         6.70 o                         
  -8   4   7          8.70          7.26         1.66 o                         
  -7   4   7        369.54        335.43         6.73 o                         
  -6   4   7          0.02          0.33         1.13 o                         
  -5   4   7        271.29        278.06         6.54 o                         
  -4   4   7        221.06        209.01         7.53 o                         
  -3   4   7         25.38         30.81         2.66 o                         
  -2   4   7        171.98        162.96         4.87 o                         
  -1   4   7          7.37         10.86         1.62 o                         
   0   4   7          0.01         -0.49         1.01 o                         
   1   4   7          0.14          0.04         1.08 o                         
   2   4   7        149.05        130.69         4.17 o                         
   3   4   7         16.38         20.71         2.18 o                         
   4   4   7         24.74         31.22         2.65 o                         
   5   4   7         24.23         21.25         2.54 o                         
   6   4   7          2.36          1.18         1.66 o                         
   7   4   7        229.23        244.20         6.83 o                         
   8   4   7        555.12        528.75        12.09 o                         
   9   4   7         27.02         24.71         3.51 o                         
  10   4   7        413.36        438.24        11.54 o                         
  11   4   7          0.03          3.93         2.42 o                         
  12   4   7        125.60        123.32         8.20 o                         
  13   4   7        106.54         90.27         9.55 o                         
 -14   5   7        200.78        216.39         8.81 o                         
 -13   5   7         23.03         16.10         3.53 o                         
 -12   5   7        431.79        458.61         9.77 o                         
 -11   5   7        310.52        301.09         7.65 o                         
 -10   5   7        830.90        740.82        13.26 o                         
  -9   5   7         24.48         25.68         3.07 o                         
  -8   5   7        249.84        279.06         8.66 o                         
  -7   5   7         90.99         83.14         5.15 o                         
  -6   5   7        168.42        185.81        11.11 o                         
  -5   5   7        518.62        497.23        11.36 o                         
  -4   5   7         48.69         48.47         4.19 o                         
  -3   5   7        257.46        271.94         8.06 o                         
  -2   5   7        166.92        158.76         7.29 o                         
  -1   5   7          0.01         -0.50         2.24 o                         
   0   5   7          1.28         -0.07         1.52 o                         
   1   5   7         35.10         27.89         3.01 o                         
   2   5   7         46.33         49.39         4.84 o                         
   3   5   7          0.81         -0.46         1.45 o                         
   4   5   7         56.59         49.89         3.78 o                         
   5   5   7         17.39         12.69         3.56 o                         
   6   5   7          5.59          1.88         2.04 o                         
   7   5   7         94.80         89.47         5.59 o                         
   8   5   7         17.35         14.31         3.16 o                         
   9   5   7        437.74        494.60        12.97 o                         
  10   5   7         24.18         26.81         4.13 o                         
  11   5   7        218.09        232.56        21.14 o                         
 -10   6   7        142.30        143.41         8.65 o                         
  -9   6   7        128.59        145.94        12.55 o                         
  -8   6   7         42.01         39.42         4.79 o                         
  -7   6   7          0.63         -0.04         2.10 o                         
  -6   6   7        349.79        373.47        12.76 o                         
  -5   6   7        188.70        163.27         7.24 o                         
  -4   6   7        331.86        335.83        10.00 o                         
  -3   6   7        319.72        306.68         9.49 o                         
  -2   6   7        669.72        649.05        14.03 o                         
  -1   6   7        278.39        310.86        11.27 o                         
   0   6   7        110.98        102.46         6.93 o                         
   1   6   7        278.63        290.78         9.25 o                         
   2   6   7         56.60         61.12         5.11 o                         
   3   6   7        304.85        326.43        11.38 o                         
   4   6   7        360.76        366.55        17.77 o                         
   5   6   7        479.24        484.25        12.70 o                         
   6   6   7         19.27         22.55         3.95 o                         
   7   6   7        189.00        197.41        12.12 o                         
 -20   0   8        516.95        561.99        20.29 o                         
 -19   0   8          7.84         10.87         4.29 o                         
 -18   0   8       1716.31       1749.28        37.16 o                         
 -17   0   8        290.73        275.54        12.75 o                         
 -16   0   8        739.31        760.90        42.28 o                         
 -15   0   8        866.12        868.55        22.14 o                         
 -14   0   8        894.33        838.10        21.11 o                         
 -13   0   8        751.51        717.72        18.57 o                         
 -12   0   8        781.98        689.09        13.32 o                         
 -11   0   8        619.70        608.48        12.02 o                         
 -10   0   8       5946.53       5998.59        56.00 o                         
  -9   0   8       3199.96       3281.44        32.76 o                         
  -8   0   8        300.11        265.88         5.45 o                         
  -7   0   8       1252.29       1296.54        15.16 o                         
  -6   0   8        230.75        315.71         5.81 o                         
  -5   0   8      10497.38      10735.71        94.13 o                         
  -4   0   8       2536.51       2755.76        28.53 o                         
  -3   0   8       1752.18       1693.48        20.68 o                         
  -2   0   8       4715.43       4988.16        45.70 o                         
  -1   0   8        207.99        291.21         5.25 o                         
   0   0   8       1068.77       1158.61        13.32 o                         
   1   0   8         79.62         55.13         2.28 o                         
   2   0   8        157.06        171.30         4.42 o                         
   3   0   8         66.18         83.87         2.93 o                         
   4   0   8         72.00         69.63         2.83 o                         
   5   0   8         64.19         56.63         2.99 o                         
   6   0   8         99.35        102.29         3.65 o                         
   7   0   8        321.52        341.84         7.05 o                         
   8   0   8        668.88        678.20        10.96 o                         
   9   0   8        662.29        732.87        14.18 o                         
  10   0   8         66.40         38.28         9.21 o                         
  11   0   8       1575.19       1511.45        30.03 o                         
  12   0   8        731.98        728.89        19.40 o                         
  13   0   8        433.42        466.48        15.49 o                         
  14   0   8        276.44        318.58        13.09 o                         
  15   0   8        555.61        558.81        25.99 o                         
 -20   1   8         39.97         41.10         4.95 o                         
 -19   1   8         43.95         41.46         4.85 o                         
 -18   1   8        335.57        344.40        10.47 o                         
 -17   1   8         61.97         59.35         6.83 o                         
 -16   1   8        246.96        263.41         8.55 o                         
 -15   1   8         84.37         68.32         3.88 o                         
 -14   1   8        253.85        257.40        10.92 o                         
 -13   1   8         27.81         15.96         2.86 o                         
 -12   1   8        347.82        326.74         6.25 o                         
 -11   1   8        641.70        615.68         9.61 o                         
 -10   1   8         98.02         97.07         3.19 o                         
  -9   1   8        791.92        779.79         8.57 o                         
  -8   1   8         28.31         30.98         1.77 o                         
  -7   1   8       2598.26       2685.33        19.25 o                         
  -6   1   8       1330.02       1331.09        10.88 o                         
  -5   1   8          0.76         -0.56         0.56 o                         
  -4   1   8        551.96        597.76         6.05 o                         
  -3   1   8       2178.71       2224.22        16.09 o                         
  -2   1   8       1112.04       1205.18         9.75 o                         
  -1   1   8        462.92        386.89         5.49 o                         
   0   1   8          4.66          4.82         0.64 o                         
   1   1   8       2592.96       2578.78        19.15 o                         
   2   1   8          9.31          8.44         0.76 o                         
   3   1   8       2232.17       2142.42        17.19 o                         
   4   1   8         51.85         55.47         1.98 o                         
   5   1   8       1272.95       1238.03        13.11 o                         
   6   1   8          1.86          0.50         0.94 o                         
   7   1   8        273.38        246.27         5.23 o                         
   8   1   8         11.35         11.10         1.63 o                         
   9   1   8        774.94        771.66        10.55 o                         
  10   1   8        101.82        101.86         3.84 o                         
  11   1   8        446.29        448.84         8.19 o                         
  12   1   8         86.99         85.32         3.83 o                         
  13   1   8        167.64        186.65         9.38 o                         
  14   1   8         16.91         21.59         4.86 o                         
  15   1   8        280.57        276.16        22.60 o                         
  16   1   8        123.54        183.10        15.91 o                         
 -19   2   8         93.89        105.45         6.32 o                         
 -18   2   8         48.16         45.58         4.28 o                         
 -17   2   8        531.51        516.18        11.08 o                         
 -16   2   8          0.08         -0.19         1.62 o                         
 -15   2   8        420.37        415.21         9.32 o                         
 -14   2   8         29.21         25.73         2.88 o                         
 -13   2   8        164.98        166.69         6.08 o                         
 -12   2   8         93.58         84.53         3.49 o                         
 -11   2   8         37.45         36.36         2.56 o                         
 -10   2   8         48.94         46.04         2.51 o                         
  -9   2   8          0.65          0.32         0.91 o                         
  -8   2   8        393.72        406.29         6.63 o                         
  -7   2   8       1187.95       1178.76        12.67 o                         
  -6   2   8       4602.75       4588.61        32.28 o                         
  -5   2   8        191.20        186.39         3.75 o                         
  -4   2   8       1357.71       1307.48        10.86 o                         
  -3   2   8        244.38        220.01         3.39 o                         
  -2   2   8        266.48        191.69         3.02 o                         
  -1   2   8        854.34        854.65         9.27 o                         
   0   2   8       3280.69       3361.24        27.76 o                         
   1   2   8          5.01          6.75         1.38 o                         
   2   2   8       8710.64       8402.48        62.71 o                         
   3   2   8        166.38        208.61         4.60 o                         
   4   2   8       1607.66       1470.20        15.17 o                         
   5   2   8        253.69        255.51         5.32 o                         
   6   2   8        751.60        689.01         9.52 o                         
   7   2   8        325.12        317.43         6.29 o                         
   8   2   8       2605.80       2537.68        24.04 o                         
   9   2   8         52.81         59.43         3.18 o                         
  10   2   8        646.00        628.54         9.91 o                         
  11   2   8          2.14          2.73         1.71 o                         
  12   2   8        396.75        395.54        10.24 o                         
  13   2   8         32.38         25.61         3.66 o                         
  14   2   8        242.57        267.30         9.06 o                         
  15   2   8        235.34        235.82         8.79 o                         
 -18   3   8        107.14        114.61         5.88 o                         
 -17   3   8        488.03        529.57        12.15 o                         
 -16   3   8          0.05         -0.76         1.75 o                         
 -15   3   8        780.49        770.93        12.30 o                         
 -14   3   8        920.69        866.06        12.88 o                         
 -13   3   8          0.29         -0.64         1.57 o                         
 -12   3   8        624.88        608.38         9.98 o                         
 -11   3   8        697.86        679.16        14.75 o                         
 -10   3   8        167.48        160.57         5.07 o                         
  -9   3   8        569.23        507.15         8.30 o                         
  -8   3   8        132.97        158.74         4.36 o                         
  -7   3   8       1339.36       1294.95        14.31 o                         
  -6   3   8       1160.21       1152.42        12.93 o                         
  -5   3   8        453.00        470.23         7.15 o                         
  -4   3   8        388.38        417.91         5.78 o                         
  -3   3   8          0.31          0.23         0.74 o                         
  -2   3   8        255.67        261.07         5.56 o                         
  -1   3   8         61.50         62.06         2.65 o                         
   0   3   8         41.79         36.01         2.20 o                         
   1   3   8         73.60         70.54         2.91 o                         
   2   3   8          3.20          2.76         1.10 o                         
   3   3   8        622.42        565.31         8.53 o                         
   4   3   8          0.90          1.30         1.19 o                         
   5   3   8       1640.88       1608.65        17.19 o                         
   6   3   8         32.53         46.00         2.86 o                         
   7   3   8        547.18        528.50         9.30 o                         
   8   3   8       1260.52       1217.12        16.55 o                         
   9   3   8         96.08        113.51         4.81 o                         
  10   3   8         29.29         31.92         3.79 o                         
  11   3   8        332.51        327.49        13.14 o                         
  12   3   8         29.32         27.05         3.80 o                         
  13   3   8        572.53        591.79        13.96 o                         
  14   3   8         28.77         20.88         3.87 o                         
 -17   4   8         64.64         84.02        11.44 o                         
 -16   4   8        303.57        310.89         8.24 o                         
 -15   4   8        415.73        419.19        10.15 o                         
 -14   4   8        484.77        523.61        11.54 o                         
 -13   4   8        521.10        512.47        15.22 o                         
 -12   4   8        543.10        494.06         9.46 o                         
 -11   4   8        196.80        202.10         7.00 o                         
 -10   4   8        681.60        641.19        10.42 o                         
  -9   4   8        328.27        330.41        12.06 o                         
  -8   4   8        296.06        312.64         6.73 o                         
  -7   4   8        845.43        822.86        12.58 o                         
  -6   4   8         64.20         62.04         6.02 o                         
  -5   4   8       1176.27       1154.63        17.52 o                         
  -4   4   8        489.85        498.93        17.75 o                         
  -3   4   8        908.21        935.93        13.11 o                         
  -2   4   8         14.61         13.17         2.03 o                         
  -1   4   8         37.54         39.29         2.63 o                         
   0   4   8          1.09         -0.06         1.07 o                         
   1   4   8         27.91         35.75         2.88 o                         
   2   4   8        160.34        150.11         6.66 o                         
   3   4   8         15.18          7.98         1.69 o                         
   4   4   8         42.27         46.60         3.05 o                         
   5   4   8          6.36          4.25         1.75 o                         
   6   4   8         46.65         53.82         6.97 o                         
   7   4   8         37.49         35.06         3.37 o                         
   8   4   8         25.28         22.96         3.50 o                         
   9   4   8        488.05        496.96        12.19 o                         
  10   4   8          5.06          1.86         2.30 o                         
  11   4   8         86.29         92.61         6.61 o                         
  12   4   8        450.32        443.10        14.33 o                         
  13   4   8        244.45        220.15        18.43 o                         
 -14   5   8          4.12          8.38         3.11 o                         
 -13   5   8         30.98         36.53         4.06 o                         
 -12   5   8         11.24         20.17         3.12 o                         
 -11   5   8          0.29          0.38         1.85 o                         
 -10   5   8        124.21        124.11         7.45 o                         
  -9   5   8         46.01         52.46         4.99 o                         
  -8   5   8         28.05         18.98         3.27 o                         
  -7   5   8        325.15        297.64         9.06 o                         
  -6   5   8         48.10         60.45        10.14 o                         
  -5   5   8        527.53        514.44        14.98 o                         
  -4   5   8        349.54        314.97         8.94 o                         
  -3   5   8        128.94        145.26         8.20 o                         
  -2   5   8          9.09         12.45         3.16 o                         
  -1   5   8        544.51        517.10        10.16 o                         
   0   5   8        126.17        120.21         4.99 o                         
   1   5   8       1397.34       1315.62        17.80 o                         
   2   5   8          9.64         10.78         3.39 o                         
   3   5   8        108.56        128.13         5.75 o                         
   4   5   8          3.23          4.58         1.96 o                         
   5   5   8       1111.35       1097.74        16.67 o                         
   6   5   8        118.70        112.85         6.10 o                         
   7   5   8        341.47        335.40        10.33 o                         
   8   5   8          1.56          0.11         2.29 o                         
   9   5   8        401.45        425.74        12.14 o                         
  10   5   8         47.21         46.87         5.40 o                         
 -10   6   8         61.93         59.95         8.71 o                         
  -9   6   8          0.21          0.19         2.49 o                         
  -8   6   8         52.97         51.48         5.68 o                         
  -7   6   8         59.89         55.29         5.08 o                         
  -6   6   8          5.23          0.69         2.42 o                         
  -5   6   8         73.90         72.85         5.44 o                         
  -4   6   8        214.21        233.12         9.85 o                         
  -3   6   8          1.32          0.58         2.27 o                         
  -2   6   8        239.54        247.88        12.99 o                         
  -1   6   8         37.42         42.53         6.79 o                         
   0   6   8        457.89        447.91        13.79 o                         
   1   6   8         29.89         31.44         4.12 o                         
   2   6   8        372.25        405.49        15.93 o                         
   3   6   8          1.85          2.86         2.44 o                         
   4   6   8         57.18         46.25         7.13 o                         
   5   6   8          5.52          5.11         2.91 o                         
   6   6   8        500.24        547.12        19.40 o                         
 -20   1   9        679.45        657.35        15.75 o                         
 -19   1   9         71.60         68.49         5.88 o                         
 -18   1   9         34.66         34.86         4.28 o                         
 -17   1   9          7.96          5.52         2.44 o                         
 -16   1   9        210.22        226.90         7.92 o                         
 -15   1   9        219.55        226.29         6.64 o                         
 -14   1   9        300.89        281.38         7.18 o                         
 -13   1   9        733.32        747.91        11.95 o                         
 -12   1   9         80.66         72.53         3.52 o                         
 -11   1   9        189.53        174.13         4.41 o                         
 -10   1   9        255.95        265.09         5.34 o                         
  -9   1   9       2399.15       2356.96        19.48 o                         
  -8   1   9        259.24        302.51         5.86 o                         
  -7   1   9       2403.47       2492.08        18.36 o                         
  -6   1   9         13.87          7.35         0.93 o                         
  -5   1   9        270.71        234.84         3.60 o                         
  -4   1   9        233.34        212.11         3.38 o                         
  -3   1   9        190.32        275.43         4.37 o                         
  -2   1   9       1625.05       1703.44        13.12 o                         
  -1   1   9       1221.52       1335.88        10.75 o                         
   0   1   9       1245.22       1276.78        10.36 o                         
   1   1   9       2556.82       2824.71        19.86 o                         
   2   1   9        550.09        488.47         6.15 o                         
   3   1   9        478.88        527.77         7.45 o                         
   4   1   9         69.01         54.35         3.18 o                         
   5   1   9       1544.14       1535.25        21.77 o                         
   6   1   9        141.95        146.55         4.03 o                         
   7   1   9        263.99        254.65         5.58 o                         
   8   1   9        125.90        125.68         4.04 o                         
   9   1   9         12.19         15.81         2.04 o                         
  10   1   9        187.80        166.57         5.39 o                         
  11   1   9        368.37        344.59         8.09 o                         
  12   1   9        134.12        124.59         6.63 o                         
  13   1   9        193.60        215.62         7.88 o                         
  14   1   9        159.47        158.05        10.21 o                         
  15   1   9        133.28        125.49         9.65 o                         
 -19   2   9         18.18         12.55         3.45 o                         
 -18   2   9        287.60        307.42        10.06 o                         
 -17   2   9         52.88         56.57         4.44 o                         
 -16   2   9          6.92          2.03         1.91 o                         
 -15   2   9        162.98        153.05         5.83 o                         
 -14   2   9         32.51         33.94         4.03 o                         
 -13   2   9         61.82         65.78         4.90 o                         
 -12   2   9        154.79        127.59         4.23 o                         
 -11   2   9        167.12        161.99         4.58 o                         
 -10   2   9          1.39          0.37         1.14 o                         
  -9   2   9         95.97         92.52         3.31 o                         
  -8   2   9          3.25          6.28         2.05 o                         
  -7   2   9        312.09        321.50         5.76 o                         
  -6   2   9        125.77        152.25         2.99 o                         
  -5   2   9        105.78         85.31         2.24 o                         
  -4   2   9          3.23          6.12         0.91 o                         
  -3   2   9        325.61        363.39         4.64 o                         
  -2   2   9        256.43        282.98         4.46 o                         
  -1   2   9        139.68        145.50         3.68 o                         
   0   2   9        192.63        193.81         4.51 o                         
   1   2   9        550.49        519.79         7.60 o                         
   2   2   9         70.10         77.96         2.94 o                         
   3   2   9          1.44          2.20         1.04 o                         
   4   2   9         21.77         19.26         1.97 o                         
   5   2   9        281.99        260.56         5.58 o                         
   6   2   9        179.74        172.73         7.47 o                         
   7   2   9        214.09        207.24         5.22 o                         
   8   2   9         17.99         18.98         2.17 o                         
   9   2   9          0.49          0.93         1.33 o                         
  10   2   9        262.17        255.29         6.29 o                         
  11   2   9          0.57          2.89         2.17 o                         
  12   2   9        323.05        314.03         9.49 o                         
  13   2   9        113.13         94.10         5.70 o                         
  14   2   9         55.34         60.16         6.08 o                         
  15   2   9         72.06         89.97         8.84 o                         
 -18   3   9        168.26        187.35         7.32 o                         
 -17   3   9          0.05          2.97         2.32 o                         
 -16   3   9         10.93         21.50         3.24 o                         
 -15   3   9         73.18         65.30         3.96 o                         
 -14   3   9        724.84        689.48        11.35 o                         
 -13   3   9        113.16        109.62         4.48 o                         
 -12   3   9        136.47        133.24         4.69 o                         
 -11   3   9          6.74          9.73         1.90 o                         
 -10   3   9         42.42         39.36         2.85 o                         
  -9   3   9          0.33          1.32         1.31 o                         
  -8   3   9        101.36        110.90         3.78 o                         
  -7   3   9        541.01        509.46         8.00 o                         
  -6   3   9        857.78        821.05        10.44 o                         
  -5   3   9          8.10         15.99         2.35 o                         
  -4   3   9        418.66        375.54         7.13 o                         
  -3   3   9        201.99        199.68         4.54 o                         
  -2   3   9        465.57        462.81         7.91 o                         
  -1   3   9         85.11         93.20         3.29 o                         
   0   3   9        734.54        674.76        17.01 o                         
   1   3   9         78.30         74.00         3.11 o                         
   2   3   9        851.67        852.02        11.12 o                         
   3   3   9         83.62         84.54         4.67 o                         
   4   3   9        877.53        865.31        11.51 o                         
   5   3   9       1257.99       1213.67        14.48 o                         
   6   3   9        260.13        252.97         6.00 o                         
   7   3   9         12.10         12.19         1.96 o                         
   8   3   9       1057.96       1019.75        19.54 o                         
   9   3   9        211.50        216.85         6.73 o                         
  10   3   9          2.14          1.09         2.02 o                         
  11   3   9        494.13        487.95        12.06 o                         
  12   3   9          5.98          4.98         2.49 o                         
  13   3   9        235.89        236.66         9.05 o                         
  14   3   9         47.92         45.54         5.98 o                         
 -16   4   9        182.96        185.43         8.12 o                         
 -15   4   9        126.32        130.86         7.00 o                         
 -14   4   9        564.74        555.54        10.64 o                         
 -13   4   9        154.27        149.26         5.44 o                         
 -12   4   9        362.84        367.25         8.19 o                         
 -11   4   9         25.39         22.15         2.66 o                         
 -10   4   9        112.50        110.35         4.92 o                         
  -9   4   9        212.87        187.21         6.05 o                         
  -8   4   9        273.07        255.24         6.82 o                         
  -7   4   9         64.75         64.60         4.51 o                         
  -6   4   9       2010.67       1966.42        25.67 o                         
  -5   4   9          4.45          9.69         2.33 o                         
  -4   4   9        307.87        303.81         8.19 o                         
  -3   4   9        166.38        164.72         5.26 o                         
  -2   4   9         81.40         75.69         4.19 o                         
  -1   4   9          7.35          5.24         1.57 o                         
   0   4   9        544.77        512.07         8.56 o                         
   1   4   9          0.09         -1.19         1.19 o                         
   2   4   9         85.65         64.64         3.26 o                         
   3   4   9         24.28         28.43         2.64 o                         
   4   4   9         19.56         12.01         2.03 o                         
   5   4   9        148.77        116.28         4.93 o                         
   6   4   9        218.54        199.21         7.66 o                         
   7   4   9          0.24         -0.26         1.54 o                         
   8   4   9          0.34         -1.23         1.93 o                         
   9   4   9        331.87        324.33        14.39 o                         
  10   4   9         67.99         61.40         5.17 o                         
  11   4   9        155.78        151.79         7.42 o                         
  12   4   9        197.06        205.00         9.23 o                         
 -14   5   9          9.20          4.15         2.80 o                         
 -13   5   9        410.43        440.43        10.83 o                         
 -12   5   9         19.93         15.20         3.64 o                         
 -11   5   9        546.06        575.95        13.51 o                         
 -10   5   9          1.72         -0.62         1.92 o                         
  -9   5   9        468.09        493.86        12.28 o                         
  -8   5   9          1.16          0.97         2.10 o                         
  -7   5   9       1039.87       1000.75        17.77 o                         
  -6   5   9          1.89          0.35         2.03 o                         
  -5   5   9        465.74        504.11        11.80 o                         
  -4   5   9          3.93          3.23         2.24 o                         
  -3   5   9        302.11        300.36         8.88 o                         
  -2   5   9         78.45         72.08         6.38 o                         
  -1   5   9        132.67        133.00         5.77 o                         
   0   5   9         98.45         84.85         5.07 o                         
   1   5   9         27.99         36.45         3.52 o                         
   2   5   9         69.34         85.30         4.54 o                         
   3   5   9        225.89        207.39         7.89 o                         
   4   5   9         42.38         43.94         4.78 o                         
   5   5   9         66.48         65.60         4.48 o                         
   6   5   9         67.62         57.93         5.14 o                         
   7   5   9         44.23         43.61         4.80 o                         
   8   5   9         56.44         47.76         6.93 o                         
   9   5   9        182.59        184.46        10.00 o                         
  -9   6   9          0.03         -2.77         2.77 o                         
  -8   6   9         30.86         29.23         4.34 o                         
  -7   6   9          0.04          3.90         2.85 o                         
  -6   6   9          9.47          3.47         2.77 o                         
  -5   6   9         30.74         30.98         4.17 o                         
  -4   6   9         23.80         15.42         3.31 o                         
  -3   6   9        409.44        446.96        11.86 o                         
  -2   6   9        149.74        156.62         7.22 o                         
  -1   6   9        535.03        539.84        29.09 o                         
   0   6   9         10.46         13.12         3.58 o                         
   1   6   9        343.86        346.14        10.78 o                         
   2   6   9         96.19        101.60         8.65 o                         
   3   6   9        178.99        213.46         8.46 o                         
   4   6   9        196.36        219.97        24.63 o                         
   5   6   9        295.87        276.98        19.78 o                         
 -20   0  10        167.48        157.11        16.29 o                         
 -19   0  10        991.05       1007.04        44.71 o                         
 -18   0  10          0.17         -3.10         3.10 o                         
 -17   0  10         11.98         16.44         6.11 o                         
 -16   0  10         41.03         36.85         5.76 o                         
 -15   0  10       1075.57       1110.76        26.25 o                         
 -14   0  10         52.10         61.13         5.83 o                         
 -13   0  10       2550.17       2467.39        42.72 o                         
 -12   0  10        309.97        341.58         9.19 o                         
 -11   0  10        973.45        904.61        15.89 o                         
 -10   0  10        343.29        326.01         8.43 o                         
  -9   0  10       4133.85       4157.11        40.81 o                         
  -8   0  10        316.41        294.49        10.05 o                         
  -7   0  10       2018.86       2004.97        22.09 o                         
  -6   0  10       1563.76       1552.11        18.02 o                         
  -5   0  10        494.70        432.64         7.51 o                         
  -4   0  10       2944.89       3052.41        30.62 o                         
  -3   0  10       6701.94       6928.32        63.01 o                         
  -2   0  10       1682.96       1667.07        18.74 o                         
  -1   0  10        868.47        907.52        11.79 o                         
   0   0  10        390.82        278.63         6.44 o                         
   1   0  10        117.59        100.85         3.32 o                         
   2   0  10       2555.88       2528.35        49.15 o                         
   3   0  10         18.66          7.28         1.38 o                         
   4   0  10        430.51        434.24         7.76 o                         
   5   0  10        463.43        459.23         8.29 o                         
   6   0  10         19.33         21.42         3.77 o                         
   7   0  10          3.40          1.73         2.08 o                         
   8   0  10         53.80         46.22         5.11 o                         
   9   0  10          0.04         -0.18         1.94 o                         
  10   0  10        104.24         95.13         7.23 o                         
  11   0  10          0.13         -2.12         2.56 o                         
  12   0  10        223.72        237.32        11.66 o                         
  13   0  10          0.24          2.26         3.28 o                         
  14   0  10        485.15        474.14        17.14 o                         
  15   0  10          4.39         -1.16         5.04 o                         
 -20   1  10         31.90         25.00         6.24 o                         
 -19   1  10         40.33         38.19         4.68 o                         
 -18   1  10        399.01        424.31        13.27 o                         
 -17   1  10        493.40        486.34        12.28 o                         
 -16   1  10         86.38         93.36         8.44 o                         
 -15   1  10        159.56        177.63         6.05 o                         
 -14   1  10        449.83        419.20         8.90 o                         
 -13   1  10        143.54        152.04         5.23 o                         
 -12   1  10          3.03         -0.85         1.24 o                         
 -11   1  10         94.66         91.09         3.36 o                         
 -10   1  10         69.22         80.57         3.07 o                         
  -9   1  10       1760.29       1778.92        15.93 o                         
  -8   1  10       1354.45       1373.12        13.01 o                         
  -7   1  10        516.75        529.83         6.18 o                         
  -6   1  10       1815.14       1818.07        14.58 o                         
  -5   1  10        531.30        598.39         6.52 o                         
  -4   1  10       1258.04       1279.57        15.98 o                         
  -3   1  10        112.27        100.08         2.49 o                         
  -2   1  10       1199.88       1183.39        10.80 o                         
  -1   1  10         53.94         58.02         1.95 o                         
   0   1  10          1.14         -0.61         0.69 o                         
   1   1  10         38.46         37.64         2.09 o                         
   2   1  10        800.16        775.80         9.61 o                         
   3   1  10       1749.57       1741.27        17.04 o                         
   4   1  10       1047.03        989.99        11.64 o                         
   5   1  10        725.20        709.17         9.62 o                         
   6   1  10       2324.92       2266.06        21.65 o                         
   7   1  10          3.22          4.01         1.37 o                         
   8   1  10        892.51        853.09        12.33 o                         
   9   1  10          6.06          9.89         1.86 o                         
  10   1  10        351.73        346.21         9.30 o                         
  11   1  10        365.46        378.42         9.97 o                         
  12   1  10          0.74          0.44         2.27 o                         
  13   1  10          6.10          5.91         2.55 o                         
  14   1  10        145.19        143.94        10.00 o                         
  15   1  10         13.43         10.18         9.70 o                         
 -19   2  10         37.87         41.35         4.83 o                         
 -18   2  10        276.55        283.51         9.79 o                         
 -17   2  10        366.75        343.02         9.15 o                         
 -16   2  10        764.58        769.71        13.72 o                         
 -15   2  10        141.80        133.87         5.57 o                         
 -14   2  10       1172.16       1118.33        16.27 o                         
 -13   2  10         26.89         20.74         2.80 o                         
 -12   2  10        544.44        551.20         9.08 o                         
 -11   2  10         95.04         96.10         3.74 o                         
 -10   2  10        245.34        242.50         5.53 o                         
  -9   2  10         17.69         14.35         1.76 o                         
  -8   2  10        667.76        653.18         9.07 o                         
  -7   2  10         23.65         29.68         2.21 o                         
  -6   2  10         90.21         78.88         2.47 o                         
  -5   2  10        220.04        228.19         3.81 o                         
  -4   2  10         42.38         51.32         2.07 o                         
  -3   2  10        749.13        719.61         8.13 o                         
  -2   2  10          1.64          1.96         0.99 o                         
  -1   2  10       1591.57       1522.20        16.87 o                         
   0   2  10          0.28          2.30         1.04 o                         
   1   2  10       1613.06       1516.95        17.21 o                         
   2   2  10       1856.81       1830.64        18.17 o                         
   3   2  10        945.10        924.76        11.54 o                         
   4   2  10       2627.91       2501.06        23.41 o                         
   5   2  10       2786.01       2642.83        24.71 o                         
   6   2  10        251.56        251.50         5.82 o                         
   7   2  10        510.08        510.82         8.66 o                         
   8   2  10          8.01          8.87         1.82 o                         
   9   2  10       1280.99       1263.78        15.61 o                         
  10   2  10         15.42         12.63         2.19 o                         
  11   2  10       1490.67       1489.64        19.83 o                         
  12   2  10         57.47         59.11         4.99 o                         
  13   2  10        848.66        889.14        25.02 o                         
  14   2  10          0.82         -1.58         3.22 o                         
 -18   3  10        107.88        112.65         6.01 o                         
 -17   3  10         26.18         17.86         3.22 o                         
 -16   3  10        334.97        317.95         8.88 o                         
 -15   3  10          0.11          1.44         2.26 o                         
 -14   3  10        187.99        186.98         5.86 o                         
 -13   3  10        420.91        401.06        11.44 o                         
 -12   3  10        897.29        908.33        12.83 o                         
 -11   3  10        282.14        285.89        11.19 o                         
 -10   3  10       1276.92       1242.80        14.98 o                         
  -9   3  10        613.52        606.71         9.41 o                         
  -8   3  10         53.92         53.34         3.60 o                         
  -7   3  10        435.51        406.45         8.02 o                         
  -6   3  10       1903.60       1866.89        20.72 o                         
  -5   3  10       1221.84       1175.79        17.18 o                         
  -4   3  10       1089.02       1060.02        13.80 o                         
  -3   3  10       1544.83       1539.92        16.05 o                         
  -2   3  10       1210.67       1189.54        13.52 o                         
  -1   3  10         94.08         87.69         3.43 o                         
   0   3  10         45.74         54.35         2.75 o                         
   1   3  10         18.49         29.20         3.23 o                         
   2   3  10         16.94         14.79         2.60 o                         
   3   3  10         68.56         63.09         3.82 o                         
   4   3  10       1061.39        994.09        12.85 o                         
   5   3  10         41.82         38.81         2.84 o                         
   6   3  10         28.07         26.16         2.56 o                         
   7   3  10          9.32          3.78         1.71 o                         
   8   3  10         57.85         75.53         5.27 o                         
   9   3  10         32.39         27.24         4.32 o                         
  10   3  10         26.35         28.11         3.85 o                         
  11   3  10         18.30         22.32         3.71 o                         
  12   3  10         33.36         27.72         4.00 o                         
  13   3  10        334.20        350.93        10.94 o                         
 -16   4  10          2.69          5.67         2.27 o                         
 -15   4  10        556.82        574.30        14.10 o                         
 -14   4  10          1.22          1.06         1.88 o                         
 -13   4  10        673.11        694.94        11.85 o                         
 -12   4  10        218.36        205.64         7.50 o                         
 -11   4  10        918.12        858.09        17.21 o                         
 -10   4  10        382.13        365.54         9.61 o                         
  -9   4  10        496.02        470.69        11.15 o                         
  -8   4  10         23.84         19.89         2.99 o                         
  -7   4  10        955.65        908.91        15.90 o                         
  -6   4  10        775.65        769.56        16.53 o                         
  -5   4  10        674.66        681.39        13.18 o                         
  -4   4  10        255.95        240.61         7.54 o                         
  -3   4  10        881.11        852.33        14.90 o                         
  -2   4  10       1022.76       1013.76        17.43 o                         
  -1   4  10         20.49         22.12         2.56 o                         
   0   4  10       1209.11       1240.80        16.24 o                         
   1   4  10        633.32        631.16        11.87 o                         
   2   4  10         36.13         42.90         3.38 o                         
   3   4  10         52.28         70.50         3.55 o                         
   4   4  10         18.39         21.97         2.58 o                         
   5   4  10          1.92          0.38         1.64 o                         
   6   4  10        357.58        322.55         8.35 o                         
   7   4  10         10.41         15.87         3.71 o                         
   8   4  10          0.00         -0.16         1.90 o                         
   9   4  10          2.16          1.09         2.29 o                         
  10   4  10         23.42         23.54         3.79 o                         
  11   4  10          4.49          9.20         3.39 o                         
 -13   5  10        177.60        186.40        10.36 o                         
 -12   5  10        162.93        168.17        11.79 o                         
 -11   5  10         29.20         21.67         3.90 o                         
 -10   5  10          0.90          1.20         2.18 o                         
  -9   5  10        229.34        244.50        12.63 o                         
  -8   5  10         33.85         31.89         4.07 o                         
  -7   5  10         24.42         23.53         3.61 o                         
  -6   5  10        337.69        334.57        12.57 o                         
  -5   5  10        126.65        133.74         6.40 o                         
  -4   5  10          3.06          1.41         2.44 o                         
  -3   5  10        429.89        420.80        15.93 o                         
  -2   5  10         85.28        103.87         6.16 o                         
  -1   5  10          6.28          4.78         2.47 o                         
   0   5  10        240.17        225.67         8.64 o                         
   1   5  10         43.68         31.47         4.30 o                         
   2   5  10        424.76        393.92         9.43 o                         
   3   5  10        168.88        158.87         9.10 o                         
   4   5  10        195.03        197.70         6.86 o                         
   5   5  10         23.55         24.03         3.71 o                         
   6   5  10        351.33        372.43         9.67 o                         
   7   5  10          0.88         -0.27         2.30 o                         
   8   5  10       1356.70       1461.99        24.44 o                         
  -8   6  10         55.07         57.09         6.56 o                         
  -7   6  10          2.68          2.05         3.56 o                         
  -6   6  10        124.88        124.53         6.86 o                         
  -5   6  10          1.28          3.35         2.73 o                         
  -4   6  10        225.53        253.22         9.21 o                         
  -3   6  10        201.52        212.78         9.99 o                         
  -2   6  10        172.28        159.92         7.38 o                         
  -1   6  10          2.93         -0.22         2.39 o                         
   0   6  10          3.06          1.59         2.67 o                         
   1   6  10         91.77         92.07         6.95 o                         
   2   6  10          4.20          7.58         2.90 o                         
   3   6  10         48.02         46.24         7.20 o                         
 -19   1  11         29.19         24.57         4.02 o                         
 -18   1  11         41.60         46.76         4.90 o                         
 -17   1  11         51.11         49.90         4.96 o                         
 -16   1  11        206.46        201.46         7.73 o                         
 -15   1  11        526.32        548.42        12.41 o                         
 -14   1  11          0.34          0.69         1.51 o                         
 -13   1  11        484.83        462.34         9.29 o                         
 -12   1  11         91.24         67.49         3.60 o                         
 -11   1  11        718.98        718.48        10.02 o                         
 -10   1  11        187.73        168.20         4.42 o                         
  -9   1  11        945.05        941.43        10.34 o                         
  -8   1  11        976.90        968.63        10.41 o                         
  -7   1  11         64.64         52.64         2.01 o                         
  -6   1  11       1069.54       1068.89         9.99 o                         
  -5   1  11         91.98         95.52         2.86 o                         
  -4   1  11        292.74        246.15         3.95 o                         
  -3   1  11         54.99         62.75         2.11 o                         
  -2   1  11       2221.82       2192.96        18.14 o                         
  -1   1  11         62.63         69.06         2.36 o                         
   0   1  11       1820.40       1742.54        16.91 o                         
   1   1  11        141.99        157.00         4.01 o                         
   2   1  11        105.97        114.28         3.96 o                         
   3   1  11         43.08         40.18         2.40 o                         
   4   1  11         27.68         24.00         2.16 o                         
   5   1  11       3384.43       3323.08        29.24 o                         
   6   1  11         15.91         17.52         2.04 o                         
   7   1  11        528.89        527.44         8.70 o                         
   8   1  11        476.04        435.10        10.25 o                         
   9   1  11          9.40         10.83         2.59 o                         
  10   1  11        119.62        123.43         5.96 o                         
  11   1  11          7.03          8.24         2.47 o                         
  12   1  11        212.96        220.48         8.16 o                         
  13   1  11        203.00        200.97         7.94 o                         
  14   1  11        139.43        140.30        10.34 o                         
 -19   2  11          2.38         -0.17         2.33 o                         
 -18   2  11          1.67         -2.27         2.27 o                         
 -17   2  11        304.22        292.25         8.58 o                         
 -16   2  11        109.01         98.81         5.08 o                         
 -15   2  11          0.16         -1.37         1.57 o                         
 -14   2  11        250.17        230.24         6.92 o                         
 -13   2  11         95.97         93.24         6.53 o                         
 -12   2  11        255.76        263.77         6.16 o                         
 -11   2  11        533.56        527.14         8.75 o                         
 -10   2  11        265.72        244.07         5.66 o                         
  -9   2  11        297.55        314.69         6.24 o                         
  -8   2  11        572.27        545.71         8.30 o                         
  -7   2  11         15.53         17.58         1.84 o                         
  -6   2  11       2093.04       2159.27        18.58 o                         
  -5   2  11          4.72          7.88         1.24 o                         
  -4   2  11         20.51         18.93         1.61 o                         
  -3   2  11        162.66        176.83         4.27 o                         
  -2   2  11        174.10        169.06         5.97 o                         
  -1   2  11          4.96          9.03         1.86 o                         
   0   2  11        350.57        349.14         6.38 o                         
   1   2  11         11.63         14.18         1.80 o                         
   2   2  11        804.02        812.29        10.74 o                         
   3   2  11        105.44        119.78         4.41 o                         
   4   2  11         75.65         67.74         3.20 o                         
   5   2  11        369.17        379.54         7.73 o                         
   6   2  11        129.17        123.25         4.61 o                         
   7   2  11         59.76         59.53         3.70 o                         
   8   2  11        125.37        122.62         4.91 o                         
   9   2  11         81.77         84.69         4.00 o                         
  10   2  11         22.33         22.90         2.77 o                         
  11   2  11        145.71        136.06         6.92 o                         
  12   2  11         75.49         73.52         7.95 o                         
  13   2  11        133.20        132.63        10.26 o                         
 -18   3  11        343.25        339.03        12.72 o                         
 -17   3  11        163.43        172.87         7.00 o                         
 -16   3  11        305.51        327.77        10.55 o                         
 -15   3  11         88.43         95.76         5.64 o                         
 -14   3  11          4.14          9.79         2.30 o                         
 -13   3  11        408.12        394.99         8.35 o                         
 -12   3  11         61.07         55.95         3.51 o                         
 -11   3  11        237.76        237.06         6.23 o                         
 -10   3  11         12.05          6.74         1.93 o                         
  -9   3  11        414.49        417.38         8.62 o                         
  -8   3  11        810.08        783.34        12.13 o                         
  -7   3  11        234.42        254.38         7.44 o                         
  -6   3  11        344.45        348.54        11.39 o                         
  -5   3  11         85.65         98.18         4.58 o                         
  -4   3  11          5.14          3.42         1.62 o                         
  -3   3  11        668.66        646.27         9.34 o                         
  -2   3  11       1255.84       1260.36        14.43 o                         
  -1   3  11        187.89        168.26         5.08 o                         
   0   3  11        262.34        293.61         6.24 o                         
   1   3  11          8.37          8.16         1.62 o                         
   2   3  11          0.02          1.87         1.33 o                         
   3   3  11        591.43        593.29        10.40 o                         
   4   3  11          2.25          3.68         1.47 o                         
   5   3  11        368.65        374.85         7.63 o                         
   6   3  11         13.44          8.41         2.59 o                         
   7   3  11        843.85        873.56        12.73 o                         
   8   3  11        134.59        129.63         4.90 o                         
   9   3  11        452.85        444.51        10.05 o                         
  10   3  11          8.29          8.36         2.96 o                         
  11   3  11        166.10        163.64         9.88 o                         
  12   3  11         77.23         88.11         6.06 o                         
 -16   4  11         93.50         88.29         6.39 o                         
 -15   4  11         88.99         90.14         5.44 o                         
 -14   4  11         16.30         14.77         3.07 o                         
 -13   4  11          2.53         -1.78         1.88 o                         
 -12   4  11         31.24         37.54         5.01 o                         
 -11   4  11        467.71        465.82        11.61 o                         
 -10   4  11         53.79         49.59         4.47 o                         
  -9   4  11        867.47        847.05        15.82 o                         
  -8   4  11         60.29         56.60         4.45 o                         
  -7   4  11        357.30        350.64        10.08 o                         
  -6   4  11        533.05        531.24        11.80 o                         
  -5   4  11        289.27        305.05         8.75 o                         
  -4   4  11        277.93        272.59         8.16 o                         
  -3   4  11         19.93         20.39         3.04 o                         
  -2   4  11        265.06        281.07         7.19 o                         
  -1   4  11        779.36        734.92        25.48 o                         
   0   4  11        690.86        630.21        10.13 o                         
   1   4  11       1207.77       1190.05        15.03 o                         
   2   4  11        360.41        343.19         7.44 o                         
   3   4  11        126.73        130.52         4.77 o                         
   4   4  11        320.38        315.95         7.39 o                         
   5   4  11         27.39         34.69         3.16 o                         
   6   4  11        193.08        175.48         6.43 o                         
   7   4  11         11.89         20.45         3.18 o                         
   8   4  11         21.09         11.43         2.69 o                         
   9   4  11         43.81         43.67         4.82 o                         
  10   4  11         15.52          9.27         3.22 o                         
 -13   5  11         58.89         67.18         7.34 o                         
 -12   5  11        110.84        130.66         7.00 o                         
 -11   5  11         15.63          3.72         2.73 o                         
 -10   5  11        358.29        354.74        10.76 o                         
  -9   5  11         82.66         88.77         5.65 o                         
  -8   5  11        351.08        353.00        10.42 o                         
  -7   5  11         62.31         59.01         5.04 o                         
  -6   5  11        718.73        733.61        15.24 o                         
  -5   5  11        168.24        178.61         7.41 o                         
  -4   5  11        838.84        859.09        16.47 o                         
  -3   5  11        115.86        106.48         5.81 o                         
  -2   5  11        288.12        311.25         9.45 o                         
  -1   5  11          3.40         -0.79         2.20 o                         
   0   5  11        152.96        175.34         8.34 o                         
   1   5  11         10.35          7.07         2.35 o                         
   2   5  11        270.51        258.35         7.74 o                         
   3   5  11        110.93        103.53         5.29 o                         
   4   5  11        220.19        195.69         7.05 o                         
   5   5  11          0.11          2.38         2.21 o                         
   6   5  11        668.36        689.63        13.63 o                         
   7   5  11          0.05         -1.36         2.42 o                         
  -7   6  11         66.72         68.55         7.62 o                         
  -6   6  11         24.59         20.91         4.00 o                         
  -5   6  11          2.13          3.15         2.63 o                         
  -4   6  11         39.61         48.79         5.27 o                         
  -3   6  11          0.03         -0.40         2.41 o                         
  -2   6  11         55.47         51.63         7.36 o                         
  -1   6  11          7.30          9.99         3.59 o                         
   0   6  11        287.79        299.29        24.44 o                         
   1   6  11          1.42         -1.55         4.66 o                         
 -19   0  12          5.79          6.17         4.47 o                         
 -18   0  12        497.16        477.20        18.03 o                         
 -17   0  12        872.32        870.51        24.34 o                         
 -16   0  12         90.20         99.23        11.25 o                         
 -15   0  12        420.35        432.25        30.26 o                         
 -14   0  12         19.54         14.98         3.86 o                         
 -13   0  12       1267.64       1301.44        45.68 o                         
 -12   0  12        274.03        284.78        11.31 o                         
 -11   0  12          1.83         -0.27         1.55 o                         
 -10   0  12       5247.74       5211.75        59.84 o                         
  -9   0  12         19.24         28.52         2.52 o                         
  -8   0  12       2432.51       2415.72        26.65 o                         
  -7   0  12         43.92         48.72         2.86 o                         
  -6   0  12       5049.55       5104.86        49.14 o                         
  -5   0  12        274.39        268.12         6.20 o                         
  -4   0  12        662.26        632.41        10.07 o                         
  -3   0  12         16.97         34.40         2.41 o                         
  -2   0  12        994.63        990.35        14.84 o                         
  -1   0  12        915.81        829.15        19.15 o                         
   0   0  12       2244.96       2166.94        23.96 o                         
   1   0  12       1819.96       1793.28        30.05 o                         
   2   0  12       1760.56       1715.11        23.95 o                         
   3   0  12       4384.62       4150.07        61.38 o                         
   4   0  12       2437.75       2392.88        40.53 o                         
   5   0  12        106.86         92.72         6.58 o                         
   6   0  12       1303.53       1335.60        27.91 o                         
   7   0  12       2095.47       2023.70        37.63 o                         
   8   0  12        157.46        190.78         9.81 o                         
   9   0  12        560.53        562.07        17.55 o                         
  10   0  12        356.59        318.57        13.44 o                         
  11   0  12       1265.12       1321.25        30.31 o                         
  12   0  12        316.34        257.33        12.69 o                         
  13   0  12          0.31          0.48         3.43 o                         
 -19   1  12        111.79        124.57         7.07 o                         
 -18   1  12        461.93        482.27        12.82 o                         
 -17   1  12         52.91         54.00         4.90 o                         
 -16   1  12        312.96        309.31         9.63 o                         
 -15   1  12          9.91         10.67         2.70 o                         
 -14   1  12        633.21        630.41        13.30 o                         
 -13   1  12       1329.08       1326.57        17.66 o                         
 -12   1  12         65.91         62.83         3.55 o                         
 -11   1  12         64.95         55.24         3.83 o                         
 -10   1  12         55.90         60.31         2.91 o                         
  -9   1  12         12.73          9.04         1.40 o                         
  -8   1  12       1654.19       1597.54        15.02 o                         
  -7   1  12       1224.58       1256.38        11.53 o                         
  -6   1  12        224.61        229.56         4.09 o                         
  -5   1  12         36.48         31.26         1.72 o                         
  -4   1  12         15.01         28.08         1.84 o                         
  -3   1  12        333.69        321.22         5.20 o                         
  -2   1  12        322.21        309.60         5.10 o                         
  -1   1  12       1674.29       1617.45        16.28 o                         
   0   1  12         31.88         29.04         2.17 o                         
   1   1  12        907.41        877.15        12.39 o                         
   2   1  12         30.67         31.41         2.37 o                         
   3   1  12        104.59         91.75         3.77 o                         
   4   1  12         36.31         30.26         2.50 o                         
   5   1  12        476.59        474.88         8.06 o                         
   6   1  12          5.75          4.78         1.63 o                         
   7   1  12        241.24        232.87         7.96 o                         
   8   1  12         94.60         89.06         5.10 o                         
   9   1  12       1106.78       1089.52        18.40 o                         
  10   1  12          6.00         12.01         2.73 o                         
  11   1  12        585.58        615.63        17.55 o                         
  12   1  12         12.06          6.70         2.60 o                         
  13   1  12        132.27        151.54         7.59 o                         
 -19   2  12        416.65        423.42        25.22 o                         
 -18   2  12         74.88         83.62         5.75 o                         
 -17   2  12       1447.38       1495.48        27.12 o                         
 -16   2  12        101.15        103.95         6.73 o                         
 -15   2  12       1015.50       1011.42        16.03 o                         
 -14   2  12        111.64        108.66         5.24 o                         
 -13   2  12        261.28        280.56         7.49 o                         
 -12   2  12          8.04          5.32         1.79 o                         
 -11   2  12        563.84        553.34         9.53 o                         
 -10   2  12        140.41        152.80         5.76 o                         
  -9   2  12       4740.27       4562.73        38.26 o                         
  -8   2  12        344.04        332.78         6.45 o                         
  -7   2  12        177.36        168.14         5.01 o                         
  -6   2  12        237.14        226.15         5.00 o                         
  -5   2  12        310.99        297.54         5.75 o                         
  -4   2  12         69.62         57.36         2.93 o                         
  -3   2  12         26.08         22.12         3.01 o                         
  -2   2  12        123.56        126.36         3.84 o                         
  -1   2  12        600.30        588.45         8.73 o                         
   0   2  12        586.72        554.98         9.43 o                         
   1   2  12        461.10        456.70         7.77 o                         
   2   2  12        454.19        456.93         8.70 o                         
   3   2  12        665.18        642.19         9.73 o                         
   4   2  12          3.04          2.99         1.46 o                         
   5   2  12        239.78        233.39         5.82 o                         
   6   2  12        604.80        599.79         9.88 o                         
   7   2  12        375.26        374.07         7.81 o                         
   8   2  12        946.85        948.05        13.45 o                         
   9   2  12        227.58        231.26         6.64 o                         
  10   2  12       1363.68       1432.34        24.50 o                         
  11   2  12         84.83         78.70         6.17 o                         
  12   2  12        173.74        154.06        10.77 o                         
 -17   3  12          7.25          5.27         2.57 o                         
 -16   3  12          2.20          0.61         2.04 o                         
 -15   3  12         79.43         75.04         4.87 o                         
 -14   3  12         55.31         53.10         3.79 o                         
 -13   3  12        799.54        816.87        12.55 o                         
 -12   3  12         17.63         21.20         2.89 o                         
 -11   3  12       1111.51       1100.11        15.98 o                         
 -10   3  12          1.44          3.71         1.75 o                         
  -9   3  12         62.59         54.03         3.49 o                         
  -8   3  12          7.75          5.91         2.18 o                         
  -7   3  12         38.30         43.68         3.73 o                         
  -6   3  12        587.35        610.60        12.07 o                         
  -5   3  12        245.17        253.78         7.51 o                         
  -4   3  12       1051.42       1064.16        14.56 o                         
  -3   3  12       3550.61       3538.31        31.15 o                         
  -2   3  12          5.39          4.79         1.53 o                         
  -1   3  12       3466.33       3278.96        29.64 o                         
   0   3  12         14.60         19.11         2.26 o                         
   1   3  12          0.46         -1.15         1.15 o                         
   2   3  12        231.86        232.71         5.83 o                         
   3   3  12         36.91         35.72         3.00 o                         
   4   3  12         24.22         19.82         2.49 o                         
   5   3  12        493.57        475.67         8.97 o                         
   6   3  12        501.19        485.30         9.21 o                         
   7   3  12        392.78        381.97         8.25 o                         
   8   3  12         47.71         51.61         3.81 o                         
   9   3  12        435.64        446.59        10.38 o                         
  10   3  12          3.64          3.34         2.19 o                         
  11   3  12         19.73         21.05         7.03 o                         
 -15   4  12         91.88         89.72         5.33 o                         
 -14   4  12         72.88         76.28         4.82 o                         
 -13   4  12         22.41         23.30         3.83 o                         
 -12   4  12        323.06        303.29         9.69 o                         
 -11   4  12         52.60         46.24         4.62 o                         
 -10   4  12       1063.86       1072.70        18.70 o                         
  -9   4  12         45.45         35.76         4.16 o                         
  -8   4  12        493.70        490.02        11.75 o                         
  -7   4  12         59.21         56.27         4.60 o                         
  -6   4  12        272.15        279.39         8.64 o                         
  -5   4  12        175.61        174.67         6.83 o                         
  -4   4  12       1799.32       1806.92        29.00 o                         
  -3   4  12          1.56          1.23         1.88 o                         
  -2   4  12       1327.88       1284.07        17.55 o                         
  -1   4  12        238.62        191.01         7.22 o                         
   0   4  12        279.43        301.50         7.02 o                         
   1   4  12        153.75        153.65         5.14 o                         
   2   4  12        849.17        815.00        12.32 o                         
   3   4  12        986.47       1030.13        15.62 o                         
   4   4  12         16.60         17.21         2.54 o                         
   5   4  12          2.52          5.56         1.93 o                         
   6   4  12        562.32        574.53        11.83 o                         
   7   4  12         85.01         71.77         4.85 o                         
   8   4  12         10.49          6.54         2.40 o                         
   9   4  12         84.39         93.74         6.79 o                         
 -12   5  12        182.81        191.35         9.69 o                         
 -11   5  12         49.23         38.64         8.27 o                         
 -10   5  12        434.78        437.78        12.20 o                         
  -9   5  12         28.86         32.56         4.13 o                         
  -8   5  12        161.12        156.72         8.68 o                         
  -7   5  12        109.91         97.23         5.92 o                         
  -6   5  12         29.68         33.85         4.27 o                         
  -5   5  12        153.61        170.97         7.42 o                         
  -4   5  12         69.11         64.41         4.93 o                         
  -3   5  12          6.22          2.34         2.32 o                         
  -2   5  12          0.03          0.54         2.08 o                         
  -1   5  12         57.67         40.01         4.34 o                         
   0   5  12          2.89          6.19         2.29 o                         
   1   5  12        179.12        173.52         6.52 o                         
   2   5  12          1.91          6.21         2.32 o                         
   3   5  12        658.06        658.48        13.19 o                         
   4   5  12        353.01        354.53        10.58 o                         
   5   5  12         10.57          7.16         2.58 o                         
   6   5  12         79.61         62.04         4.96 o                         
  -4   6  12          3.12         11.06         6.98 o                         
  -3   6  12         43.05         35.04         9.89 o                         
  -2   6  12         11.84         14.35         9.89 o                         
 -19   1  13        753.22        731.48        29.39 o                         
 -18   1  13        212.79        192.21         8.79 o                         
 -17   1  13         44.82         48.21         7.25 o                         
 -16   1  13        114.14        123.87         7.19 o                         
 -15   1  13         42.17         37.59         4.31 o                         
 -14   1  13       1350.78       1331.80        18.32 o                         
 -13   1  13        105.02         96.05         4.55 o                         
 -12   1  13        571.33        574.63        10.53 o                         
 -11   1  13       1428.60       1421.18        17.97 o                         
 -10   1  13          0.12          2.05         1.29 o                         
  -9   1  13        158.77        167.84         4.55 o                         
  -8   1  13        253.77        246.34         5.03 o                         
  -7   1  13        529.98        525.21         6.77 o                         
  -6   1  13       1020.84       1019.82        10.20 o                         
  -5   1  13        862.03        836.52         9.61 o                         
  -4   1  13        906.71        873.27         9.86 o                         
  -3   1  13        361.66        352.59         6.32 o                         
  -2   1  13        137.01        116.29         3.66 o                         
  -1   1  13         58.85         59.25         3.83 o                         
   0   1  13        147.51        162.11         4.34 o                         
   1   1  13        571.99        551.95         8.47 o                         
   2   1  13        617.64        615.82         9.17 o                         
   3   1  13       1106.53       1063.46        14.56 o                         
   4   1  13        197.51        201.46         5.88 o                         
   5   1  13         47.97         54.82         4.31 o                         
   6   1  13        797.70        781.22        14.64 o                         
   7   1  13        516.23        520.15        13.72 o                         
   8   1  13         16.77         16.89         3.06 o                         
   9   1  13        728.99        689.10        14.50 o                         
  10   1  13         50.23         52.08         5.04 o                         
  11   1  13         47.34         51.73         4.90 o                         
  12   1  13         43.92         45.26         4.97 o                         
 -18   2  13        126.31        121.34         7.00 o                         
 -17   2  13          0.39         -1.98         1.98 o                         
 -16   2  13        252.77        255.88         9.23 o                         
 -15   2  13         25.46         28.25         3.63 o                         
 -14   2  13         52.34         52.43         5.50 o                         
 -13   2  13          8.25          6.71         2.08 o                         
 -12   2  13         79.66         75.79         6.23 o                         
 -11   2  13        993.80       1006.47        13.22 o                         
 -10   2  13         53.06         55.71         3.40 o                         
  -9   2  13         99.04         99.67         4.30 o                         
  -8   2  13        302.87        299.31         6.96 o                         
  -7   2  13        186.26        211.18         5.69 o                         
  -6   2  13         62.13         69.32         3.83 o                         
  -5   2  13        247.75        256.30         6.72 o                         
  -4   2  13        687.20        686.54        15.61 o                         
  -3   2  13        385.13        372.72         9.82 o                         
  -2   2  13          0.64          0.99         1.16 o                         
  -1   2  13         72.42         72.04         3.20 o                         
   0   2  13       1836.21       1791.04        18.69 o                         
   1   2  13          8.47         11.79         1.84 o                         
   2   2  13        109.80        116.08         4.10 o                         
   3   2  13        300.46        289.63         7.18 o                         
   4   2  13         69.67         64.82         3.37 o                         
   5   2  13        237.03        227.77         5.98 o                         
   6   2  13        139.21        124.53         4.56 o                         
   7   2  13         70.43         67.14         3.75 o                         
   8   2  13          0.94         -0.10         1.83 o                         
   9   2  13        252.82        229.32         8.21 o                         
  10   2  13        119.02        134.62         7.68 o                         
  11   2  13        204.95        232.53        10.31 o                         
  12   2  13          0.29          2.52         5.24 o                         
 -17   3  13        173.05        184.59         8.19 o                         
 -16   3  13         11.85         14.46         3.93 o                         
 -15   3  13        688.57        706.84        15.41 o                         
 -14   3  13         97.40         86.43         5.47 o                         
 -13   3  13        443.67        432.77         9.90 o                         
 -12   3  13        557.76        538.14        10.88 o                         
 -11   3  13        449.78        438.85        10.02 o                         
 -10   3  13          1.79          1.48         1.96 o                         
  -9   3  13        554.85        557.53        12.35 o                         
  -8   3  13         12.35         10.59         2.28 o                         
  -7   3  13        341.06        324.43         8.85 o                         
  -6   3  13       1125.27       1090.78        17.54 o                         
  -5   3  13          0.06          1.76         1.82 o                         
  -4   3  13       1089.95       1067.43        17.14 o                         
  -3   3  13        470.90        482.50        10.16 o                         
  -2   3  13         65.63         68.30         4.69 o                         
  -1   3  13         24.99         14.57         2.17 o                         
   0   3  13          3.05          1.91         1.58 o                         
   1   3  13        329.75        338.14         7.24 o                         
   2   3  13         10.38          9.30         2.07 o                         
   3   3  13        175.61        177.36         5.93 o                         
   4   3  13        306.44        316.94         7.32 o                         
   5   3  13         85.84         90.19         4.23 o                         
   6   3  13        102.14        108.81         4.63 o                         
   7   3  13         32.08         35.64         3.32 o                         
   8   3  13         54.36         49.25         3.87 o                         
   9   3  13         13.03         14.16         3.41 o                         
  10   3  13        290.71        307.75         9.05 o                         
 -15   4  13          6.73          6.49         3.47 o                         
 -14   4  13         30.95         28.30         4.16 o                         
 -13   4  13        122.07        118.49         8.48 o                         
 -12   4  13         43.49         39.33         4.29 o                         
 -11   4  13         20.90         21.16         3.57 o                         
 -10   4  13        680.77        667.55        14.47 o                         
  -9   4  13          0.13          2.70         2.23 o                         
  -8   4  13        345.40        355.73        10.15 o                         
  -7   4  13        943.36        926.66        16.99 o                         
  -6   4  13          0.19         -1.82         1.82 o                         
  -5   4  13        732.15        742.96        14.83 o                         
  -4   4  13        114.25        123.86         6.98 o                         
  -3   4  13          4.56          7.39         2.47 o                         
  -2   4  13         55.35         69.08         4.75 o                         
  -1   4  13          1.73          0.52         1.67 o                         
   0   4  13        826.48        817.22        13.55 o                         
   1   4  13          6.89          2.72         1.76 o                         
   2   4  13       1137.09       1111.32        15.56 o                         
   3   4  13        196.06        213.80         6.36 o                         
   4   4  13         31.25         31.10         3.61 o                         
   5   4  13        333.20        324.94         8.06 o                         
   6   4  13         54.94         55.53         5.59 o                         
   7   4  13         58.80         65.87         4.84 o                         
   8   4  13        115.63        121.81         6.10 o                         
 -11   5  13         43.86         47.94         5.94 o                         
 -10   5  13        225.69        263.43        13.55 o                         
  -9   5  13         86.78         96.93         6.57 o                         
  -8   5  13        195.89        228.37         8.76 o                         
  -7   5  13          3.94          6.09         2.58 o                         
  -6   5  13        148.61        163.13         8.37 o                         
  -5   5  13         62.04         77.04         5.55 o                         
  -4   5  13         80.07         83.00         5.57 o                         
  -3   5  13        582.89        612.16        14.61 o                         
  -2   5  13         77.12         76.96         5.30 o                         
  -1   5  13        596.38        593.02        13.86 o                         
   0   5  13         51.63         54.37         6.09 o                         
   1   5  13        588.98        628.70        12.68 o                         
   2   5  13        199.07        208.60         8.54 o                         
   3   5  13        219.28        225.56         8.77 o                         
   4   5  13        313.70        332.09         9.47 o                         
   5   5  13         16.87         13.75         4.08 o                         
 -19   0  14        249.55        244.59        19.78 o                         
 -18   0  14        260.64        270.51        20.85 o                         
 -17   0  14        252.43        265.51        13.44 o                         
 -16   0  14         14.70         15.52         4.52 o                         
 -15   0  14        173.16        157.33         9.74 o                         
 -14   0  14          1.20          0.18         2.65 o                         
 -13   0  14        227.58        215.94        10.70 o                         
 -12   0  14        622.29        626.28        17.97 o                         
 -11   0  14        776.84        794.99        15.85 o                         
 -10   0  14        465.08        435.59        10.96 o                         
  -9   0  14        474.06        485.65        15.08 o                         
  -8   0  14       1348.90       1342.66        17.96 o                         
  -7   0  14       1100.25       1141.23        16.01 o                         
  -6   0  14        358.62        342.83         7.64 o                         
  -5   0  14        775.09        711.72        11.62 o                         
  -4   0  14         25.11         31.83         2.71 o                         
  -3   0  14       1417.93       1367.82        20.88 o                         
  -2   0  14        108.74        105.18         4.96 o                         
  -1   0  14       3301.81       3232.99        39.86 o                         
   0   0  14         44.55         56.22        10.57 o                         
   1   0  14       1789.44       1702.79        31.95 o                         
   2   0  14        585.88        605.74        17.01 o                         
   3   0  14       2392.36       2389.33        96.98 o                         
   4   0  14       1347.30       1330.34        28.59 o                         
   5   0  14       1292.81       1240.73        27.63 o                         
   6   0  14        640.43        606.15        18.45 o                         
   7   0  14        528.30        541.26        17.69 o                         
   8   0  14          1.97          6.66         3.40 o                         
   9   0  14        124.12        130.79         9.25 o                         
  10   0  14         39.46         54.32         7.45 o                         
  11   0  14        358.83        371.27        15.84 o                         
  12   0  14         57.77         41.04         7.06 o                         
 -18   1  14        166.05        152.97         7.45 o                         
 -17   1  14        210.80        235.92         8.92 o                         
 -16   1  14         10.77          6.08         2.58 o                         
 -15   1  14        655.20        639.50        14.33 o                         
 -14   1  14         29.30         34.06         3.41 o                         
 -13   1  14       1025.55       1027.92        15.41 o                         
 -12   1  14        476.07        507.41         9.97 o                         
 -11   1  14        349.55        355.88         8.02 o                         
 -10   1  14        785.21        793.54        11.07 o                         
  -9   1  14         20.16         24.31         2.37 o                         
  -8   1  14        612.37        622.09         8.57 o                         
  -7   1  14         27.54         31.66         2.70 o                         
  -6   1  14        257.66        239.83         4.88 o                         
  -5   1  14        362.34        364.69         6.07 o                         
  -4   1  14         12.67          8.64         1.91 o                         
  -3   1  14        426.28        400.26         7.05 o                         
  -2   1  14         87.01         88.30         3.36 o                         
  -1   1  14        983.03        953.15        11.97 o                         
   0   1  14        438.07        422.25        10.61 o                         
   1   1  14         86.57         89.37         4.52 o                         
   2   1  14       4471.86       4272.69        40.30 o                         
   3   1  14         51.98         44.97         3.59 o                         
   4   1  14          0.12         -0.55         1.70 o                         
   5   1  14         44.23         52.70         4.27 o                         
   6   1  14          5.53          4.93         3.89 o                         
   7   1  14         22.19         15.99         3.11 o                         
   8   1  14        174.15        170.01         7.13 o                         
   9   1  14         26.37         23.79         3.57 o                         
  10   1  14        145.42        159.77         8.45 o                         
  11   1  14         13.06         11.05         3.12 o                         
 -18   2  14        817.64        838.80        60.81 o                         
 -17   2  14        728.68        747.09        16.29 o                         
 -16   2  14        630.40        622.94        12.75 o                         
 -15   2  14        734.84        716.90        13.91 o                         
 -14   2  14        270.61        276.64         7.98 o                         
 -13   2  14        394.76        394.58         9.19 o                         
 -12   2  14        501.43        497.12        11.25 o                         
 -11   2  14        126.18        133.25         5.60 o                         
 -10   2  14        486.75        467.43         9.42 o                         
  -9   2  14         14.95         11.01         2.16 o                         
  -8   2  14       2938.77       2881.14        37.63 o                         
  -7   2  14        491.83        482.69        10.47 o                         
  -6   2  14       3295.91       3226.57        36.22 o                         
  -5   2  14       1305.02       1296.05        14.88 o                         
  -4   2  14         52.55         53.27         3.17 o                         
  -3   2  14        119.71        107.44         3.88 o                         
  -2   2  14        101.73         96.42         3.73 o                         
  -1   2  14         36.03         40.89         2.97 o                         
   0   2  14        103.35        108.20         3.99 o                         
   1   2  14          4.27          2.44         1.61 o                         
   2   2  14        209.27        198.03         5.45 o                         
   3   2  14        102.74        110.86         5.26 o                         
   4   2  14          1.75          1.50         1.54 o                         
   5   2  14        278.77        267.69         6.77 o                         
   6   2  14         39.57         47.10         3.74 o                         
   7   2  14        185.75        205.32         7.84 o                         
   8   2  14        361.30        366.61        10.54 o                         
   9   2  14        233.74        252.78        10.15 o                         
  10   2  14        523.90        568.40        15.40 o                         
  11   2  14        140.73        122.59        13.00 o                         
 -16   3  14         10.94          3.62         2.65 o                         
 -15   3  14        140.69        144.83         7.13 o                         
 -14   3  14         14.91         15.35         3.25 o                         
 -13   3  14         60.77         55.83         4.21 o                         
 -12   3  14         37.65         30.53         3.94 o                         
 -11   3  14        306.70        279.48         8.87 o                         
 -10   3  14       1461.14       1364.50        23.74 o                         
  -9   3  14        460.86        427.22        10.76 o                         
  -8   3  14         37.60         48.09         4.43 o                         
  -7   3  14          2.31          2.75         2.66 o                         
  -6   3  14        228.92        232.05         9.43 o                         
  -5   3  14        274.62        270.85         8.18 o                         
  -4   3  14       1026.35       1076.67        17.65 o                         
  -3   3  14          7.68          7.20         1.94 o                         
  -2   3  14       1273.96       1262.22        15.89 o                         
  -1   3  14        175.76        174.62         5.25 o                         
   0   3  14        164.30        164.48         5.15 o                         
   1   3  14        145.51        144.74         4.98 o                         
   2   3  14        496.69        466.78         8.95 o                         
   3   3  14        313.96        303.63         7.21 o                         
   4   3  14        554.21        538.12        10.94 o                         
   5   3  14         60.54         51.24         4.13 o                         
   6   3  14        705.24        725.59        12.16 o                         
   7   3  14         17.83         16.54         2.63 o                         
   8   3  14        177.98        185.66         6.55 o                         
   9   3  14         70.60         84.19         5.83 o                         
 -14   4  14        161.88        159.22         7.87 o                         
 -13   4  14         11.96          6.13         2.91 o                         
 -12   4  14          0.07          0.90         2.26 o                         
 -11   4  14         59.55         70.05         5.42 o                         
 -10   4  14         54.26         45.75         5.28 o                         
  -9   4  14        468.44        456.14        11.93 o                         
  -8   4  14         36.27         33.33         5.80 o                         
  -7   4  14        460.31        467.25        11.82 o                         
  -6   4  14         17.71         14.77         2.99 o                         
  -5   4  14        475.17        504.41        16.49 o                         
  -4   4  14         35.04         27.26         3.58 o                         
  -3   4  14        599.85        603.05        13.36 o                         
  -2   4  14          0.08          0.66         2.09 o                         
  -1   4  14        860.19        834.88        14.08 o                         
   0   4  14         95.47         90.38         6.38 o                         
   1   4  14        691.19        671.05        11.46 o                         
   2   4  14        143.73        149.57         5.53 o                         
   3   4  14        157.99        167.07         5.82 o                         
   4   4  14        102.86         98.28         4.76 o                         
   5   4  14       1319.72       1424.29        20.48 o                         
   6   4  14        310.29        334.81         9.38 o                         
   7   4  14        165.81        167.20        11.79 o                         
 -10   5  14         27.67         28.54         5.99 o                         
  -9   5  14        597.66        640.64        15.19 o                         
  -8   5  14        178.37        195.91         8.47 o                         
  -7   5  14          0.96         -0.18         2.27 o                         
  -6   5  14         58.78         61.79         5.45 o                         
  -5   5  14        311.43        345.96        10.74 o                         
  -4   5  14        135.07        132.18        11.11 o                         
  -3   5  14        365.55        393.33        11.48 o                         
  -2   5  14          0.25         -1.78         2.20 o                         
  -1   5  14         59.47         76.92         5.74 o                         
   0   5  14          0.30         -2.04         2.63 o                         
   1   5  14         11.35         13.30         3.29 o                         
   2   5  14        373.65        393.98        10.21 o                         
   3   5  14         43.44         47.61         4.95 o                         
 -18   1  15         61.65         62.32         6.22 o                         
 -17   1  15         85.17         81.40         5.74 o                         
 -16   1  15        288.53        281.70        12.49 o                         
 -15   1  15          0.05         -0.65         1.94 o                         
 -14   1  15        116.21        112.09         7.53 o                         
 -13   1  15          2.56          1.30         1.74 o                         
 -12   1  15        459.77        468.62        13.77 o                         
 -11   1  15        235.09        247.31         6.80 o                         
 -10   1  15        374.48        383.87         8.27 o                         
  -9   1  15         87.24         97.53         4.27 o                         
  -8   1  15         43.27         47.83         2.82 o                         
  -7   1  15       1335.43       1287.84        14.81 o                         
  -6   1  15         23.15         23.38         2.07 o                         
  -5   1  15        928.69        870.40        11.43 o                         
  -4   1  15        311.85        298.30         6.29 o                         
  -3   1  15        582.79        600.46         9.19 o                         
  -2   1  15         62.86         69.87         4.65 o                         
  -1   1  15        235.20        241.84         6.35 o                         
   0   1  15         43.97         39.21         3.08 o                         
   1   1  15          4.01          2.12         1.63 o                         
   2   1  15        106.58        101.14         7.48 o                         
   3   1  15        445.19        426.98        10.54 o                         
   4   1  15       1044.94       1023.24        17.60 o                         
   5   1  15        269.56        289.47        16.88 o                         
   6   1  15        291.93        313.59         9.50 o                         
   7   1  15        185.63        181.25         7.98 o                         
   8   1  15        197.98        210.28        10.25 o                         
   9   1  15         12.35          7.56         2.85 o                         
  10   1  15          7.29          9.76         3.18 o                         
 -17   2  15         48.83         45.73         5.24 o                         
 -16   2  15         12.97         11.36         2.82 o                         
 -15   2  15          2.91          0.38         1.98 o                         
 -14   2  15         72.21         67.81         5.99 o                         
 -13   2  15        163.18        158.44         7.80 o                         
 -12   2  15          1.61          0.87         2.06 o                         
 -11   2  15         31.88         41.37         3.47 o                         
 -10   2  15        243.22        241.74         6.85 o                         
  -9   2  15        164.07        168.62         6.48 o                         
  -8   2  15         64.83         69.47         4.68 o                         
  -7   2  15        210.48        216.22         7.12 o                         
  -6   2  15         10.30         10.08         2.35 o                         
  -5   2  15        134.90        133.93         4.94 o                         
  -4   2  15          4.79          3.61         1.89 o                         
  -3   2  15        362.46        340.27         7.65 o                         
  -2   2  15          5.64          2.27         1.47 o                         
  -1   2  15         31.96         30.50         2.68 o                         
   0   2  15         30.21         32.45         2.84 o                         
   1   2  15        330.89        290.02         7.34 o                         
   2   2  15        176.41        181.75         6.00 o                         
   3   2  15        169.89        155.79         7.06 o                         
   4   2  15          4.49          5.56         1.97 o                         
   5   2  15        250.20        241.08         7.39 o                         
   6   2  15         67.11         64.92         5.15 o                         
   7   2  15         82.63         79.47         5.34 o                         
   8   2  15         43.08         29.02         4.96 o                         
   9   2  15         36.61         33.16         4.36 o                         
  10   2  15         24.18         17.64         5.21 o                         
 -16   3  15        100.94         94.02         8.89 o                         
 -15   3  15          0.99         -1.11         2.46 o                         
 -14   3  15        578.01        627.00        17.12 o                         
 -13   3  15          0.87         -0.89         2.11 o                         
 -12   3  15        203.55        205.92         9.71 o                         
 -11   3  15         40.24         32.20         3.96 o                         
 -10   3  15       1377.48       1295.90        20.88 o                         
  -9   3  15        402.65        380.36        10.32 o                         
  -8   3  15        652.79        692.32        14.17 o                         
  -7   3  15         22.43         16.86         3.25 o                         
  -6   3  15        112.71        116.03         5.77 o                         
  -5   3  15         51.97         51.74         4.28 o                         
  -4   3  15         88.21         86.25         5.02 o                         
  -3   3  15        772.49        738.29        12.56 o                         
  -2   3  15        105.42        114.52         4.47 o                         
  -1   3  15         42.16         47.51         3.32 o                         
   0   3  15        115.55        123.72         4.66 o                         
   1   3  15        259.43        261.30         7.37 o                         
   2   3  15          9.19          7.92         2.15 o                         
   3   3  15         17.05         18.78         2.79 o                         
   4   3  15          7.56          6.86         2.07 o                         
   5   3  15          3.80          2.75         2.04 o                         
   6   3  15        223.44        230.90         6.95 o                         
   7   3  15         11.27         10.87         2.78 o                         
   8   3  15        140.00        157.16         7.63 o                         
 -13   4  15         45.73         35.56         6.41 o                         
 -12   4  15        173.87        189.74         8.17 o                         
 -11   4  15        336.28        345.46        10.87 o                         
 -10   4  15         70.49         59.39         5.38 o                         
  -9   4  15         14.27          8.61         2.86 o                         
  -8   4  15         31.27         36.48         4.35 o                         
  -7   4  15         19.91         16.04         3.03 o                         
  -6   4  15         63.75         62.43         4.95 o                         
  -5   4  15          0.05          0.11         2.10 o                         
  -4   4  15          0.04          0.91         1.95 o                         
  -3   4  15         58.11         68.85         6.50 o                         
  -2   4  15        322.14        310.00        10.96 o                         
  -1   4  15        701.39        674.88        12.79 o                         
   0   4  15        832.33        883.98        14.98 o                         
   1   4  15        250.12        259.74        10.50 o                         
   2   4  15        111.73        117.42         8.01 o                         
   3   4  15         14.35          9.74         2.36 o                         
   4   4  15         31.86         22.85         3.19 o                         
   5   4  15          2.59          0.71         1.98 o                         
   6   4  15          0.15          7.60         3.12 o                         
  -8   5  15          0.01          1.07         3.43 o                         
  -7   5  15         34.64         38.77         4.82 o                         
  -6   5  15         63.43         62.98         5.55 o                         
  -5   5  15         24.63         20.73         3.73 o                         
  -4   5  15          4.32          1.25         2.86 o                         
  -3   5  15         43.52         37.79         4.71 o                         
  -2   5  15        180.39        191.69         8.42 o                         
  -1   5  15        383.77        422.76        12.21 o                         
   0   5  15        233.03        275.87        11.73 o                         
   1   5  15        255.21        258.06        11.16 o                         
 -18   0  16        239.96        238.96        19.20 o                         
 -17   0  16       1059.95       1112.87        47.33 o                         
 -16   0  16         91.53         90.33         8.57 o                         
 -15   0  16        311.34        332.65        14.33 o                         
 -14   0  16         16.69         15.89         6.89 o                         
 -13   0  16        606.47        613.90        18.86 o                         
 -12   0  16        277.08        297.09        12.41 o                         
 -11   0  16         32.30         34.11         5.52 o                         
 -10   0  16          0.25         -0.96         1.85 o                         
  -9   0  16        330.76        307.31         9.36 o                         
  -8   0  16       1235.71       1167.92        19.76 o                         
  -7   0  16        307.72        285.12         9.87 o                         
  -6   0  16         17.94         23.40         3.32 o                         
  -5   0  16        264.56        211.03         7.49 o                         
  -4   0  16       1499.73       1384.17        22.11 o                         
  -3   0  16         63.91         57.70         5.74 o                         
  -2   0  16       2609.34       2422.48        41.83 o                         
  -1   0  16         93.86         80.94         7.27 o                         
   0   0  16        168.62        160.45        18.52 o                         
   1   0  16       1444.00       1466.62        57.41 o                         
   2   0  16       1215.43       1215.49        27.43 o                         
   3   0  16         26.84         24.75         5.05 o                         
   4   0  16       1095.18       1088.17        26.61 o                         
   5   0  16          2.75          2.51         3.01 o                         
   6   0  16        555.07        587.18        28.22 o                         
   7   0  16        173.19        167.99        14.26 o                         
   8   0  16       1101.37       1176.36        29.97 o                         
   9   0  16        283.28        314.95        15.01 o                         
  10   0  16        819.53        867.37        26.20 o                         
 -17   1  16         48.25         56.97         7.22 o                         
 -16   1  16        500.24        517.63        13.13 o                         
 -15   1  16        220.33        244.31         8.73 o                         
 -14   1  16          2.80          3.44         2.62 o                         
 -13   1  16        684.46        701.72        12.64 o                         
 -12   1  16       1053.41       1066.99        17.93 o                         
 -11   1  16         10.46          8.42         2.44 o                         
 -10   1  16        311.31        314.53         9.35 o                         
  -9   1  16        587.35        592.60        10.58 o                         
  -8   1  16         47.20         45.91         2.99 o                         
  -7   1  16        200.54        197.40         6.88 o                         
  -6   1  16        253.65        264.03         6.04 o                         
  -5   1  16        610.26        560.03         9.03 o                         
  -4   1  16        312.87        328.24         6.78 o                         
  -3   1  16        895.12        882.91        13.23 o                         
  -2   1  16         81.31         77.57         3.98 o                         
  -1   1  16         20.21         29.05         2.87 o                         
   0   1  16        309.94        295.06         8.50 o                         
   1   1  16        346.31        344.43         9.40 o                         
   2   1  16         21.72         25.06         3.33 o                         
   3   1  16        228.80        236.11         8.16 o                         
   4   1  16        148.87        143.78         7.08 o                         
   5   1  16        463.24        456.97        11.77 o                         
   6   1  16        196.60        207.35         8.11 o                         
   7   1  16        396.89        432.58        11.92 o                         
   8   1  16          3.94          8.52         2.87 o                         
   9   1  16         33.44         25.08         4.04 o                         
 -16   2  16       1139.90       1133.13        27.20 o                         
 -15   2  16         80.45         74.24         5.31 o                         
 -14   2  16        766.76        793.18        16.14 o                         
 -13   2  16        564.86        588.40        13.35 o                         
 -12   2  16         95.65         99.51         9.83 o                         
 -11   2  16        102.86        106.30         5.66 o                         
 -10   2  16       1184.50       1225.52        19.59 o                         
  -9   2  16       1151.41       1148.01        18.63 o                         
  -8   2  16        825.26        844.20        15.35 o                         
  -7   2  16        608.40        620.87        13.72 o                         
  -6   2  16        874.94        868.15        15.87 o                         
  -5   2  16        439.88        428.99        10.26 o                         
  -4   2  16        146.72        156.63         5.15 o                         
  -3   2  16       1035.72       1032.92        14.97 o                         
  -2   2  16        209.71        224.73         6.33 o                         
  -1   2  16        948.59        936.33        13.04 o                         
   0   2  16         64.40         65.16         3.55 o                         
   1   2  16        155.22        160.85         5.81 o                         
   2   2  16         60.36         64.97         6.26 o                         
   3   2  16        125.21        143.36         8.15 o                         
   4   2  16          3.55          1.60         2.14 o                         
   5   2  16         16.72         13.38         3.20 o                         
   6   2  16         11.34          5.46         2.46 o                         
   7   2  16        129.96        134.95         8.02 o                         
   8   2  16          0.13          2.84         2.53 o                         
 -15   3  16          0.05          1.68         5.14 o                         
 -14   3  16        100.97        102.18         7.43 o                         
 -13   3  16        207.73        212.27         9.92 o                         
 -12   3  16        304.60        310.35         9.90 o                         
 -11   3  16          4.52          3.58         2.42 o                         
 -10   3  16        506.17        503.66        12.74 o                         
  -9   3  16        375.71        376.77        10.53 o                         
  -8   3  16          7.93          5.58         2.35 o                         
  -7   3  16        314.42        289.29         9.10 o                         
  -6   3  16         60.16         60.10         4.87 o                         
  -5   3  16        461.92        427.45        10.93 o                         
  -4   3  16         43.62         37.20         4.11 o                         
  -3   3  16         16.43         29.92         3.85 o                         
  -2   3  16        304.58        287.59         7.73 o                         
  -1   3  16        111.28        103.00         4.77 o                         
   0   3  16        120.12        126.70         4.97 o                         
   1   3  16        299.84        294.66         7.42 o                         
   2   3  16        166.42        178.07         6.49 o                         
   3   3  16        772.58        803.29        12.93 o                         
   4   3  16          1.46          1.19         1.83 o                         
   5   3  16        879.39        902.07        15.65 o                         
   6   3  16         42.82         44.01         4.45 o                         
   7   3  16        443.52        467.98        13.17 o                         
 -12   4  16          5.57          2.55         3.23 o                         
 -11   4  16          1.35         -0.58         2.42 o                         
 -10   4  16         35.44         27.53         4.13 o                         
  -9   4  16         31.59         23.36         7.11 o                         
  -8   4  16          8.76          9.32         2.90 o                         
  -7   4  16         10.39         11.01         2.94 o                         
  -6   4  16        240.01        236.77         8.73 o                         
  -5   4  16         73.18         88.26         6.36 o                         
  -4   4  16         78.63         96.64         6.93 o                         
  -3   4  16          7.34          1.87         2.21 o                         
  -2   4  16        350.59        354.05        10.57 o                         
  -1   4  16         22.97         35.64         4.43 o                         
   0   4  16        118.47        133.16         6.00 o                         
   1   4  16        203.42        209.64         7.38 o                         
   2   4  16        391.65        398.33        10.08 o                         
   3   4  16         54.34         55.53         4.38 o                         
   4   4  16        538.02        577.57        11.53 o                         
  -4   5  16        188.97        236.64        18.81 o                         
 -17   1  17         19.71         10.30         3.80 o                         
 -16   1  17        331.42        345.98        11.09 o                         
 -15   1  17          4.77          5.28         2.95 o                         
 -14   1  17        365.79        392.73        12.79 o                         
 -13   1  17        175.86        167.58         7.95 o                         
 -12   1  17         55.14         54.14         4.65 o                         
 -11   1  17          0.09          0.02         1.79 o                         
 -10   1  17        662.49        684.34        13.52 o                         
  -9   1  17         38.37         34.98         3.75 o                         
  -8   1  17         31.88         28.99         3.46 o                         
  -7   1  17         41.33         49.46         3.51 o                         
  -6   1  17        163.60        150.04         4.84 o                         
  -5   1  17       1041.59       1009.57        14.63 o                         
  -4   1  17        167.77        148.49         5.25 o                         
  -3   1  17        770.94        695.21        11.89 o                         
  -2   1  17         10.98         14.25         2.40 o                         
  -1   1  17        122.63        105.24         5.45 o                         
   0   1  17         65.02         58.58         4.59 o                         
   1   1  17         95.43        101.44         5.62 o                         
   2   1  17       1132.47       1092.63        18.90 o                         
   3   1  17          1.93          1.03         2.17 o                         
   4   1  17        575.45        606.41        13.87 o                         
   5   1  17          4.81          1.52         2.08 o                         
   6   1  17        110.44        122.52        10.89 o                         
   7   1  17          9.97         12.61         3.28 o                         
   8   1  17         90.10        114.52         9.21 o                         
 -16   2  17         21.97         32.77         6.89 o                         
 -15   2  17         72.70         68.72         5.76 o                         
 -14   2  17         83.33         76.71         5.60 o                         
 -13   2  17         47.21         45.16         5.55 o                         
 -12   2  17        816.49        797.97        18.70 o                         
 -11   2  17         26.33         23.38         4.42 o                         
 -10   2  17        149.53        151.81         6.68 o                         
  -9   2  17         44.24         41.27         4.18 o                         
  -8   2  17        121.91        121.62         5.89 o                         
  -7   2  17         78.97         80.21         4.97 o                         
  -6   2  17         55.95         66.79         4.47 o                         
  -5   2  17          2.83          1.29         1.85 o                         
  -4   2  17          8.34          6.09         1.81 o                         
  -3   2  17          8.88          8.56         1.92 o                         
  -2   2  17        245.15        233.38         6.28 o                         
  -1   2  17        183.69        178.36         7.83 o                         
   0   2  17        135.46        125.08         5.42 o                         
   1   2  17          0.54          2.46         1.95 o                         
   2   2  17        114.37        116.53         6.08 o                         
   3   2  17          2.23         -1.09         1.99 o                         
   4   2  17         14.10         12.27         3.03 o                         
   5   2  17         44.52         53.43         8.23 o                         
   6   2  17         18.27         18.41         3.56 o                         
   7   2  17         16.03         15.43         3.47 o                         
 -14   3  17         14.80         19.20         9.50 o                         
 -13   3  17        127.74        128.51         8.31 o                         
 -12   3  17        105.17        108.13         6.47 o                         
 -11   3  17        342.92        344.69        10.49 o                         
 -10   3  17        104.38         99.78         5.97 o                         
  -9   3  17        172.70        184.76         7.75 o                         
  -8   3  17         35.11         38.10         5.24 o                         
  -7   3  17        658.01        668.55        14.44 o                         
  -6   3  17          0.82         -0.89         1.99 o                         
  -5   3  17        832.52        806.62        15.88 o                         
  -4   3  17         41.46         39.15         4.37 o                         
  -3   3  17        296.92        304.94         9.38 o                         
  -2   3  17         12.25         12.07         2.58 o                         
  -1   3  17        349.00        362.33         8.23 o                         
   0   3  17         11.28          5.75         2.08 o                         
   1   3  17         14.19         14.37         2.50 o                         
   2   3  17         94.37         93.52         4.69 o                         
   3   3  17        150.56        164.96         7.70 o                         
   4   3  17        397.55        430.30        10.68 o                         
   5   3  17         50.74         53.13         7.59 o                         
 -10   4  17         60.81         75.38         6.54 o                         
  -9   4  17          4.83          5.86         2.94 o                         
  -8   4  17          3.83          5.63         2.80 o                         
  -7   4  17        127.29        137.42         7.08 o                         
  -6   4  17         20.66         15.40         3.50 o                         
  -5   4  17         14.15         14.56         3.32 o                         
  -4   4  17         21.25         15.22         3.81 o                         
  -3   4  17          5.67          2.10         2.47 o                         
  -2   4  17          1.21          2.17         2.40 o                         
  -1   4  17        193.28        193.19        10.39 o                         
   0   4  17          9.26          6.78         2.57 o                         
   1   4  17        456.31        462.68        11.09 o                         
   2   4  17         38.56         36.45         5.61 o                         
 -16   0  18        613.39        635.43        21.26 o                         
 -15   0  18          2.45          3.27         3.53 o                         
 -14   0  18        240.81        235.54        12.20 o                         
 -13   0  18         21.25         13.97         6.01 o                         
 -12   0  18        284.35        266.31        17.26 o                         
 -11   0  18          0.39          3.10         4.85 o                         
 -10   0  18       1173.72       1160.74        26.13 o                         
  -9   0  18        173.19        214.38        10.67 o                         
  -8   0  18        281.39        334.16        16.87 o                         
  -7   0  18          1.82          2.09         2.81 o                         
  -6   0  18         37.76         44.62         5.74 o                         
  -5   0  18         46.73         42.44         5.77 o                         
  -4   0  18         18.22         10.97         3.44 o                         
  -3   0  18         38.61         20.07         8.24 o                         
  -2   0  18        585.38        577.90        17.82 o                         
  -1   0  18       1640.92       1629.27        33.74 o                         
   0   0  18         39.00         45.11         9.41 o                         
   1   0  18        147.45        131.00         9.12 o                         
   2   0  18         85.78        107.52         8.37 o                         
   3   0  18        176.88        176.34        17.84 o                         
   4   0  18        143.96        145.70        10.07 o                         
   5   0  18        520.50        550.25        24.73 o                         
   6   0  18        132.35        127.97        13.77 o                         
   7   0  18       1081.76       1102.02        65.37 o                         
 -16   1  18         78.58         87.37         7.40 o                         
 -15   1  18         79.13         88.72         6.98 o                         
 -14   1  18        224.06        257.36        10.56 o                         
 -13   1  18          0.39          1.98         2.49 o                         
 -12   1  18         99.05        110.82         6.00 o                         
 -11   1  18        141.64        162.22         7.99 o                         
 -10   1  18        455.52        483.46        13.32 o                         
  -9   1  18        683.07        682.87        13.64 o                         
  -8   1  18         34.64         42.08         7.36 o                         
  -7   1  18        245.84        250.07         7.85 o                         
  -6   1  18        182.39        177.49         8.06 o                         
  -5   1  18        102.21         88.41         4.49 o                         
  -4   1  18        807.09        783.08        12.98 o                         
  -3   1  18          8.53          8.25         2.26 o                         
  -2   1  18        688.24        641.09        13.48 o                         
  -1   1  18        261.42        261.29         9.41 o                         
   0   1  18        205.37        227.97        11.86 o                         
   1   1  18         26.23         20.66         3.40 o                         
   2   1  18        136.67        139.69        13.82 o                         
   3   1  18         62.57         57.21         4.94 o                         
   4   1  18         56.83         64.90         7.08 o                         
   5   1  18         57.56         48.51         5.14 o                         
   6   1  18        339.69        382.62        16.85 o                         
   7   1  18          6.87          4.77         5.92 o                         
 -15   2  18          3.32          4.76         4.23 o                         
 -14   2  18         48.28         51.01         6.31 o                         
 -13   2  18        989.70       1011.69        22.06 o                         
 -12   2  18         22.53         22.46         4.22 o                         
 -11   2  18        675.65        724.24        17.80 o                         
 -10   2  18         14.82         11.34         2.88 o                         
  -9   2  18        720.49        709.67        14.67 o                         
  -8   2  18        350.73        360.30        10.69 o                         
  -7   2  18        738.96        752.21        18.03 o                         
  -6   2  18          3.56          6.83         2.42 o                         
  -5   2  18        952.21        946.97        16.89 o                         
  -4   2  18        545.85        554.37        15.73 o                         
  -3   2  18        372.34        397.51         9.24 o                         
  -2   2  18        363.83        346.98         9.83 o                         
  -1   2  18        662.81        693.42        12.75 o                         
   0   2  18        505.08        468.39        10.41 o                         
   1   2  18        354.10        351.86        10.39 o                         
   2   2  18        703.25        714.58        18.56 o                         
   3   2  18        479.16        503.29        13.02 o                         
   4   2  18         61.89         72.07         5.44 o                         
   5   2  18         25.78         21.88         4.01 o                         
   6   2  18          5.74          5.44         4.31 o                         
 -13   3  18        682.29        714.70        35.40 o                         
 -12   3  18         14.78         10.68         3.24 o                         
 -11   3  18        162.11        191.98         8.18 o                         
 -10   3  18        185.17        190.54         8.07 o                         
  -9   3  18         94.58        112.45         6.35 o                         
  -8   3  18         25.78         22.03         3.51 o                         
  -7   3  18         37.82         36.60         4.34 o                         
  -6   3  18         24.16         20.06         3.70 o                         
  -5   3  18         15.93         11.88         2.98 o                         
  -4   3  18         20.95         23.28         3.52 o                         
  -3   3  18          3.08          3.15         2.28 o                         
  -2   3  18         30.68         21.80         3.86 o                         
  -1   3  18         62.45         58.16         4.03 o                         
   0   3  18        186.29        178.22         7.98 o                         
   1   3  18         16.27         16.03         2.97 o                         
   2   3  18        571.90        609.52        12.70 o                         
   3   3  18         20.35         25.79         3.56 o                         
   4   3  18         39.93         44.44         7.55 o                         
  -8   4  18        112.52        117.88         9.65 o                         
  -7   4  18          3.34          0.78         2.70 o                         
  -6   4  18         34.79         31.13         4.32 o                         
  -5   4  18        182.63        197.12        10.64 o                         
  -4   4  18          9.69          7.66         3.02 o                         
  -3   4  18          2.19          6.25         2.78 o                         
  -2   4  18         35.67         33.10         4.59 o                         
  -1   4  18        274.40        297.08        11.79 o                         
 -15   1  19        625.48        655.82        18.60 o                         
 -14   1  19         22.82         16.42         3.95 o                         
 -13   1  19        143.66        141.23        16.10 o                         
 -12   1  19        396.35        406.07        12.91 o                         
 -11   1  19         31.93         47.90        12.22 o                         
 -10   1  19         96.46         95.88        14.16 o                         
  -9   1  19        175.17        176.02        10.28 o                         
  -8   1  19        220.57        212.43         8.84 o                         
  -7   1  19        209.55        200.97         7.42 o                         
  -6   1  19         95.90        108.51         5.68 o                         
  -5   1  19        452.86        476.16        14.72 o                         
  -4   1  19         69.74         67.49         5.01 o                         
  -3   1  19         34.87         29.96         3.86 o                         
  -2   1  19         47.69         36.99         5.61 o                         
  -1   1  19         31.87         24.04         3.71 o                         
   0   1  19        112.70        120.00         6.26 o                         
   1   1  19          3.39          4.03         2.44 o                         
   2   1  19        173.97        195.00         8.02 o                         
   3   1  19         16.38         16.30         3.44 o                         
   4   1  19         27.77         17.99         3.50 o                         
   5   1  19         89.36        117.99         8.03 o                         
 -13   2  19        119.39        141.40         8.50 o                         
 -12   2  19         13.54         15.90         3.83 o                         
 -11   2  19          4.39          3.21         3.54 o                         
 -10   2  19        182.48        190.54         7.81 o                         
  -9   2  19         36.91         35.40         4.14 o                         
  -8   2  19          8.72          4.06         2.62 o                         
  -7   2  19         71.31         83.89         5.47 o                         
  -6   2  19         24.17         17.03         5.20 o                         
  -5   2  19          1.52         -0.17         2.28 o                         
  -4   2  19         57.77         51.45         6.02 o                         
  -3   2  19        163.40        159.88         6.18 o                         
  -2   2  19          4.49          6.36         2.39 o                         
  -1   2  19        133.54        123.03         6.94 o                         
   0   2  19          8.30          8.96         3.31 o                         
   1   2  19        152.66        156.36         7.36 o                         
   2   2  19         13.54         11.99         3.21 o                         
   3   2  19          0.03         -1.93         1.93 o                         
   4   2  19         29.71         19.55         4.24 o                         
 -11   3  19         36.53         24.90         4.09 o                         
 -10   3  19         40.55         41.01         5.51 o                         
  -9   3  19        123.01        141.07         7.27 o                         
  -8   3  19        320.70        347.49        10.71 o                         
  -7   3  19        253.15        292.40        11.11 o                         
  -6   3  19        102.71        113.84         8.06 o                         
  -5   3  19        275.53        275.73         9.42 o                         
  -4   3  19        174.01        153.26         7.21 o                         
  -3   3  19          0.16          1.51         2.88 o                         
  -2   3  19        314.59        337.76        12.09 o                         
  -1   3  19          0.43          0.69         2.04 o                         
   0   3  19        492.78        528.66        14.36 o                         
   1   3  19         31.61         28.54         3.97 o                         
 -14   0  20          1.72          0.19         5.62 o                         
 -13   0  20         97.30         81.47        11.44 o                         
 -12   0  20        108.05        102.03        11.83 o                         
 -11   0  20        295.50        318.88        19.78 o                         
  -9   0  20       1321.37       1281.72        41.12 o                         
  -8   0  20        108.34         93.30        11.25 o                         
  -7   0  20        989.55        984.37        35.50 o                         
  -6   0  20         21.29         11.26         6.21 o                         
  -5   0  20        413.21        455.09        16.05 o                         
  -4   0  20        111.52        100.52         8.28 o                         
  -3   0  20        125.49        115.79         9.50 o                         
  -2   0  20         56.26         58.49         9.99 o                         
  -1   0  20        263.25        289.45        13.51 o                         
   0   0  20        122.90        107.38         8.78 o                         
   1   0  20         31.26         25.46         5.62 o                         
   2   0  20        578.08        597.76        20.57 o                         
   3   0  20         68.32         87.55         8.70 o                         
 -13   1  20         13.57          8.53         6.21 o                         
 -12   1  20        280.42        299.39        13.91 o                         
 -11   1  20         49.31         57.15         8.05 o                         
 -10   1  20         51.94         60.84         7.04 o                         
  -9   1  20        347.84        393.52        18.52 o                         
  -8   1  20        152.95        136.15        10.88 o                         
  -7   1  20        318.04        318.29        11.04 o                         
  -6   1  20        308.23        317.10        11.15 o                         
  -5   1  20        319.34        353.86        11.92 o                         
  -4   1  20         51.25         48.08         4.89 o                         
  -3   1  20         33.70         54.39         5.46 o                         
  -2   1  20          1.67          2.51         2.55 o                         
  -1   1  20        448.48        428.59        11.72 o                         
   0   1  20         70.31         79.85         5.60 o                         
   1   1  20        357.10        359.87        11.03 o                         
   2   1  20         84.74         84.76         5.91 o                         
   3   1  20        158.88        157.31         7.91 o                         
 -12   2  20         28.30         26.53         4.80 o                         
 -11   2  20          0.51         -1.23         2.77 o                         
 -10   2  20        426.83        449.18        14.26 o                         
  -9   2  20         66.84         78.28         6.75 o                         
  -8   2  20        621.23        650.91        16.85 o                         
  -7   2  20         38.66         45.81         7.83 o                         
  -6   2  20        120.58        135.83         7.63 o                         
  -5   2  20        125.78        138.07        12.53 o                         
  -4   2  20        565.62        575.60        15.52 o                         
  -3   2  20        297.49        299.41         9.93 o                         
  -2   2  20       1031.29       1041.16        19.07 o                         
  -1   2  20          0.04          0.11         2.44 o                         
   0   2  20        512.11        543.12        18.06 o                         
   1   2  20          1.82          0.61         2.50 o                         
   2   2  20        767.68        894.76        36.47 o                         
  -8   3  20        344.57        352.84        15.86 o                         
  -7   3  20          4.13          1.16         2.94 o                         
  -6   3  20        178.67        200.60         8.52 o                         
  -5   3  20        351.18        359.34        12.83 o                         
  -4   3  20        131.83        108.19         8.19 o                         
  -3   3  20          3.19         -1.49         3.28 o                         
  -2   3  20         23.10         10.67         6.21 o                         
 -11   1  21        269.77        290.67        13.91 o                         
 -10   1  21         83.90         67.10         7.47 o                         
  -9   1  21        147.35        159.70        12.80 o                         
  -8   1  21         21.12         40.15         9.31 o                         
  -7   1  21        121.27        124.26        14.26 o                         
  -6   1  21        190.36        181.38         8.95 o                         
  -5   1  21         29.30         22.22         4.44 o                         
  -4   1  21        721.57        722.07        15.37 o                         
  -3   1  21         92.01         89.72         5.74 o                         
  -2   1  21          2.01         -0.87         2.29 o                         
  -1   1  21         67.82         59.64         5.43 o                         
   0   1  21         16.56         18.94         3.86 o                         
   1   1  21        111.75        105.60        10.77 o                         
  -9   2  21          2.66          0.60         3.06 o                         
  -8   2  21          2.77         10.18         3.61 o                         
  -7   2  21          0.00          2.72         3.04 o                         
  -6   2  21         55.53         53.01         6.09 o                         
  -5   2  21         84.15         90.67         9.70 o                         
  -4   2  21          8.01          1.38         3.56 o                         
  -3   2  21          0.05          0.84         3.81 o                         
  -2   2  21          3.46          2.60         3.09 o                         
  -1   2  21         38.32         38.03         6.90 o                         
  -8   0  22        186.23        229.65        17.65 o                         
  -7   0  22        402.21        477.73        25.41 o                         
  -6   0  22        351.37        329.16        20.75 o                         
  -5   0  22        262.69        252.11        18.91 o                         
  -4   0  22       1271.29       1293.16        31.26 o                         
  -3   0  22         23.02         18.25         5.08 o                         
  -2   0  22         14.53         12.32         5.05 o                         
  -8   1  22        151.00        197.26        16.49 o                         
  -7   1  22         99.87        101.87         9.25 o                         
  -6   1  22         35.30         24.41         5.68 o                         
  -5   1  22         69.67         84.63         7.02 o                         
  -4   1  22        247.52        289.83        21.27 o                         
  -3   1  22        428.59        485.45        14.97 o                         
                                                                                
